# Supplementary material for: Defective excitation-contraction coupling and mitochondrial respiration precede mitochondrial Ca2+ accumulation in spinobulbar muscular atrophy skeletal muscle
Source: Nat Commun. 2023 Feb 6;14:602. doi: 10.1038/s41467-023-36185-w (PMC9902403; doi:10.1038/s41467-023-36185-w)
Supplement: Supplementary file 4 — Supplementary Data 1 [file 41467_2023_36185_MOESM4_ESM.xlsx]

## Sheet: all_go_bp_enriched_100QvsWT_1M
ID	Description	GeneRatio	BgRatio	pvalue	p.adjust	qvalue	geneID	Count
GO:0006941	striated muscle contraction	23/404	134/11998	1.0131e-10	3.54181e-07	3.37736e-07	Actn3/Casq1/Tcap/Tnnc2/Pgam2/Map2k6/Gata4/Atp1b1/Chrna1/Mylk2/Casq2/Synm/Aldoa/Atp2a1/Tnni2/Hcn4/Tpm1/Myh6/Pkp2/Scn4b/Myh8/Tnnt3/Myl1	23
GO:0006936	muscle contraction	29/404	227/11998	5.88718e-10	1.02908e-06	9.81301e-07	Actn3/Casq1/Tcap/Tnnc2/Pgam2/Map2k6/Gata4/Atp1b1/Chrna1/Mylk2/Casq2/Tpm3/Tpm2/Synm/Aldoa/Atp2a1/Tnni2/Hcn4/Tpm1/Mybpc2/Ptger3/Myh6/Pkp2/Scn4b/Lmod1/Myh8/Myh4/Tnnt3/Myl1	29
GO:0003012	muscle system process	34/404	326/11998	4.31248e-09	5.02548e-06	4.79215e-06	Actn3/Casq1/Tcap/Tnnc2/Pgam2/Map2k6/Gata4/Atp1b1/Chrna1/Mylk2/Casq2/Tpm3/Tpm2/Klf15/Synm/Aldoa/Atp2a1/Pak1/Tnni2/Hcn4/Tpm1/Mybpc2/Ptger3/Abcc8/Myh6/Pkp2/Scn4b/Ar/Lmod1/Myh8/Myh4/Tnnt3/Myl1/Myoz1	34
GO:0003009	skeletal muscle contraction	11/404	36/11998	1.55014e-08	1.35482e-05	1.29192e-05	Actn3/Casq1/Tcap/Tnnc2/Chrna1/Mylk2/Synm/Atp2a1/Tnni2/Myh8/Tnnt3	11
GO:0050879	multicellular organismal movement	11/404	51/11998	7.79299e-07	0.000454072	0.00043299	Actn3/Casq1/Tcap/Tnnc2/Chrna1/Mylk2/Synm/Atp2a1/Tnni2/Myh8/Tnnt3	11
GO:0050881	musculoskeletal movement	11/404	51/11998	7.79299e-07	0.000454072	0.00043299	Actn3/Casq1/Tcap/Tnnc2/Chrna1/Mylk2/Synm/Atp2a1/Tnni2/Myh8/Tnnt3	11
GO:0030239	myofibril assembly	10/404	62/11998	3.76373e-05	0.0164475	0.0156839	Casq1/Tcap/Casq2/Acta1/Tpm1/Myh6/Lmod1/Tnnt3/Ankrd23/Myoz1	10
GO:0055002	striated muscle cell development	10/404	62/11998	3.76373e-05	0.0164475	0.0156839	Casq1/Tcap/Casq2/Acta1/Tpm1/Myh6/Lmod1/Tnnt3/Ankrd23/Myoz1	10
GO:0006165	nucleoside diphosphate phosphorylation	11/404	78/11998	5.62583e-05	0.021542	0.0205419	Hk2/Actn3/Pgam2/Gpd1/Ak4/Aldoa/Tigar/Bpgm/Gapdh/Eno3/Slc4a4	11
GO:0006942	regulation of striated muscle contraction	10/404	67/11998	7.47281e-05	0.021542	0.0205419	Actn3/Casq1/Gata4/Atp1b1/Mylk2/Casq2/Atp2a1/Hcn4/Pkp2/Tnnt3	10
GO:0006090	pyruvate metabolic process	12/404	95/11998	7.88403e-05	0.021542	0.0205419	Hk2/Actn3/Pgam2/Gpd1/Ldhb/Aldoa/Tigar/Bpgm/Gapdh/Eno3/Slc4a4/Ldha	12
GO:0045214	sarcomere organization	8/404	43/11998	7.94176e-05	0.021542	0.0205419	Casq1/Tcap/Casq2/Tpm1/Myh6/Tnnt3/Ankrd23/Myoz1	8
GO:0046939	nucleotide phosphorylation	11/404	81/11998	8.01048e-05	0.021542	0.0205419	Hk2/Actn3/Pgam2/Gpd1/Ak4/Aldoa/Tigar/Bpgm/Gapdh/Eno3/Slc4a4	11
GO:0032787	monocarboxylic acid metabolic process	29/404	405/11998	0.000106648	0.0252944	0.02412	Hk2/Abhd3/Actn3/Mid1ip1/Lpl/Ptgis/Pgam2/Acaca/Gpd1/Fasn/Lpin3/Ptgr1/Tuba8/Ldhb/Aldoa/Dgat2/Ces1f/Scd1/Tigar/Bpgm/Apoc1/Elovl6/Lonp2/Gapdh/Eno3/Slc4a4/Ldha/Cyp26b1/Ankrd23	29
GO:0006096	glycolytic process	10/404	71/11998	0.000123431	0.0252944	0.02412	Hk2/Actn3/Pgam2/Gpd1/Aldoa/Tigar/Bpgm/Gapdh/Eno3/Slc4a4	10
GO:0006757	ATP generation from ADP	10/404	71/11998	0.000123431	0.0252944	0.02412	Hk2/Actn3/Pgam2/Gpd1/Aldoa/Tigar/Bpgm/Gapdh/Eno3/Slc4a4	10
GO:0006937	regulation of muscle contraction	13/404	115/11998	0.000127737	0.0252944	0.02412	Actn3/Casq1/Tnnc2/Gata4/Atp1b1/Mylk2/Casq2/Atp2a1/Tnni2/Hcn4/Ptger3/Pkp2/Tnnt3	13
GO:0060048	cardiac muscle contraction	12/404	100/11998	0.000130234	0.0252944	0.02412	Tcap/Map2k6/Gata4/Atp1b1/Casq2/Tnni2/Hcn4/Tpm1/Myh6/Pkp2/Scn4b/Myl1	12
GO:0006953	acute-phase response	5/404	17/11998	0.000186887	0.0343871	0.0327906	Serpina3n/F8/Hp/Orm1/Ptger3	5
GO:0007517	muscle organ development	22/404	281/11998	0.000210542	0.0368028	0.035094	Pax3/Actn3/Tcap/Jph2/Gata4/Angpt1/Atf3/Chrna1/Gpcpd1/Mylk2/Cntfr/Mylpf/Acta1/Usp2/Tpm1/Ky/Myh6/Pkp2/Nog/Cyp26b1/Myoz1/Myhas	22
GO:0030049	muscle filament sliding	4/404	10/11998	0.000226352	0.0376823	0.0359327	Mylk2/Tpm1/Myh6/Myh8	4
GO:0046031	ADP metabolic process	10/404	79/11998	0.000303211	0.0460881	0.0439483	Hk2/Actn3/Pgam2/Gpd1/Aldoa/Tigar/Bpgm/Gapdh/Eno3/Slc4a4	10
GO:0070252	actin-mediated cell contraction	10/404	79/11998	0.000303211	0.0460881	0.0439483	Gata4/Mylk2/Casq2/Hcn4/Tpm1/Ptger3/Myh6/Pkp2/Scn4b/Myh8	10
GO:0060272	embryonic skeletal joint morphogenesis	4/404	11/11998	0.000346269	0.0484571	0.0462073	Hoxc11/Hyal1/Hoxa11/Nog	4
GO:0016052	carbohydrate catabolic process	12/404	111/11998	0.000350665	0.0484571	0.0462073	Hk2/Actn3/Pgam2/Gpd1/Aldoa/Tigar/Bpgm/Gapdh/Eno3/Slc4a4/Ldha/Ppp1r3c	12
GO:0019693	ribose phosphate metabolic process	22/404	292/11998	0.000360379	0.0484571	0.0462073	Hk2/Actn3/Adssl1/Cacnb4/Pgam2/Acaca/Tkt/Gpd1/Fasn/Ak4/Cda/Aldoa/Dgat2/Dpyd/Tigar/Bpgm/Gapdh/Eno3/Slc4a4/Ampd1/Nudt10/Nudt11	22

## Sheet: all_go_cc_enriched_100QvsWT_1M
ID	Description	GeneRatio	BgRatio	pvalue	p.adjust	qvalue	geneID	Count
GO:0030016	myofibril	28/406	196/12072	8.23482e-11	2.65985e-08	2.47912e-08	Actn3/Casq1/Tcap/Tnnc2/Jph2/Myot/Pgm1/Casq2/Tpm2/Synm/Aldoa/Atp2a1/Pak1/Tnni2/Acta1/Tpm1/Fhl3/Ky/Myh6/Lmod1/Igfn1/Myh4/Myh13/Tnnt3/Myl1/Ankrd23/Myoz1/Myh7b	28
GO:0043292	contractile fiber	28/406	207/12072	3.02539e-10	4.886e-08	4.554e-08	Actn3/Casq1/Tcap/Tnnc2/Jph2/Myot/Pgm1/Casq2/Tpm2/Synm/Aldoa/Atp2a1/Pak1/Tnni2/Acta1/Tpm1/Fhl3/Ky/Myh6/Lmod1/Igfn1/Myh4/Myh13/Tnnt3/Myl1/Ankrd23/Myoz1/Myh7b	28
GO:0030017	sarcomere	24/406	173/12072	3.47513e-09	3.74156e-07	3.48733e-07	Actn3/Casq1/Tcap/Tnnc2/Jph2/Myot/Pgm1/Casq2/Tpm2/Synm/Aldoa/Atp2a1/Pak1/Tnni2/Acta1/Tpm1/Fhl3/Ky/Myh6/Lmod1/Igfn1/Tnnt3/Ankrd23/Myoz1	24
GO:0005865	striated muscle thin filament	8/406	22/12072	3.22914e-07	2.60753e-05	2.43035e-05	Actn3/Tnnc2/Tpm2/Tnni2/Acta1/Tpm1/Lmod1/Tnnt3	8
GO:0036379	myofilament	8/406	24/12072	6.99976e-07	3.93388e-05	3.66658e-05	Actn3/Tnnc2/Tpm2/Tnni2/Acta1/Tpm1/Lmod1/Tnnt3	8
GO:0031674	I band	17/406	123/12072	7.30752e-07	3.93388e-05	3.66658e-05	Actn3/Casq1/Tcap/Jph2/Myot/Pgm1/Casq2/Synm/Aldoa/Atp2a1/Pak1/Fhl3/Ky/Myh6/Igfn1/Ankrd23/Myoz1	17
GO:0030018	Z disc	15/406	110/12072	3.90377e-06	0.000180131	0.000167891	Actn3/Casq1/Tcap/Jph2/Myot/Pgm1/Casq2/Synm/Aldoa/Pak1/Fhl3/Ky/Myh6/Igfn1/Myoz1	15
GO:0032982	myosin filament	6/406	16/12072	8.38583e-06	0.000338578	0.000315572	Mybpc2/Myh6/Mybph/Myh8/Myh4/Myh7b	6
GO:0015629	actin cytoskeleton	28/406	410/12072	0.00030162	0.0108248	0.0100893	Pvalb/Actn3/Tnnc2/Acaca/Arc/Avil/Mlph/Tpm3/Tpm2/Shroom3/Mylpf/Aldoa/Pak1/Tnni2/Acta1/Barx2/Tpm1/Fhl3/Myh6/Ackr2/Lmod1/Myh8/Myh4/Tnnt3/Myl1/Ankrd23/Myoz1/Myh7b	28
GO:0016459	myosin complex	7/406	45/12072	0.000694373	0.0224282	0.0209043	Mlph/Mylpf/Myh6/Myh8/Myh4/Myl1/Myh7b	7

## Sheet: all_go_mf_enriched_100QvsWT_1M
ID	Description	GeneRatio	BgRatio	pvalue	p.adjust	qvalue	geneID	Count
GO:0008236	serine-type peptidase activity	10/406	69/11878	0.000109156	0.0310287	0.0285713	Hpn/Rhbdl3/Masp1/Prepl/Rhbdl1/Hp/Htra4/Lonp2/Dpp6/Cfd	10
GO:0004252	serine-type endopeptidase activity	9/406	57/11878	0.00012231	0.0310287	0.0285713	Hpn/Rhbdl3/Masp1/Prepl/Rhbdl1/Hp/Htra4/Lonp2/Cfd	9
GO:0017171	serine hydrolase activity	10/406	73/11878	0.000176634	0.0310287	0.0285713	Hpn/Rhbdl3/Masp1/Prepl/Rhbdl1/Hp/Htra4/Lonp2/Dpp6/Cfd	10
GO:0003779	actin binding	26/406	360/11878	0.000266479	0.0351086	0.0323281	Cnn1/Actn3/Adssl1/Tnnc2/Lsp1/Pfn4/Anxa8/Arc/Myot/Avil/Mlph/Tpm3/Tpm2/Shroom3/Tnni2/Tpm1/Fhl3/Mical2/Mybpc2/Myh6/Lmod1/Myh8/Myh4/Tnnt3/Myoz1/Myh7b	26

## Sheet: all_go_mf_enriched_100QvsWT_2M
ID	Description	GeneRatio	BgRatio	pvalue	p.adjust	qvalue	geneID	Count
GO:0022836	gated channel activity	33/968	126/11883	9.92325e-10	6.26127e-07	5.86522e-07	Cacnb3/Vdac3/Cacna2d2/Cacnb4/Scn1b/Cacng1/Cnga3/Cacna1s/Chrna1/Kcnab1/Kcnc4/Glrb/Kcnq5/Lrrc38/Scnn1a/Ryr1/Tmem38a/Tmem266/Kcnk1/Tmem109/Kcna7/Kcnh2/Chrnb1/Cacna2d4/Kcnj12/Kcng4/Scn4b/Tmem150c/Kcnf1/Kcnc1/Cacng7/Cacng6/Kcnj11	33
GO:0022832	voltage-gated channel activity	26/968	85/11883	1.64122e-09	6.26127e-07	5.86522e-07	Cacnb3/Vdac3/Cacna2d2/Cacnb4/Scn1b/Cacng1/Cacna1s/Kcnab1/Kcnc4/Kcnq5/Lrrc38/Ryr1/Tmem266/Kcnk1/Tmem109/Kcna7/Kcnh2/Cacna2d4/Kcnj12/Kcng4/Scn4b/Kcnf1/Kcnc1/Cacng7/Cacng6/Kcnj11	26
GO:0022843	voltage-gated cation channel activity	20/968	55/11883	4.39353e-09	1.04956e-06	9.83173e-07	Cacnb3/Cacna2d2/Cacnb4/Cacng1/Cacna1s/Kcnab1/Kcnc4/Kcnq5/Lrrc38/Ryr1/Kcnk1/Kcna7/Kcnh2/Cacna2d4/Kcnj12/Kcng4/Kcnf1/Kcnc1/Cacng7/Kcnj11	20
GO:0005244	voltage-gated ion channel activity	25/968	84/11883	6.33789e-09	1.04956e-06	9.83173e-07	Cacnb3/Vdac3/Cacna2d2/Cacnb4/Scn1b/Cacng1/Cacna1s/Kcnab1/Kcnc4/Kcnq5/Lrrc38/Ryr1/Kcnk1/Tmem109/Kcna7/Kcnh2/Cacna2d4/Kcnj12/Kcng4/Scn4b/Kcnf1/Kcnc1/Cacng7/Cacng6/Kcnj11	25
GO:0015267	channel activity	42/968	200/11883	8.25344e-09	1.04956e-06	9.83173e-07	Cacnb3/Vdac3/Cacna2d2/Cacnb4/Scn1b/Cacng1/Aqp4/Cnga3/Cacna1s/Chrna1/Kcnab1/Kcnc4/Glrb/Kcnq5/Lrrc38/Gsdme/Scnn1a/Trpm1/Ryr1/Tmem38a/Tmem266/Kcnk1/Tmem109/Slc24a2/Kcna7/Kcnh2/Orai2/Abcc8/Chrnb1/Cacna2d4/Kcnj12/Kcng4/Scn4b/Tmem150c/Kcnf1/Pkdrej/Apol9a/Kcnc1/Cacng7/Ano3/Cacng6/Kcnj11	42
GO:0022803	passive transmembrane transporter activity	42/968	200/11883	8.25344e-09	1.04956e-06	9.83173e-07	Cacnb3/Vdac3/Cacna2d2/Cacnb4/Scn1b/Cacng1/Aqp4/Cnga3/Cacna1s/Chrna1/Kcnab1/Kcnc4/Glrb/Kcnq5/Lrrc38/Gsdme/Scnn1a/Trpm1/Ryr1/Tmem38a/Tmem266/Kcnk1/Tmem109/Slc24a2/Kcna7/Kcnh2/Orai2/Abcc8/Chrnb1/Cacna2d4/Kcnj12/Kcng4/Scn4b/Tmem150c/Kcnf1/Pkdrej/Apol9a/Kcnc1/Cacng7/Ano3/Cacng6/Kcnj11	42
GO:0046873	metal ion transmembrane transporter activity	41/968	195/11883	1.19779e-08	1.30559e-06	1.22301e-06	Cacnb3/Cacna2d2/Cacnb4/Scn1b/Cacng1/Tfrc/Cacna1s/Atp1b1/Kcnab1/Kcnc4/Kcnq5/Slc6a9/Lrrc38/Scnn1a/Trpm1/Ryr1/Atp2a1/Tmem38a/Atp2c1/Kcnk1/Slc18a1/Slc39a12/Slc24a2/Kcna7/Kcnh2/Orai2/Abcc8/Atp1b2/Cacna2d4/Kcnj12/Kcng4/Scn4b/Kcnf1/Pkdrej/Slc39a8/Kcnc1/Slc4a4/Cacng7/Slc39a2/Cacng6/Kcnj11	41
GO:0005216	ion channel activity	39/968	183/11883	1.83854e-08	1.7535e-06	1.64259e-06	Cacnb3/Vdac3/Cacna2d2/Cacnb4/Scn1b/Cacng1/Cnga3/Cacna1s/Chrna1/Kcnab1/Kcnc4/Glrb/Kcnq5/Lrrc38/Scnn1a/Trpm1/Ryr1/Tmem38a/Tmem266/Kcnk1/Slc24a2/Kcna7/Kcnh2/Orai2/Abcc8/Chrnb1/Cacna2d4/Kcnj12/Kcng4/Scn4b/Tmem150c/Kcnf1/Pkdrej/Apol9a/Kcnc1/Cacng7/Ano3/Cacng6/Kcnj11	39
GO:0005261	cation channel activity	33/968	142/11883	2.52876e-08	2.14383e-06	2.00822e-06	Cacnb3/Cacna2d2/Cacnb4/Scn1b/Cacng1/Cnga3/Cacna1s/Chrna1/Kcnab1/Kcnc4/Kcnq5/Lrrc38/Scnn1a/Trpm1/Ryr1/Tmem38a/Kcnk1/Slc24a2/Kcna7/Kcnh2/Orai2/Abcc8/Chrnb1/Cacna2d4/Kcnj12/Kcng4/Scn4b/Kcnf1/Pkdrej/Kcnc1/Cacng7/Cacng6/Kcnj11	33
GO:0003779	actin binding	59/968	359/11883	1.31007e-07	9.99584e-06	9.36355e-06	Hip1r/Tmod4/Eps8l1/Actn3/Adssl1/Tnnc2/Pfn1/Lsp1/Dbnl/Pfn4/Myh3/Pdlim7/Ldb3/Arc/Enah/Myot/Avil/Myo5b/Mlph/Tnnt2/Snta1/Pfn2/Tpm2/Espn/Shroom3/Scnn1a/Vasp/Myh14/Ush1c/Tnni2/Hdac6/Klhl2/Dixdc1/Tpm1/Mobp/Fhl3/Ccdc88a/Ppp1r9a/Myo5c/Mtss2/Myom3/Pacrg/Ctnna1/Mical2/Mybpc2/Myh6/Mrtfa/Abra/Fmn1/Lmod1/Myoz3/Ttn/Ezr/Map1b/Kbtbd13/Myh8/Myh4/Tnnt3/Myoz1	59
GO:0015318	inorganic molecular entity transmembrane transporter activity	56/968	347/11883	5.05984e-07	3.50969e-05	3.28768e-05	Cacnb3/Slc4a3/Vdac3/Cacna2d2/Cacnb4/Slc2a4/Scn1b/Cacng1/Tfrc/Slc37a1/Aqp4/Cnga3/Cacna1s/Atp1b1/Chrna1/Kcnab1/Kcnc4/Glrb/Kcnq5/Slc6a9/Lrrc38/Scnn1a/Trpm1/Ryr1/Atp2a1/Tmem38a/Slc37a4/Tmem266/Atp2c1/Kcnk1/Slc18a1/Slc39a12/Slc24a2/Kcna7/Kcnh2/Orai2/Abcc8/Chrnb1/Atp1b2/Cacna2d4/Kcnj12/Kcng4/Scn4b/Tmem150c/Kcnf1/Pkdrej/Slc39a8/Apol9a/Kcnc1/Slc4a4/COX2/Cacng7/Slc39a2/Ano3/Cacng6/Kcnj11	56
GO:0015075	ion transmembrane transporter activity	64/968	424/11883	8.96963e-07	5.70319e-05	5.34244e-05	Cacnb3/Slc4a3/Vdac3/Slc38a3/Cacna2d2/Slc47a1/Slc25a13/Cacnb4/Slc2a4/Scn1b/Cacng1/Tfrc/Slc37a1/Sfxn2/Slc16a3/Cnga3/Cacna1s/Atp1b1/Chrna1/Kcnab1/Kcnc4/Glrb/Kcnq5/Slc6a9/Lrrc38/Slc41a3/Scnn1a/Trpm1/Ryr1/Atp2a1/Tmem38a/Slc37a4/Tmem266/Atp2c1/Kcnk1/Tmem109/Slc18a1/Slc39a12/Slc24a2/Kcna7/Kcnh2/Orai2/Slc7a5/Abcc8/Chrnb1/Atp1b2/Cacna2d4/Kcnj12/Kcng4/Scn4b/Slc25a47/Tmem150c/Kcnf1/Pkdrej/Slc39a8/Apol9a/Kcn…	64
GO:0008324	cation transmembrane transporter activity	52/968	328/11883	2.2356e-06	0.000131213	0.000122913	Cacnb3/Slc38a3/Cacna2d2/Slc47a1/Cacnb4/Slc2a4/Scn1b/Cacng1/Tfrc/Sfxn2/Cnga3/Cacna1s/Atp1b1/Chrna1/Kcnab1/Kcnc4/Kcnq5/Slc6a9/Lrrc38/Slc41a3/Scnn1a/Trpm1/Ryr1/Atp2a1/Tmem38a/Atp2c1/Kcnk1/Slc18a1/Slc39a12/Slc24a2/Kcna7/Kcnh2/Orai2/Slc7a5/Abcc8/Chrnb1/Atp1b2/Cacna2d4/Kcnj12/Kcng4/Scn4b/Slc25a47/Kcnf1/Pkdrej/Slc39a8/Kcnc1/Slc4a4/COX2/Cacng7/Slc39a2/Cacng6/Kcnj11	52
GO:0005267	potassium channel activity	14/968	42/11883	3.12346e-06	0.000170229	0.000159461	Kcnab1/Kcnc4/Kcnq5/Lrrc38/Tmem38a/Kcnk1/Kcna7/Kcnh2/Abcc8/Kcnj12/Kcng4/Kcnf1/Kcnc1/Kcnj11	14
GO:0005249	voltage-gated potassium channel activity	12/968	32/11883	3.88771e-06	0.000197755	0.000185246	Kcnab1/Kcnc4/Kcnq5/Lrrc38/Kcnk1/Kcna7/Kcnh2/Kcnj12/Kcng4/Kcnf1/Kcnc1/Kcnj11	12
GO:0015079	potassium ion transmembrane transporter activity	17/968	63/11883	7.42255e-06	0.000353963	0.000331573	Atp1b1/Kcnab1/Kcnc4/Kcnq5/Lrrc38/Tmem38a/Kcnk1/Slc24a2/Kcna7/Kcnh2/Abcc8/Atp1b2/Kcnj12/Kcng4/Kcnf1/Kcnc1/Kcnj11	17
GO:0022890	inorganic cation transmembrane transporter activity	46/968	290/11883	8.44794e-06	0.000379163	0.000355179	Cacnb3/Cacna2d2/Cacnb4/Slc2a4/Scn1b/Cacng1/Tfrc/Cnga3/Cacna1s/Atp1b1/Chrna1/Kcnab1/Kcnc4/Kcnq5/Slc6a9/Lrrc38/Scnn1a/Trpm1/Ryr1/Atp2a1/Tmem38a/Atp2c1/Kcnk1/Slc18a1/Slc39a12/Slc24a2/Kcna7/Kcnh2/Orai2/Abcc8/Chrnb1/Atp1b2/Cacna2d4/Kcnj12/Kcng4/Scn4b/Kcnf1/Pkdrej/Slc39a8/Kcnc1/Slc4a4/COX2/Cacng7/Slc39a2/Cacng6/Kcnj11	46
GO:0019200	carbohydrate kinase activity	8/968	19/11883	6.30829e-05	0.00267401	0.00250487	Hk2/Pfkl/Galk1/Pfkfb1/Pfkfb3/Galk2/Pfkm/Gck	8
GO:0000146	microfilament motor activity	8/968	22/11883	0.000213962	0.00859227	0.00804877	Myh3/Myo5b/Tnnt2/Myh14/Myo5c/Myh6/Myh8/Actc1	8
GO:0005251	delayed rectifier potassium channel activity	6/968	13/11883	0.000299439	0.0110752	0.0103747	Kcnc4/Kcnq5/Kcna7/Kcnh2/Kcng4/Kcnc1	6
GO:0005245	voltage-gated calcium channel activity	8/968	23/11883	0.000304822	0.0110752	0.0103747	Cacnb3/Cacna2d2/Cacnb4/Cacng1/Cacna1s/Ryr1/Cacna2d4/Cacng7	8
GO:0005523	tropomyosin binding	6/968	14/11883	0.000488032	0.0157468	0.0147507	Tmod4/Tnnt2/Smtnl1/Smtnl2/Lmod1/Tnnt3	6
GO:0008307	structural constituent of muscle	7/968	19/11883	0.000489983	0.0157468	0.0147507	Tcap/Synm/Mylpf/Myl6b/Jph1/Ttn/Myl1	7
GO:0015085	calcium ion transmembrane transporter activity	15/968	71/11883	0.000495311	0.0157468	0.0147507	Cacnb3/Cacna2d2/Cacnb4/Cacng1/Cacna1s/Trpm1/Ryr1/Atp2a1/Atp2c1/Slc24a2/Orai2/Cacna2d4/Pkdrej/Cacng7/Cacng6	15
GO:0017017	MAP kinase tyrosine/serine/threonine phosphatase activity	5/968	10/11883	0.000632059	0.0187563	0.0175699	Dusp14/Dusp6/Dusp1/Dusp10/Dusp7	5
GO:0005262	calcium channel activity	13/968	58/11883	0.00063914	0.0187563	0.0175699	Cacnb3/Cacna2d2/Cacnb4/Cacng1/Cacna1s/Trpm1/Ryr1/Slc24a2/Orai2/Cacna2d4/Pkdrej/Cacng7/Cacng6	13
GO:0016208	AMP binding	6/968	15/11883	0.000757621	0.0206452	0.0193393	Prkag3/Mpped2/Pfkl/Pygm/Pfkm/H1f4	6
GO:0033549	MAP kinase phosphatase activity	6/968	15/11883	0.000757621	0.0206452	0.0193393	Dusp14/Dusp6/Dusp1/Dusp10/Dusp26/Dusp7	6
GO:0005509	calcium ion binding	45/968	343/11883	0.000944643	0.0248539	0.0232818	Cdh4/Calm1/Pon1/Myl10/Pvalb/Actn3/Casq1/Clstn3/Slc25a13/Lpl/Tnnc2/Rhbdl3/Cabcoco1/Nkd2/Masp1/Runx1/Vldlr/Slit1/Plcd4/Gpd2/Lrp4/Ehd4/Casq2/Egf/Padi2/Cgref1/Anxa4/Ryr1/Mylpf/Atp2a1/Itgb1bp2/Atp2c1/Calm2/Cib2/Hrc/Myl6b/Pitpnm3/Pdp1/Syt12/H1f4/Ttn/Cracr2a/Myl1/Ninl/Fat3	45
GO:0005179	hormone activity	9/968	33/11883	0.000978851	0.0248954	0.0233207	Metrn/Retn/Igf1/Thpo/Enho/Inha/Insl6/Ostn/Lhb	9
GO:0015276	ligand-gated ion channel activity	10/968	40/11883	0.00108742	0.0262322	0.0245729	Cnga3/Chrna1/Glrb/Scnn1a/Ryr1/Kcnk1/Kcnh2/Chrnb1/Kcnj12/Kcnj11	10
GO:0016829	lyase activity	23/968	142/11883	0.00110017	0.0262322	0.0245729	Odc1/Pcbd1/Ddc/Rsad2/Dglucy/Hacl1/Tpi1/Me2/Asl/Chac1/Car13/Car3/Cth/Park7/Tuba8/Aldoa/Neil2/Car14/Ggact/Gadl1/Eno3/Amd2/Amd1	23
GO:0099094	ligand-gated cation channel activity	9/968	35/11883	0.00154597	0.0357446	0.0334836	Cnga3/Chrna1/Scnn1a/Ryr1/Kcnk1/Kcnh2/Chrnb1/Kcnj12/Kcnj11	9
GO:0022834	ligand-gated channel activity	10/968	42/11883	0.00162642	0.0364988	0.0341901	Cnga3/Chrna1/Glrb/Scnn1a/Ryr1/Kcnk1/Kcnh2/Chrnb1/Kcnj12/Kcnj11	10
GO:0031432	titin binding	5/968	12/11883	0.00172997	0.0377133	0.0353278	Calm1/Tcap/Ankrd1/Calm2/Ankrd23	5
GO:0005246	calcium channel regulator activity	7/968	23/11883	0.00178626	0.0378588	0.0354641	Calm1/Cacnb3/Tspan13/Cacng1/Calm2/Cacng7/Cacng6	7
GO:0097718	disordered domain specific binding	9/968	36/11883	0.00191476	0.0394854	0.0369878	Calm1/Hsp90aa1/Rb1/Hsp90ab1/Smtnl1/Tpm1/Calm2/Ezr/Gapdh	9
GO:0044325	transmembrane transporter binding	19/968	115/11883	0.0022768	0.0457158	0.0428241	Calm1/Actn3/Hap1/Tcap/Scn1b/Hsp90ab1/Snta1/Kcnab1/Lrrc38/Ank1/Ppp1r9a/Calm2/Tcaf1/Hrc/Abcc8/Kcng4/Scn4b/Kcnc1/Kcnj11	19

## Sheet: all_go_bp_enriched_100QvsWT_2M
ID	Description	GeneRatio	BgRatio	pvalue	p.adjust	qvalue	geneID	Count
GO:0006936	muscle contraction	52/975	221/11996	1.31966e-12	4.93974e-09	4.65502e-09	Calm1/Tmod4/Actn3/Casq1/Tcap/Tnnc2/Scn1b/Pgam2/Map2k6/Myh3/Gata4/Nr4a1/Cacna1s/Tnnt2/Atp1b1/Chrna1/Mylk2/Snta1/Casq2/Tpm2/Grip2/Synm/Ryr1/Aldoa/Atp2a1/Myh14/Tnni2/Tmem38a/Tpm1/Myh2/Calm2/Apbb1/Myom3/Kcnh2/Mybpc2/Myl6b/Ptger4/Ptger3/Myh6/Chrnb1/Pkp2/Dock5/Adra1a/Scn4b/Lmod1/Ttn/Kbtbd13/Myh8/Myh4/Tnnt3/Myl1/Actc1	52
GO:0006941	striated muscle contraction	38/975	132/11996	2.16513e-12	4.93974e-09	4.65502e-09	Calm1/Actn3/Casq1/Tcap/Tnnc2/Scn1b/Pgam2/Map2k6/Myh3/Gata4/Nr4a1/Cacna1s/Tnnt2/Atp1b1/Chrna1/Mylk2/Snta1/Casq2/Synm/Aldoa/Atp2a1/Myh14/Tnni2/Tmem38a/Tpm1/Calm2/Kcnh2/Myh6/Chrnb1/Pkp2/Adra1a/Scn4b/Ttn/Kbtbd13/Myh8/Tnnt3/Myl1/Actc1	38
GO:0003012	muscle system process	61/975	320/11996	2.07588e-10	3.15742e-07	2.97543e-07	Calm1/Tmod4/Actn3/Prkag3/Casq1/Tcap/Tnnc2/Scn1b/Igf1/Pgam2/Map2k6/Myh3/Asb2/Gata4/Nr4a1/Igfbp5/Cacna1s/Tnnt2/Atp1b1/Chrna1/Mylk2/Snta1/Casq2/Tpm2/Grip2/Synm/Ryr1/Aldoa/Atp2a1/Myh14/Pak1/Tnni2/Tmem38a/Tpm1/Myh2/Calm2/Apbb1/Myom3/Hrc/Kcnh2/Mybpc2/Myl6b/Ptger4/Ptger3/Abcc8/Myh6/Chrnb1/Pkp2/Sln/Dock5/Adra1a/Scn4b/Lmod1/Ttn/Kbtbd13/Myh8/Myh4/Tnnt3/Myl1/Actc1/Myoz1	61
GO:0003009	skeletal muscle contraction	16/975	36/11996	4.95445e-09	5.65179e-06	5.32603e-06	Actn3/Casq1/Tcap/Tnnc2/Myh3/Nr4a1/Chrna1/Mylk2/Synm/Atp2a1/Myh14/Tnni2/Chrnb1/Kbtbd13/Myh8/Tnnt3	16
GO:0070296	sarcoplasmic reticulum calcium ion transport	13/975	28/11996	7.37054e-08	6.72636e-05	6.33867e-05	Calm1/Gstm7/Casq1/Cacng1/Casq2/Ryr1/Atp2a1/Tmem38a/Dhrs7c/Calm2/Hrc/Sln/Mettl21c	13
GO:0043269	regulation of ion transport	67/975	435/11996	2.14163e-07	0.000162871	0.000153483	Calm1/Cacnb3/Gstm7/Hap1/Casq1/Slc38a3/Cacna2d2/Cacnb4/Jph2/Scn1b/Sgk1/Igf1/Tspan13/Map2k6/Cacng1/Sfrp4/Arc/Sncg/Camk2a/Cacna1s/Atp1b1/Stom/Snta1/Kcnab1/Casq2/Kcnc4/Egf/Kcnq5/Slc6a9/Lrrc38/Park7/Ces1f/Cx3cl1/Tmem38a/Dhrs7c/Tmem109/Slc18a1/Calm2/Tcaf1/Neto2/Kcna7/Hrc/Kcnh2/Ptger3/Abcc8/Maob/Atp1b2/Cacna2d4/Gck/Sln/Kcnj12/Kcng4/Scn4b/Mettl21c/Syt12/F2rl3/Mchr1/Kcnf1/Ces1d/Kcnc1/Cracr2a/Dpp6/Nkain2/C…	67
GO:0006165	nucleoside diphosphate phosphorylation	21/975	78/11996	6.44682e-07	0.000412648	0.000388864	Hk2/Cbfa2t3/Actn3/Prkag3/Igf1/Pfkl/Pgam2/Galk1/Gpd1/Tpi1/Ak1/Ak4/Aldoa/Pfkm/Tigar/Bpgm/Gck/Gapdh/Eno3/Slc4a4/Pgk1	21
GO:0046031	ADP metabolic process	21/975	79/11996	8.11822e-07	0.000412648	0.000388864	Hk2/Ampd3/Cbfa2t3/Actn3/Prkag3/Igf1/Pfkl/Pgam2/Galk1/Gpd1/Tpi1/Ak1/Aldoa/Pfkm/Tigar/Bpgm/Gck/Gapdh/Eno3/Slc4a4/Pgk1	21
GO:0034765	regulation of ion transmembrane transport	50/975	301/11996	8.13901e-07	0.000412648	0.000388864	Calm1/Cacnb3/Gstm7/Hap1/Casq1/Cacna2d2/Cacnb4/Jph2/Scn1b/Tspan13/Cacng1/Arc/Cacna1s/Atp1b1/Stom/Snta1/Kcnab1/Casq2/Kcnc4/Kcnq5/Slc6a9/Lrrc38/Park7/Cx3cl1/Tmem38a/Dhrs7c/Tmem109/Calm2/Tcaf1/Neto2/Kcna7/Hrc/Kcnh2/Ptger3/Abcc8/Atp1b2/Cacna2d4/Sln/Kcnj12/Kcng4/Scn4b/Mettl21c/F2rl3/Kcnf1/Kcnc1/Cracr2a/Dpp6/Cacng7/Cacng6/Kcnj11	50
GO:0046939	nucleotide phosphorylation	21/975	81/11996	1.27024e-06	0.000575733	0.000542549	Hk2/Cbfa2t3/Actn3/Prkag3/Igf1/Pfkl/Pgam2/Galk1/Gpd1/Tpi1/Ak1/Ak4/Aldoa/Pfkm/Tigar/Bpgm/Gck/Gapdh/Eno3/Slc4a4/Pgk1	21
GO:0050879	multicellular organismal movement	16/975	51/11996	1.51409e-06	0.000575733	0.000542549	Actn3/Casq1/Tcap/Tnnc2/Myh3/Nr4a1/Chrna1/Mylk2/Synm/Atp2a1/Myh14/Tnni2/Chrnb1/Kbtbd13/Myh8/Tnnt3	16
GO:0050881	musculoskeletal movement	16/975	51/11996	1.51409e-06	0.000575733	0.000542549	Actn3/Casq1/Tcap/Tnnc2/Myh3/Nr4a1/Chrna1/Mylk2/Synm/Atp2a1/Myh14/Tnni2/Chrnb1/Kbtbd13/Myh8/Tnnt3	16
GO:0016052	carbohydrate catabolic process	25/975	110/11996	1.83739e-06	0.000594418	0.000560158	Hk2/Cbfa2t3/Actn3/Prkag3/Igf1/Pfkl/Pgam2/Galk1/Gpd1/Tpi1/Aldoa/Pygm/Pfkm/Agl/Tigar/Bpgm/Gck/Ppp1r3b/Gapdh/Eno3/Slc4a4/Pgk1/Ldha/Ppp1r3c/Neu2	25
GO:0009135	purine nucleoside diphosphate metabolic process	21/975	83/11996	1.95404e-06	0.000594418	0.000560158	Hk2/Ampd3/Cbfa2t3/Actn3/Prkag3/Igf1/Pfkl/Pgam2/Galk1/Gpd1/Tpi1/Ak1/Aldoa/Pfkm/Tigar/Bpgm/Gck/Gapdh/Eno3/Slc4a4/Pgk1	21
GO:0009179	purine ribonucleoside diphosphate metabolic process	21/975	83/11996	1.95404e-06	0.000594418	0.000560158	Hk2/Ampd3/Cbfa2t3/Actn3/Prkag3/Igf1/Pfkl/Pgam2/Galk1/Gpd1/Tpi1/Ak1/Aldoa/Pfkm/Tigar/Bpgm/Gck/Gapdh/Eno3/Slc4a4/Pgk1	21
GO:0006096	glycolytic process	19/975	71/11996	2.41727e-06	0.000648825	0.000611428	Hk2/Cbfa2t3/Actn3/Prkag3/Igf1/Pfkl/Pgam2/Galk1/Gpd1/Tpi1/Aldoa/Pfkm/Tigar/Bpgm/Gck/Gapdh/Eno3/Slc4a4/Pgk1	19
GO:0006757	ATP generation from ADP	19/975	71/11996	2.41727e-06	0.000648825	0.000611428	Hk2/Cbfa2t3/Actn3/Prkag3/Igf1/Pfkl/Pgam2/Galk1/Gpd1/Tpi1/Aldoa/Pfkm/Tigar/Bpgm/Gck/Gapdh/Eno3/Slc4a4/Pgk1	19
GO:0014808	release of sequestered calcium ion into cytosol by sarcoplasmic reticulum	10/975	22/11996	3.1414e-06	0.000754433	0.000710949	Calm1/Gstm7/Casq1/Casq2/Ryr1/Tmem38a/Dhrs7c/Calm2/Hrc/Mettl21c	10
GO:1903514	release of sequestered calcium ion into cytosol by endoplasmic reticulum	10/975	22/11996	3.1414e-06	0.000754433	0.000710949	Calm1/Gstm7/Casq1/Casq2/Ryr1/Tmem38a/Dhrs7c/Calm2/Hrc/Mettl21c	10
GO:0055001	muscle cell development	35/975	190/11996	3.50075e-06	0.000798696	0.000752661	Tmod4/Actn3/Casq1/Tcap/Cacna2d2/Cacnb4/Igf1/Asb2/Ldb3/Gata4/Vegfa/Speg/Cacna1s/Tnnt2/Casq2/Sypl2/Uchl1/Ryr1/Pak1/Acta1/Tpm1/Ripor2/Neurl2/Myh6/Chrnb1/Isl1/Adra1a/Myorg/Lmod1/Ttn/Tnnt3/Ankrd23/Actc1/Myoz1/Myhas	35
GO:0034762	regulation of transmembrane transport	57/975	382/11996	4.80742e-06	0.00104458	0.000984376	Hk2/Calm1/Cacnb3/Gstm7/Hap1/Casq1/Cacna2d2/Cacnb4/Jph2/Scn1b/Igf1/Tspan13/Cacng1/Arc/Pim1/Cacna1s/Atp1b1/Ak1/Stom/Snta1/Kcnab1/Casq2/Kcnc4/Kcnq5/Slc6a9/Lrrc38/Park7/Rtn2/Cx3cl1/Tmem38a/Dhrs7c/Tmem109/Calm2/Tcaf1/Neto2/Kcna7/Hrc/Kcnh2/Ptger3/Abcc8/Atp1b2/Cacna2d4/Sln/Kcnj12/Kcng4/Scn4b/Mettl21c/F2rl3/Kcnf1/Ostn/Irs1/Kcnc1/Cracr2a/Dpp6/Cacng7/Cacng6/Kcnj11	57
GO:0009185	ribonucleoside diphosphate metabolic process	21/975	91/11996	9.39903e-06	0.00194944	0.00183708	Hk2/Ampd3/Cbfa2t3/Actn3/Prkag3/Igf1/Pfkl/Pgam2/Galk1/Gpd1/Tpi1/Ak1/Aldoa/Pfkm/Tigar/Bpgm/Gck/Gapdh/Eno3/Slc4a4/Pgk1	21
GO:0098660	inorganic ion transmembrane transport	62/975	438/11996	1.04566e-05	0.00202286	0.00190627	Calm1/Hpn/Cacnb3/Gstm7/Hap1/Casq1/Cacnb4/Jph2/Scn1b/Tspan13/Cacng1/Slc37a1/Cnga3/Atp1b1/Stom/Snta1/Kcnab1/Casq2/Kcnc4/Glrb/Kcnq5/Slc6a9/Lrrc38/Park7/Scnn1a/Ryr1/Atp2a1/Ank1/Cx3cl1/Tmem38a/Slc37a4/Atp2c1/Dhrs7c/Kcnk1/Calm2/Neto2/Slc39a12/Slc24a2/Kcna7/Hrc/Kcnh2/Ptger3/Abcc8/Atp1b2/Cacna2d4/Sln/Kcnj12/Slc35g1/Kcng4/Scn4b/Mettl21c/F2rl3/Kcnf1/Slc39a8/Kcnc1/Slc4a4/Cracr2a/Dpp6/Slc39a2/Ano3/Cacng6/Kcn…	62
GO:0010880	regulation of release of sequestered calcium ion into cytosol by sarcoplasmic reticulum	9/975	20/11996	1.10112e-05	0.00202286	0.00190627	Calm1/Gstm7/Casq1/Casq2/Tmem38a/Dhrs7c/Calm2/Hrc/Mettl21c	9
GO:0009132	nucleoside diphosphate metabolic process	22/975	99/11996	1.1083e-05	0.00202286	0.00190627	Hk2/Ampd3/Cbfa2t3/Actn3/Prkag3/Igf1/Pfkl/Pgam2/Galk1/Gpd1/Tpi1/Ak1/Ak4/Aldoa/Pfkm/Tigar/Bpgm/Gck/Gapdh/Eno3/Slc4a4/Pgk1	22
GO:0033275	actin-myosin filament sliding	7/975	12/11996	1.26232e-05	0.00221537	0.00208768	Tnnt2/Mylk2/Tpm1/Myl6b/Myh6/Myh8/Actc1	7
GO:0098655	cation transmembrane transport	64/975	463/11996	1.62708e-05	0.00274976	0.00259127	Calm1/Hpn/Cacnb3/Gstm7/Hap1/Casq1/Slc47a1/Cacnb4/Jph2/Scn1b/Tspan13/Cacng1/Arc/Sfxn2/Cnga3/Atp1b1/Stom/Snta1/Kcnab1/Casq2/Kcnc4/Kcnq5/Slc6a9/Lrrc38/Park7/Scnn1a/Trpm1/Ryr1/Atp2a1/Ank1/Cx3cl1/Tmem38a/Atp2c1/Dhrs7c/Kcnk1/Calm2/Neto2/Slc39a12/Slc24a2/Kcna7/Hrc/Kcnh2/Slc7a5/Ptger3/Abcc8/Atp1b2/Cacna2d4/Sln/Kcnj12/Slc35g1/Kcng4/Scn4b/Mettl21c/F2rl3/Kcnf1/Slc39a8/Kcnc1/Slc4a4/Cracr2a/Dpp6/Cacng7/Slc39a…	64
GO:0007528	neuromuscular junction development	14/975	48/11996	1.74953e-05	0.00285111	0.00268678	Cacnb3/Cacna2d2/Cacnb4/Cacna1s/Chrna1/Lrp4/Snta1/Pak1/Col4a5/Pdzrn3/Ky/Fzd9/Musk/Kalrn	14
GO:0006090	pyruvate metabolic process	21/975	95/11996	1.90163e-05	0.00299212	0.00281966	Hk2/Cbfa2t3/Actn3/Prkag3/Igf1/Pfkl/Pgam2/Galk1/Gpd1/Tpi1/Me2/Aldoa/Pfkm/Tigar/Bpgm/Gck/Gapdh/Eno3/Slc4a4/Pgk1/Ldha	21
GO:2001257	regulation of cation channel activity	23/975	111/11996	2.36781e-05	0.00350741	0.00330525	Calm1/Cacnb3/Gstm7/Hap1/Casq1/Cacnb4/Jph2/Scn1b/Arc/Stom/Kcnab1/Casq2/Slc6a9/Lrrc38/Park7/Calm2/Neto2/Hrc/Abcc8/Kcnc1/Cracr2a/Cacng7/Kcnj11	23
GO:0030239	myofibril assembly	16/975	62/11996	2.45972e-05	0.00350741	0.00330525	Tmod4/Casq1/Tcap/Ldb3/Tnnt2/Casq2/Acta1/Tpm1/Neurl2/Myh6/Lmod1/Ttn/Tnnt3/Ankrd23/Actc1/Myoz1	16
GO:0055002	striated muscle cell development	16/975	62/11996	2.45972e-05	0.00350741	0.00330525	Tmod4/Casq1/Tcap/Ldb3/Tnnt2/Casq2/Acta1/Tpm1/Neurl2/Myh6/Lmod1/Ttn/Tnnt3/Ankrd23/Actc1/Myoz1	16
GO:0098662	inorganic cation transmembrane transport	58/975	413/11996	2.54962e-05	0.00352543	0.00332223	Calm1/Hpn/Cacnb3/Gstm7/Hap1/Casq1/Cacnb4/Jph2/Scn1b/Tspan13/Cacng1/Cnga3/Atp1b1/Stom/Snta1/Kcnab1/Casq2/Kcnc4/Kcnq5/Slc6a9/Lrrc38/Park7/Scnn1a/Ryr1/Atp2a1/Ank1/Cx3cl1/Tmem38a/Atp2c1/Dhrs7c/Kcnk1/Calm2/Neto2/Slc39a12/Slc24a2/Kcna7/Hrc/Kcnh2/Ptger3/Abcc8/Atp1b2/Cacna2d4/Sln/Kcnj12/Slc35g1/Kcng4/Scn4b/Mettl21c/F2rl3/Kcnf1/Slc39a8/Kcnc1/Slc4a4/Cracr2a/Dpp6/Slc39a2/Cacng6/Kcnj11	58
GO:0048667	cell morphogenesis involved in neuron differentiation	62/975	452/11996	2.79696e-05	0.00374339	0.00352763	Cdh4/Metrn/Tiam1/Efna2/Fzd3/Etv4/Pitpna/Scn1b/Sgk1/Wdpcp/Dbnl/Nrcam/Hsp90aa1/Rb1/Arc/Enah/Bsg/Tiam2/Hsp90ab1/Vegfa/Myot/Camk2a/Vldlr/Slit1/Myo5b/Obsl1/Lamc2/Itga4/Pax6/Lrp4/Ptprd/Uchl1/Plxna4/Vasp/Pak1/Hdac6/Dixdc1/Ppp1r9a/Ndn/Arx/Ripor2/Lzts1/Spg20/Apbb1/Zfp365/Srcin1/Cul7/Whrn/Isl1/Crppa/Ccdc141/Fmn1/Lrtm1/Igfals/Nog/Bmpr1b/Map1b/Lrtm2/B4galt6/Kalrn/Bhlhb9/Pdzd7	62
GO:1904062	regulation of cation transmembrane transport	39/975	243/11996	2.94279e-05	0.00374339	0.00352763	Calm1/Cacnb3/Gstm7/Hap1/Casq1/Cacnb4/Jph2/Scn1b/Tspan13/Cacng1/Arc/Atp1b1/Stom/Snta1/Kcnab1/Casq2/Slc6a9/Lrrc38/Park7/Cx3cl1/Tmem38a/Dhrs7c/Calm2/Neto2/Hrc/Kcnh2/Ptger3/Abcc8/Atp1b2/Sln/Scn4b/Mettl21c/F2rl3/Kcnc1/Cracr2a/Dpp6/Cacng7/Cacng6/Kcnj11	39
GO:0071805	potassium ion transmembrane transport	22/975	105/11996	2.95337e-05	0.00374339	0.00352763	Hpn/Atp1b1/Kcnab1/Casq2/Kcnc4/Kcnq5/Lrrc38/Tmem38a/Kcnk1/Neto2/Slc24a2/Kcna7/Kcnh2/Ptger3/Abcc8/Atp1b2/Kcnj12/Kcng4/Kcnf1/Kcnc1/Dpp6/Kcnj11	22
GO:0060048	cardiac muscle contraction	21/975	98/11996	3.12723e-05	0.00385663	0.00363435	Calm1/Tcap/Scn1b/Map2k6/Gata4/Tnnt2/Atp1b1/Snta1/Casq2/Tnni2/Tmem38a/Tpm1/Calm2/Kcnh2/Myh6/Pkp2/Adra1a/Scn4b/Ttn/Myl1/Actc1	21
GO:0009581	detection of external stimulus	15/975	57/11996	3.42029e-05	0.00410705	0.00387033	Hpn/Cacnb3/Tcap/Cacnb4/Igf1/Bace1/Slc24a2/Tlr4/Whrn/Cacna2d4/Foxf1/Ttn/Pkdrej/Pdzd7/Ano3	15
GO:0050982	detection of mechanical stimulus	11/975	33/11996	3.51726e-05	0.00411519	0.003878	Hpn/Cacnb3/Tcap/Igf1/Bace1/Tlr4/Whrn/Ttn/Pkdrej/Pdzd7/Ano3	11
GO:0032411	positive regulation of transporter activity	20/975	92/11996	3.85573e-05	0.00439842	0.00414491	Calm1/Pon1/Cacnb3/Gstm7/Hap1/Casq1/Cacnb4/Jph2/Arc/Atp1b1/Slc6a9/Lrrc38/Park7/Calm2/Tcaf1/Abcc8/Atp1b2/Kcnc1/Cracr2a/Kcnj11	20
GO:0030049	muscle filament sliding	6/975	10/11996	4.48186e-05	0.00490715	0.00462431	Tnnt2/Mylk2/Tpm1/Myl6b/Myh6/Myh8	6
GO:0048812	neuron projection morphogenesis	65/975	488/11996	4.51677e-05	0.00490715	0.00462431	Cdh4/Metrn/Tiam1/Efna2/Fzd3/Etv4/Pitpna/Scn1b/Sgk1/Dbnl/Nrcam/Hsp90aa1/Arc/Enah/Bsg/Tiam2/Hsp90ab1/Vegfa/Myot/Camk2a/Vldlr/Slit1/Dpysl4/Myo5b/Obsl1/Lamc2/Itga4/Pax6/Lrp4/Aurka/Ptprd/Uchl1/Plxna4/Vasp/Pak1/Hdac6/Nek3/Dixdc1/Ppp1r9a/Zswim6/Ndn/Arx/Lzts1/Spg20/Apbb1/Zfp365/Srcin1/Cul7/Isl1/Crppa/Ccdc141/Fmn1/Lrtm1/Igfals/Flrt1/Nog/Ostn/Bmpr1b/Map1b/Lrtm2/B4galt6/Kalrn/Cacng7/Bhlhb9/Ntf5	65
GO:0042692	muscle cell differentiation	51/975	357/11996	4.96717e-05	0.00527097	0.00496717	Dnmt1/Pax3/Tmod4/Actn3/Casq1/Tcap/Cacna2d2/Cacnb4/Igf1/Asb2/Ldb3/Gata4/Rb1/Vegfa/Igfbp5/Speg/Cacna1s/Tnnt2/Mylk2/Casq2/Sypl2/Cth/Uchl1/Bhlhe41/Ryr1/Pak1/Hdac6/Acta1/Barx2/Tpm1/Ripor2/Wnt4/Neurl2/Myh6/Fzd7/Chrnb1/Isl1/Mrtfa/Foxf1/Adra1a/Myorg/Fbxo40/Lmod1/Plpp7/Ttn/Tnnt3/Ankrd23/Actc1/Myoz1/Neu2/Myhas	51
GO:0030048	actin filament-based movement	21/975	102/11996	5.84391e-05	0.0060604	0.0057111	Scn1b/Ccdc88c/Gata4/Myo5b/Tnnt2/Mylk2/Snta1/Casq2/Myh14/Tpm1/Myh2/Myo5c/Kcnh2/Myl6b/Ptger3/Myh6/Pkp2/Sun2/Scn4b/Myh8/Actc1	21
GO:1904064	positive regulation of cation transmembrane transport	21/975	103/11996	6.7892e-05	0.00681833	0.00642533	Calm1/Cacnb3/Gstm7/Hap1/Casq1/Cacnb4/Jph2/Arc/Atp1b1/Slc6a9/Lrrc38/Cx3cl1/Calm2/Kcnh2/Abcc8/Atp1b2/F2rl3/Kcnc1/Cracr2a/Dpp6/Kcnj11	21
GO:0010959	regulation of metal ion transport	43/975	288/11996	6.87361e-05	0.00681833	0.00642533	Calm1/Cacnb3/Gstm7/Hap1/Casq1/Cacnb4/Jph2/Scn1b/Sgk1/Igf1/Tspan13/Cacng1/Camk2a/Atp1b1/Stom/Snta1/Kcnab1/Casq2/Egf/Slc6a9/Lrrc38/Cx3cl1/Tmem38a/Dhrs7c/Calm2/Neto2/Hrc/Kcnh2/Ptger3/Abcc8/Atp1b2/Gck/Sln/Scn4b/Mettl21c/F2rl3/Mchr1/Kcnc1/Cracr2a/Dpp6/Nkain2/Nkain1/Cacng6	43
GO:0044057	regulation of system process	56/975	410/11996	7.64787e-05	0.00742494	0.00699699	Hip1r/Calm1/Cacnb3/Actn3/Prkag3/Slc4a3/Casq1/Cacna2d2/Retn/Tnnc2/Scn1b/Igf1/Srebf1/Tppp/Gata4/Runx1/Nr4a1/Hbegf/Igfbp5/Tnnt2/Atp1b1/Smtnl1/Mylk2/Snta1/Casq2/Kcnc4/Grip2/Ryr1/Atp2a1/Pak1/Tnni2/Irx5/Cx3cl1/Tmem38a/Tpm1/Inha/Igsf9b/Calm2/Hrc/Kcnh2/Tlr4/Ptger4/Ptger3/Abcc8/Myh6/Pkp2/Sln/Isl1/Dock5/Smtnl2/Adra1a/Scn4b/Ttn/Kbtbd13/Tnnt3/Tmem100	56
GO:0051146	striated muscle cell differentiation	40/975	263/11996	8.08119e-05	0.00768218	0.0072394	Pax3/Tmod4/Actn3/Casq1/Tcap/Igf1/Asb2/Ldb3/Gata4/Rb1/Vegfa/Igfbp5/Speg/Cacna1s/Tnnt2/Mylk2/Casq2/Bhlhe41/Ryr1/Pak1/Hdac6/Acta1/Barx2/Tpm1/Ripor2/Neurl2/Myh6/Fzd7/Isl1/Adra1a/Myorg/Lmod1/Plpp7/Ttn/Tnnt3/Ankrd23/Actc1/Myoz1/Neu2/Myhas	40
GO:0006937	regulation of muscle contraction	22/975	112/11996	8.28207e-05	0.00771246	0.00726794	Calm1/Actn3/Casq1/Tnnc2/Gata4/Nr4a1/Tnnt2/Atp1b1/Mylk2/Casq2/Ryr1/Atp2a1/Tnni2/Tmem38a/Calm2/Ptger4/Ptger3/Pkp2/Dock5/Adra1a/Kbtbd13/Tnnt3	22
GO:2001259	positive regulation of cation channel activity	14/975	55/11996	9.22783e-05	0.00842132	0.00793594	Calm1/Cacnb3/Gstm7/Hap1/Casq1/Cacnb4/Jph2/Arc/Lrrc38/Calm2/Abcc8/Kcnc1/Cracr2a/Kcnj11	14
GO:0002027	regulation of heart rate	15/975	62/11996	9.8191e-05	0.00854593	0.00805336	Calm1/Scn1b/Srebf1/Snta1/Casq2/Irx5/Tpm1/Calm2/Hrc/Kcnh2/Myh6/Pkp2/Isl1/Adra1a/Scn4b	15
GO:0006813	potassium ion transport	24/975	129/11996	9.89526e-05	0.00854593	0.00805336	Hpn/Atp1b4/Atp1b1/Kcnab1/Casq2/Kcnc4/Kcnq5/Lrrc38/Tmem38a/Kcnk1/Neto2/Slc24a2/Kcna7/Kcnh2/Ptger3/Abcc8/Atp1b2/Gck/Kcnj12/Kcng4/Kcnf1/Kcnc1/Dpp6/Kcnj11	24
GO:0070252	actin-mediated cell contraction	17/975	76/11996	9.92624e-05	0.00854593	0.00805336	Scn1b/Ccdc88c/Gata4/Tnnt2/Mylk2/Snta1/Casq2/Tpm1/Myh2/Kcnh2/Myl6b/Ptger3/Myh6/Pkp2/Scn4b/Myh8/Actc1	17
GO:0045214	sarcomere organization	12/975	43/11996	0.000111676	0.00927235	0.00873792	Casq1/Tcap/Ldb3/Tnnt2/Casq2/Tpm1/Neurl2/Myh6/Ttn/Tnnt3/Ankrd23/Myoz1	12
GO:0001505	regulation of neurotransmitter levels	25/975	138/11996	0.000111764	0.00927235	0.00873792	Calm1/Snap47/Cacnb4/Nr4a1/Sncg/Prepl/Camk2a/Napb/Bche/Pfn2/Kcnc4/Slc6a9/Park7/Pak1/Bace1/Cspg5/Ppp1r9a/Dagla/Slc18a1/Ptger4/Maob/Erc2/Prima1/Adra1a/Syt12	25
GO:0009582	detection of abiotic stimulus	14/975	56/11996	0.000113964	0.00928603	0.00875081	Hpn/Cacnb3/Tcap/Cacnb4/Igf1/Bace1/Slc24a2/Tlr4/Whrn/Cacna2d4/Ttn/Pkdrej/Pdzd7/Ano3	14
GO:0007517	muscle organ development	41/975	278/11996	0.000132582	0.0103068	0.00971276	Pax3/Actn3/Tcap/Jph2/Asb2/Gata4/Rb1/Angpt1/Nr4a1/Ankrd1/Cacna1s/Tnnt2/Atf3/Smtnl1/Chrna1/Gpcpd1/Mylk2/Cntfr/Ybx3/Ryr1/Mylpf/Myh14/Hdac6/Acta1/Tpm1/Gpc1/Ky/Ripor2/Myl6b/Myh6/Pkp2/Isl1/Jph1/Myorg/Mettl21c/Nog/Foxc1/Ttn/Actc1/Myoz1/Myhas	41
GO:0032414	positive regulation of ion transmembrane transporter activity	18/975	85/11996	0.000132709	0.0103068	0.00971276	Calm1/Cacnb3/Gstm7/Hap1/Casq1/Cacnb4/Jph2/Arc/Atp1b1/Slc6a9/Lrrc38/Calm2/Tcaf1/Abcc8/Atp1b2/Kcnc1/Cracr2a/Kcnj11	18
GO:0007600	sensory perception	40/975	269/11996	0.000133268	0.0103068	0.00971276	Hpn/Cacnb3/Otog/Cacnb4/Igf1/Marveld2/Aqp4/Cnga3/Kcnc4/Glrb/Abca4/Espn/Tas1r1/Uchl1/Gsdme/Scnn1a/Trpm1/Myh14/Ush1c/Crym/Casp3/Irx5/Bace1/Ndn/Ripor2/Tlr4/Whrn/Dmxl2/Cacna2d4/Olfr648/Olfr374/Tmem150c/Gprc5c/Nav2/Dlg2/Olfr920/Btbd9/Alms1/Tmem100/Pdzd7	40
GO:0050808	synapse organization	46/975	325/11996	0.000143391	0.0109049	0.0102764	Cacnb3/Ndrg2/Neurl1a/Clstn3/Cacna2d2/Cacnb4/Pfn1/Dbnl/Nrcam/Lgmn/Sybu/Arc/Sncg/Myo5b/Obsl1/Cacna1s/Chrna1/Lrp4/Snta1/Pfn2/Glrb/Ptprd/Grip2/Pak1/Hdac6/Col4a5/Amigo3/Ppp1r9a/Igsf9b/Pdzrn3/Ky/Apbb1/Zfp365/Srcin1/Lmx1b/Erc2/Chrnb1/Mdga1/Lrtm1/Flrt1/Fzd9/Igfn1/Lrtm2/Musk/Kalrn/Bhlhb9	46
GO:0060047	heart contraction	28/975	166/11996	0.000161136	0.0120535	0.0113588	Calm1/Slc4a3/Tcap/Cacna2d2/Scn1b/Srebf1/Map2k6/Gata4/Hbegf/Tnnt2/Atp1b1/Snta1/Casq2/Tnni2/Irx5/Tmem38a/Tpm1/Calm2/Hrc/Kcnh2/Myh6/Pkp2/Isl1/Adra1a/Scn4b/Ttn/Myl1/Actc1	28
GO:0006836	neurotransmitter transport	23/975	126/11996	0.000184378	0.0135343	0.0127542	Calm1/Snap47/Cacnb4/Ddc/Nr4a1/Sncg/Prepl/Camk2a/Napb/Pfn2/Kcnc4/Slc6a9/Park7/Pak1/Bace1/Cspg5/Ppp1r9a/Slc18a1/Ptger4/Erc2/Adra1a/Syt12/Sv2b	23
GO:0097485	neuron projection guidance	27/975	159/11996	0.000186964	0.0135343	0.0127542	Cdh4/Efna2/Fzd3/Etv4/Scn1b/Nrcam/Enah/Bsg/Vegfa/Myot/Slit1/Dpysl4/Lamc2/Pax6/Plxna4/Vasp/Arx/Apbb1/Isl1/Crppa/Ccdc141/Lrtm1/Igfals/Nog/Bmpr1b/Lrtm2/Kalrn	27
GO:0043462	regulation of ATPase activity	11/975	39/11996	0.000193635	0.0135343	0.0127542	Pfn1/Ahsa2/Tnnt2/Atp1b1/Napb/Pfn2/Tpm2/Tpm1/Myh6/Atp1b2/Tnnt3	11
GO:0051606	detection of stimulus	19/975	95/11996	0.000193727	0.0135343	0.0127542	Calm1/Hpn/Cacnb3/Tcap/Cacnb4/Igf1/Pak1/Bace1/Calm2/Slc24a2/Tlr4/Whrn/Cacna2d4/Gck/Foxf1/Ttn/Pkdrej/Pdzd7/Ano3	19
GO:0006816	calcium ion transport	40/975	274/11996	0.000198651	0.0135343	0.0127542	Calm1/Cacnb3/Gstm7/Hap1/Casq1/Cacna2d2/Cacnb4/Jph2/Igf1/Tspan13/Cacng1/Camk2a/Cacna1s/Atp1b1/Casq2/Egf/Trpm1/Ryr1/Atp2a1/Cx3cl1/Tmem38a/Atp2c1/Dhrs7c/Ramp1/Calm2/Slc24a2/Hrc/Orai2/Ptger3/Cacna2d4/Gck/Sln/Slc35g1/Adra1a/Mettl21c/F2rl3/Mchr1/Cracr2a/Cacng7/Cacng6	40
GO:0055008	cardiac muscle tissue morphogenesis	13/975	52/11996	0.000198729	0.0135343	0.0127542	Tcap/Angpt1/Ankrd1/Tnnt2/Mylk2/Tpm1/Myh6/Pkp2/Isl1/Nog/Foxc1/Ttn/Actc1	13
GO:1903169	regulation of calcium ion transmembrane transport	22/975	120/11996	0.000236766	0.0158877	0.014972	Calm1/Cacnb3/Gstm7/Hap1/Casq1/Cacnb4/Jph2/Tspan13/Cacng1/Atp1b1/Casq2/Cx3cl1/Tmem38a/Dhrs7c/Calm2/Hrc/Ptger3/Sln/Mettl21c/F2rl3/Cracr2a/Cacng6	22
GO:0006942	regulation of striated muscle contraction	15/975	67/11996	0.000248513	0.0163993	0.0154541	Calm1/Actn3/Casq1/Gata4/Nr4a1/Atp1b1/Mylk2/Casq2/Atp2a1/Tmem38a/Calm2/Pkp2/Adra1a/Kbtbd13/Tnnt3	15
GO:0099537	trans-synaptic signaling	55/975	419/11996	0.000251578	0.0163993	0.0154541	Calm1/Cacnb3/Neurl1a/Hap1/Clstn3/Vdac3/Snap47/Cacna2d2/Retn/Cacnb4/Lgmn/Cyp46a1/Sybu/Arc/Nr4a1/Sncg/Prepl/Camk2a/Myo5b/Sctr/Chrna1/Napb/Mylk2/Bche/Pfn2/Kcnc4/Glrb/Ptprd/Slc6a9/Park7/Grip2/Pak1/Cx3cl1/Bace1/Cspg5/Ppp1r9a/Igsf9b/Rasd2/Dagla/Lzts1/Slc24a2/Ptger4/Erc2/Chrnb1/Dmxl2/Adra1a/Cd24a/Syt12/Dlg2/Sv2b/Musk/Kalrn/Btbd9/Cacng7/Ntf5	55
GO:1901021	positive regulation of calcium ion transmembrane transporter activity	10/975	34/11996	0.000258653	0.0164771	0.0155274	Calm1/Cacnb3/Gstm7/Hap1/Casq1/Cacnb4/Jph2/Atp1b1/Calm2/Cracr2a	10
GO:0099536	synaptic signaling	57/975	439/11996	0.000259994	0.0164771	0.0155274	Calm1/Cacnb3/Neurl1a/Hap1/Clstn3/Vdac3/Snap47/Cacna2d2/Retn/Cacnb4/Lgmn/Cyp46a1/Sybu/Arc/Nr4a1/Sncg/Prepl/Camk2a/Myo5b/Sctr/Chrna1/Napb/Mylk2/Bche/Pfn2/Kcnc4/Glrb/Ptprd/Slc6a9/Park7/Grip2/Pak1/Cx3cl1/Bace1/Cspg5/Ppp1r9a/Igsf9b/Rasd2/Dagla/Lzts1/Slc24a2/Ptger4/Erc2/Chrnb1/Dmxl2/Adra1a/Cd24a/Syt12/Dlg2/Sv2b/Kcmf1/Musk/Kalrn/Btbd9/Cacng7/Ly6g6d/Ntf5	57
GO:0034767	positive regulation of ion transmembrane transport	22/975	121/11996	0.000267665	0.0167309	0.0157666	Calm1/Cacnb3/Gstm7/Hap1/Casq1/Cacnb4/Jph2/Arc/Atp1b1/Slc6a9/Lrrc38/Cx3cl1/Calm2/Tcaf1/Kcnh2/Abcc8/Atp1b2/F2rl3/Kcnc1/Cracr2a/Dpp6/Kcnj11	22
GO:0007268	chemical synaptic transmission	54/975	412/11996	0.000296558	0.0180426	0.0170027	Calm1/Cacnb3/Neurl1a/Hap1/Clstn3/Vdac3/Snap47/Cacna2d2/Retn/Cacnb4/Lgmn/Cyp46a1/Sybu/Arc/Nr4a1/Sncg/Prepl/Camk2a/Myo5b/Sctr/Chrna1/Napb/Mylk2/Bche/Pfn2/Kcnc4/Glrb/Ptprd/Slc6a9/Park7/Grip2/Pak1/Cx3cl1/Bace1/Cspg5/Ppp1r9a/Igsf9b/Rasd2/Lzts1/Slc24a2/Ptger4/Erc2/Chrnb1/Dmxl2/Adra1a/Cd24a/Syt12/Dlg2/Sv2b/Musk/Kalrn/Btbd9/Cacng7/Ntf5	54
GO:0098916	anterograde trans-synaptic signaling	54/975	412/11996	0.000296558	0.0180426	0.0170027	Calm1/Cacnb3/Neurl1a/Hap1/Clstn3/Vdac3/Snap47/Cacna2d2/Retn/Cacnb4/Lgmn/Cyp46a1/Sybu/Arc/Nr4a1/Sncg/Prepl/Camk2a/Myo5b/Sctr/Chrna1/Napb/Mylk2/Bche/Pfn2/Kcnc4/Glrb/Ptprd/Slc6a9/Park7/Grip2/Pak1/Cx3cl1/Bace1/Cspg5/Ppp1r9a/Igsf9b/Rasd2/Lzts1/Slc24a2/Ptger4/Erc2/Chrnb1/Dmxl2/Adra1a/Cd24a/Syt12/Dlg2/Sv2b/Musk/Kalrn/Btbd9/Cacng7/Ntf5	54
GO:0006734	NADH metabolic process	9/975	29/11996	0.000336195	0.020185	0.0190216	Nqo1/Actn3/Pfkl/Gpd1/Gpd2/Nudt17/Pfkm/Tigar/Ldha	9
GO:0048644	muscle organ morphogenesis	15/975	69/11996	0.000349481	0.0207102	0.0195165	Tcap/Gata4/Angpt1/Ankrd1/Tnnt2/Smtnl1/Mylk2/Tpm1/Myh6/Pkp2/Isl1/Nog/Foxc1/Ttn/Actc1	15
GO:0051046	regulation of secretion	57/975	445/11996	0.000369043	0.0214882	0.0202497	Hip1r/Calm1/Hap1/Retn/Cacnb4/Birc5/Igf1/Pfkl/Srebf1/Map2k6/Rsad2/Nr1d1/Rab15/Sybu/Runx1/Sncg/Bsg/Prepl/Rab27b/Camk2a/Ankrd1/Rabgef1/Myo5b/Pax6/Pfn2/Kcnc4/Rab13/Egf/Wls/Ces1f/Bace1/Cspg5/Ppp1r9a/Acsl3/Inha/Pfkm/Slc18a1/Apbb1/Srcin1/Tlr4/Ptger4/Ptger3/Abcc8/Maob/Scamp5/Gck/Isl1/Foxf1/Adra1a/Syt12/Ttn/Ezr/Irs1/Ces1d/Kalrn/Gpr27/Kcnj11	57
GO:0022898	regulation of transmembrane transporter activity	29/975	183/11996	0.00037203	0.0214882	0.0202497	Calm1/Cacnb3/Gstm7/Hap1/Casq1/Cacnb4/Jph2/Scn1b/Arc/Pim1/Atp1b1/Stom/Kcnab1/Casq2/Slc6a9/Lrrc38/Park7/Calm2/Tcaf1/Neto2/Hrc/Abcc8/Atp1b2/Sln/Scn4b/Kcnc1/Cracr2a/Cacng7/Kcnj11	29
GO:0003015	heart process	28/975	175/11996	0.000397328	0.0223962	0.0211053	Calm1/Slc4a3/Tcap/Cacna2d2/Scn1b/Srebf1/Map2k6/Gata4/Hbegf/Tnnt2/Atp1b1/Snta1/Casq2/Tnni2/Irx5/Tmem38a/Tpm1/Calm2/Hrc/Kcnh2/Myh6/Pkp2/Isl1/Adra1a/Scn4b/Ttn/Myl1/Actc1	28
GO:0061564	axon development	48/975	359/11996	0.000402417	0.0223962	0.0211053	Cdh4/Metrn/Tiam1/Efna2/Fzd3/Etv4/Pitpna/Scn1b/Dbnl/Nrcam/Hsp90aa1/Enah/Bsg/Tiam2/Hsp90ab1/Vegfa/Myot/Slit1/Myo5b/Lamc2/Itga4/Pax6/Lrp4/Uchl1/Plxna4/Vasp/Xylt1/Pak1/Hdac6/Casp3/Dixdc1/Ndn/Arx/Spg20/Apbb1/Isl1/Nrep/Crppa/Ccdc141/Lrtm1/Igfals/Nog/Bex1/Bmpr1b/Map1b/Lrtm2/B4galt6/Kalrn	48
GO:0007411	axon guidance	26/975	158/11996	0.0004057	0.0223962	0.0211053	Cdh4/Efna2/Fzd3/Etv4/Scn1b/Nrcam/Enah/Bsg/Vegfa/Myot/Slit1/Lamc2/Pax6/Plxna4/Vasp/Arx/Apbb1/Isl1/Crppa/Ccdc141/Lrtm1/Igfals/Nog/Bmpr1b/Lrtm2/Kalrn	26
GO:0032409	regulation of transporter activity	30/975	193/11996	0.000416425	0.0223962	0.0211053	Calm1/Pon1/Cacnb3/Gstm7/Hap1/Casq1/Cacnb4/Jph2/Scn1b/Arc/Pim1/Atp1b1/Stom/Kcnab1/Casq2/Slc6a9/Lrrc38/Park7/Calm2/Tcaf1/Neto2/Hrc/Abcc8/Atp1b2/Sln/Scn4b/Kcnc1/Cracr2a/Cacng7/Kcnj11	30
GO:0090257	regulation of muscle system process	30/975	193/11996	0.000416425	0.0223962	0.0211053	Calm1/Actn3/Prkag3/Casq1/Tnnc2/Igf1/Gata4/Nr4a1/Igfbp5/Tnnt2/Atp1b1/Mylk2/Casq2/Ryr1/Atp2a1/Pak1/Tnni2/Tmem38a/Calm2/Hrc/Ptger4/Ptger3/Abcc8/Pkp2/Sln/Dock5/Adra1a/Ttn/Kbtbd13/Tnnt3	30
GO:0050905	neuromuscular process	23/975	133/11996	0.000417198	0.0223962	0.0211053	Actn3/Casq1/Tcap/Camta1/Tnnc2/Myh3/Nr4a1/Chrna1/Mylk2/Glrb/Uchl1/Synm/Atp2a1/Myh14/Ush1c/Tnni2/Bace1/Spg20/Chrnb1/Tmem150c/Kbtbd13/Myh8/Tnnt3	23
GO:0032412	regulation of ion transmembrane transporter activity	28/975	177/11996	0.000479723	0.0254532	0.0239862	Calm1/Cacnb3/Gstm7/Hap1/Casq1/Cacnb4/Jph2/Scn1b/Arc/Atp1b1/Stom/Kcnab1/Casq2/Slc6a9/Lrrc38/Park7/Calm2/Tcaf1/Neto2/Hrc/Abcc8/Atp1b2/Sln/Scn4b/Kcnc1/Cracr2a/Cacng7/Kcnj11	28
GO:0007409	axonogenesis	44/975	324/11996	0.000495935	0.0258437	0.0243541	Cdh4/Metrn/Tiam1/Efna2/Fzd3/Etv4/Pitpna/Scn1b/Dbnl/Nrcam/Hsp90aa1/Enah/Bsg/Tiam2/Hsp90ab1/Vegfa/Myot/Slit1/Myo5b/Lamc2/Itga4/Pax6/Lrp4/Uchl1/Plxna4/Vasp/Pak1/Hdac6/Dixdc1/Ndn/Arx/Spg20/Apbb1/Isl1/Crppa/Ccdc141/Lrtm1/Igfals/Nog/Bmpr1b/Map1b/Lrtm2/B4galt6/Kalrn	44
GO:0005977	glycogen metabolic process	14/975	64/11996	0.000509737	0.0258437	0.0243541	Prkag3/Igf1/Nr1d1/Ppp1r1a/Phkg1/Slc37a4/Pygm/Pfkm/Agl/Phka1/Gck/Ppp1r3b/Irs1/Ppp1r3c	14
GO:0006073	cellular glucan metabolic process	14/975	64/11996	0.000509737	0.0258437	0.0243541	Prkag3/Igf1/Nr1d1/Ppp1r1a/Phkg1/Slc37a4/Pygm/Pfkm/Agl/Phka1/Gck/Ppp1r3b/Irs1/Ppp1r3c	14
GO:0044042	glucan metabolic process	14/975	64/11996	0.000509737	0.0258437	0.0243541	Prkag3/Igf1/Nr1d1/Ppp1r1a/Phkg1/Slc37a4/Pygm/Pfkm/Agl/Phka1/Gck/Ppp1r3b/Irs1/Ppp1r3c	14
GO:0005975	carbohydrate metabolic process	55/975	432/11996	0.000540007	0.0270775	0.0255168	Hk2/Cbfa2t3/Actn3/Prkag3/Otog/Hyal1/Igf1/Pfkl/Pgam2/Galk1/Nr1d1/Fbp2/Ppp1r1a/St3gal6/Gpd1/Tpi1/Ddb1/Gk/Pfkfb1/St8sia5/Phkg1/Pgm1/Atf3/Gpd2/Galk2/Egf/Aldoa/Slc37a4/Pygm/Pfkm/Agl/Phka1/Glb1l2/Inpp4b/Tigar/Bpgm/Ptger4/Gck/Myorg/Ppp1r3b/Fut4/Nanp/Irs1/B4galt6/Gapdh/Eno3/Slc4a4/Pgk1/Ganc/Ldha/Oas1g/Ppp1r3c/Ovgp1/Neu2/Kcnj11	55
GO:1903522	regulation of blood circulation	27/975	170/11996	0.000563509	0.0278833	0.0262762	Calm1/Slc4a3/Cacna2d2/Scn1b/Srebf1/Gata4/Hbegf/Tnnt2/Atp1b1/Smtnl1/Snta1/Casq2/Irx5/Cx3cl1/Tmem38a/Tpm1/Calm2/Hrc/Kcnh2/Ptger3/Myh6/Pkp2/Isl1/Dock5/Smtnl2/Adra1a/Scn4b	27
GO:0009612	response to mechanical stimulus	19/975	103/11996	0.0005683	0.0278833	0.0262762	Hpn/Cacnb3/Pax2/Tcap/Igf1/Gata4/Ankrd1/Bace1/Ripor2/Tlr4/Whrn/Ptger4/Tmem150c/Ttn/Pkdrej/Kalrn/Ankrd23/Pdzd7/Ano3	19
GO:0009259	ribonucleotide metabolic process	39/975	280/11996	0.000618078	0.0300031	0.0282738	Hk2/Ampd3/Cbfa2t3/Actn3/Prkag3/Adssl1/Slc25a13/Cacnb4/Nudt4/Igf1/Pfkl/Pgam2/Galk1/Gpd1/Tpi1/Nme4/Nt5c2/Acot9/Ak1/Ak4/Cda/Aldoa/Acsm3/Acsl3/Pfkm/Dpyd/Tigar/Bpgm/Gck/Nt5c1a/Ces1d/Gapdh/Eno3/Slc4a4/Pgk1/COX2/Ampd1/Nudt10/Nudt11	39
GO:0072521	purine-containing compound metabolic process	41/975	299/11996	0.000625355	0.0300368	0.0283055	Hk2/Ampd3/Cbfa2t3/Actn3/Prkag3/Adssl1/Slc25a13/Cacnb4/Nudt4/Igf1/Gamt/Pfkl/Pgam2/Galk1/Gpd1/Tpi1/Nme4/Nt5c2/Acot9/Ak1/Ak4/Aldoa/Acsm3/Acsl3/Pfkm/Dpyd/Tigar/Bpgm/Dnph1/Gck/Nt5c1a/Ces1d/Gapdh/Fhit/Eno3/Slc4a4/Pgk1/COX2/Ampd1/Nudt10/Nudt11	41
GO:0043270	positive regulation of ion transport	30/975	198/11996	0.000644982	0.0306568	0.0288898	Calm1/Cacnb3/Gstm7/Hap1/Casq1/Slc38a3/Cacnb4/Jph2/Scn1b/Sgk1/Map2k6/Arc/Camk2a/Atp1b1/Slc6a9/Lrrc38/Cx3cl1/Slc18a1/Calm2/Tcaf1/Kcnh2/Abcc8/Atp1b2/Scn4b/F2rl3/Mchr1/Kcnc1/Cracr2a/Dpp6/Kcnj11	30
GO:0023061	signal release	45/975	338/11996	0.000661532	0.0311193	0.0293256	Calm1/Snap47/Retn/Cacnb4/Birc5/Slc16a10/Pfkl/Srebf1/Map2k6/Nr1d1/Sybu/Runx1/Nr4a1/Sncg/Prepl/Camk2a/Pax6/Napb/Pfn2/Kcnc4/Wls/Slc6a9/Park7/Pak1/Bace1/Cspg5/Ppp1r9a/Inha/Pfkm/Slc18a1/Ptger4/Ptger3/Abcc8/Maob/Erc2/Gck/Isl1/Exoc3l/Adra1a/Mafa/Syt12/Irs1/Kalrn/Gpr27/Kcnj11	45
GO:0007269	neurotransmitter secretion	19/975	105/11996	0.00072722	0.0328446	0.0309515	Calm1/Snap47/Cacnb4/Nr4a1/Sncg/Prepl/Camk2a/Napb/Pfn2/Kcnc4/Slc6a9/Pak1/Bace1/Cspg5/Ppp1r9a/Ptger4/Erc2/Adra1a/Syt12	19
GO:0050954	sensory perception of mechanical stimulus	19/975	105/11996	0.00072722	0.0328446	0.0309515	Hpn/Cacnb3/Otog/Igf1/Marveld2/Aqp4/Espn/Gsdme/Myh14/Ush1c/Crym/Casp3/Bace1/Ripor2/Tlr4/Whrn/Nav2/Alms1/Pdzd7	19
GO:0099643	signal release from synapse	19/975	105/11996	0.00072722	0.0328446	0.0309515	Calm1/Snap47/Cacnb4/Nr4a1/Sncg/Prepl/Camk2a/Napb/Pfn2/Kcnc4/Slc6a9/Pak1/Bace1/Cspg5/Ppp1r9a/Ptger4/Erc2/Adra1a/Syt12	19
GO:0051279	regulation of release of sequestered calcium ion into cytosol	13/975	59/11996	0.000744013	0.0328446	0.0309515	Calm1/Gstm7/Hap1/Casq1/Jph2/Casq2/Cx3cl1/Tmem38a/Dhrs7c/Calm2/Hrc/Mettl21c/F2rl3	13
GO:1903530	regulation of secretion by cell	53/975	418/11996	0.00074549	0.0328446	0.0309515	Calm1/Hap1/Retn/Cacnb4/Birc5/Igf1/Pfkl/Srebf1/Map2k6/Rsad2/Nr1d1/Rab15/Sybu/Runx1/Sncg/Bsg/Prepl/Rab27b/Camk2a/Ankrd1/Rabgef1/Myo5b/Pax6/Pfn2/Kcnc4/Rab13/Egf/Wls/Bace1/Cspg5/Ppp1r9a/Inha/Pfkm/Slc18a1/Apbb1/Srcin1/Tlr4/Ptger4/Ptger3/Abcc8/Maob/Scamp5/Gck/Isl1/Foxf1/Adra1a/Syt12/Ttn/Ezr/Irs1/Kalrn/Gpr27/Kcnj11	53
GO:0009125	nucleoside monophosphate catabolic process	6/975	15/11996	0.000748595	0.0328446	0.0309515	Ampd3/Nt5c2/Cda/Dpyd/Dnph1/Nt5c1a	6
GO:0014819	regulation of skeletal muscle contraction	6/975	15/11996	0.000748595	0.0328446	0.0309515	Actn3/Casq1/Nr4a1/Mylk2/Atp2a1/Kbtbd13	6
GO:1902692	regulation of neuroblast proliferation	8/975	26/11996	0.000767914	0.0333713	0.0314479	Fzd3/Vegfa/Pax6/Cx3cl1/Ctnna1/Cd24a/Bex1/Tafa3	8
GO:0032787	monocarboxylic acid metabolic process	51/975	399/11996	0.000775899	0.0334003	0.0314751	Hk2/Abhd3/Gstm7/Cbfa2t3/Hyi/Actn3/Prkag3/Mid1ip1/Lpl/Alox15/Igf1/Gamt/Pfkl/Pgam2/Srebf1/Galk1/Nr1d1/Hacl1/Gpd1/Tpi1/Me2/Gk/Acot9/Lpin3/Ptgr1/Park7/Tuba8/Aldoa/Acsm3/Tecr/Ces1f/Slc37a4/Acsl3/Pfkm/Dagla/Tigar/Prkab2/Bpgm/Apoc1/Pnpla3/Gck/Lonp2/Irs1/Ces1d/Gapdh/Eno3/Slc4a4/Ces2c/Pgk1/Ldha/Ankrd23	51
GO:0009150	purine ribonucleotide metabolic process	37/975	265/11996	0.000805366	0.0343447	0.0323652	Hk2/Ampd3/Cbfa2t3/Actn3/Prkag3/Adssl1/Slc25a13/Cacnb4/Nudt4/Igf1/Pfkl/Pgam2/Galk1/Gpd1/Tpi1/Nme4/Nt5c2/Acot9/Ak1/Ak4/Aldoa/Acsm3/Acsl3/Pfkm/Tigar/Bpgm/Gck/Nt5c1a/Ces1d/Gapdh/Eno3/Slc4a4/Pgk1/COX2/Ampd1/Nudt10/Nudt11	37
GO:0006163	purine nucleotide metabolic process	39/975	284/11996	0.000816185	0.0344838	0.0324962	Hk2/Ampd3/Cbfa2t3/Actn3/Prkag3/Adssl1/Slc25a13/Cacnb4/Nudt4/Igf1/Pfkl/Pgam2/Galk1/Gpd1/Tpi1/Nme4/Nt5c2/Acot9/Ak1/Ak4/Aldoa/Acsm3/Acsl3/Pfkm/Tigar/Bpgm/Dnph1/Gck/Nt5c1a/Ces1d/Gapdh/Fhit/Eno3/Slc4a4/Pgk1/COX2/Ampd1/Nudt10/Nudt11	39
GO:0008016	regulation of heart contraction	22/975	131/11996	0.000830941	0.0347852	0.0327803	Calm1/Slc4a3/Cacna2d2/Scn1b/Srebf1/Gata4/Hbegf/Tnnt2/Atp1b1/Snta1/Casq2/Irx5/Tmem38a/Tpm1/Calm2/Hrc/Kcnh2/Myh6/Pkp2/Isl1/Adra1a/Scn4b	22
GO:0010927	cellular component assembly involved in morphogenesis	18/975	99/11996	0.000937035	0.0388699	0.0366296	Tmod4/Casq1/Tcap/Tppp/Ldb3/Tnnt2/Casq2/Acta1/Tpm1/Gpc1/Neurl2/Myh6/Lmod1/Ttn/Tnnt3/Ankrd23/Actc1/Myoz1	18
GO:0045742	positive regulation of epidermal growth factor receptor signaling pathway	7/975	21/11996	0.000965591	0.0394281	0.0371556	Hip1r/Neurl1a/Hap1/Hbegf/Egf/Ccdc88a/Shkbp1	7
GO:0006112	energy reserve metabolic process	14/975	68/11996	0.000967773	0.0394281	0.0371556	Prkag3/Igf1/Nr1d1/Ppp1r1a/Phkg1/Slc37a4/Pygm/Pfkm/Agl/Phka1/Gck/Ppp1r3b/Irs1/Ppp1r3c	14
GO:0044275	cellular carbohydrate catabolic process	8/975	27/11996	0.00101441	0.0406032	0.0382629	Tpi1/Pygm/Pfkm/Agl/Tigar/Ppp1r3b/Ppp1r3c/Neu2	8
GO:0051281	positive regulation of release of sequestered calcium ion into cytosol	8/975	27/11996	0.00101441	0.0406032	0.0382629	Calm1/Gstm7/Hap1/Casq1/Jph2/Cx3cl1/Calm2/F2rl3	8
GO:0005976	polysaccharide metabolic process	16/975	84/11996	0.00105612	0.0417394	0.0393336	Prkag3/Igf1/Nr1d1/Ppp1r1a/Phkg1/Egf/Slc37a4/Pygm/Pfkm/Agl/Phka1/Ptger4/Gck/Ppp1r3b/Irs1/Ppp1r3c	16
GO:0070588	calcium ion transmembrane transport	28/975	186/11996	0.00106545	0.0417394	0.0393336	Calm1/Cacnb3/Gstm7/Hap1/Casq1/Cacnb4/Jph2/Tspan13/Cacng1/Atp1b1/Casq2/Ryr1/Atp2a1/Cx3cl1/Tmem38a/Atp2c1/Dhrs7c/Calm2/Slc24a2/Hrc/Ptger3/Cacna2d4/Sln/Slc35g1/Mettl21c/F2rl3/Cracr2a/Cacng6	28
GO:0009159	deoxyribonucleoside monophosphate catabolic process	5/975	11/11996	0.00107024	0.0417394	0.0393336	Nt5c2/Cda/Dpyd/Dnph1/Nt5c1a	5
GO:0051960	regulation of nervous system development	48/975	376/11996	0.00112474	0.0434932	0.0409864	Cdh4/Metrn/Tiam1/Plag1/Neurl1a/Hap1/Fzd3/Clstn3/Rxrg/Sgk1/Igf1/Dbnl/Nr1d1/Tppp/Tiam2/Vegfa/Slit1/Pitx3/Myo5b/Obsl1/Pax6/Lrp4/Ptprd/Plxna4/Bhlhe40/Bhlhe41/Pak1/Cx3cl1/Dixdc1/Amigo3/Spg20/Ctnna1/Zfp365/Cul7/Dusp10/Abcc8/Mdga1/Lrtm1/Cd24a/Flrt1/Nog/Bex1/Map1b/Lrtm2/Musk/Kalrn/Hes6/Bhlhb9	48
GO:0019693	ribose phosphate metabolic process	39/975	290/11996	0.00121836	0.0467175	0.0440248	Hk2/Ampd3/Cbfa2t3/Actn3/Prkag3/Adssl1/Slc25a13/Cacnb4/Nudt4/Igf1/Pfkl/Pgam2/Galk1/Gpd1/Tpi1/Nme4/Nt5c2/Acot9/Ak1/Ak4/Cda/Aldoa/Acsm3/Acsl3/Pfkm/Dpyd/Tigar/Bpgm/Gck/Nt5c1a/Ces1d/Gapdh/Eno3/Slc4a4/Pgk1/COX2/Ampd1/Nudt10/Nudt11	39
GO:0060538	skeletal muscle organ development	26/975	170/11996	0.00125149	0.0475881	0.0448452	Pax3/Actn3/Asb2/Gata4/Rb1/Nr4a1/Ankrd1/Cacna1s/Atf3/Chrna1/Gpcpd1/Mylk2/Cntfr/Ybx3/Ryr1/Mylpf/Myh14/Hdac6/Acta1/Gpc1/Ripor2/Myl6b/Myorg/Mettl21c/Myoz1/Myhas	26
GO:0019674	NAD metabolic process	7/975	22/11996	0.00131789	0.0492912	0.0464502	Nqo1/Actn3/Pfkl/Gpd1/Pfkm/Tigar/Ldha	7
GO:0050974	detection of mechanical stimulus involved in sensory perception	7/975	22/11996	0.00131789	0.0492912	0.0464502	Hpn/Cacnb3/Igf1/Bace1/Tlr4/Whrn/Pdzd7	7

## Sheet: all_go_cc_enriched_100QvsWT_2M
ID	Description	GeneRatio	BgRatio	pvalue	p.adjust	qvalue	geneID	Count
GO:0043292	contractile fiber	59/969	208/12074	1.87179e-18	4.98951e-16	4.36293e-16	Calm1/Tmod4/Actn3/Casq1/Tcap/Tnnc2/Jph2/Myh3/Asb2/Pdlim7/Ldb3/Myl12a/Myot/Ankrd1/Pgm1/Cacna1s/Tnnt2/Ak1/Smtnl1/Cst3/Casq2/Tpm2/Rtn2/Synm/Ryr1/Aldoa/Atp2a1/Pak1/Tnni2/Itgb1bp2/Ank1/Acta1/Tpm1/Fhl3/Pygm/Myh2/Ky/Calm2/Myom3/Pde4dip/Hrc/Myh6/Jph1/Abra/Smtnl2/Adra1a/Lmod1/Myoz3/Ttn/Igfn1/Kbtbd13/Myh4/Myh13/Tnnt3/Myl1/Ankrd23/Actc1/Myoz1/3425401B19Rik	59
GO:0030016	myofibril	57/969	197/12074	2.59998e-18	4.98951e-16	4.36293e-16	Calm1/Tmod4/Actn3/Casq1/Tcap/Tnnc2/Jph2/Asb2/Pdlim7/Ldb3/Myl12a/Myot/Ankrd1/Pgm1/Cacna1s/Tnnt2/Ak1/Smtnl1/Casq2/Tpm2/Rtn2/Synm/Ryr1/Aldoa/Atp2a1/Pak1/Tnni2/Itgb1bp2/Ank1/Acta1/Tpm1/Fhl3/Pygm/Myh2/Ky/Calm2/Myom3/Pde4dip/Hrc/Myh6/Jph1/Abra/Smtnl2/Adra1a/Lmod1/Myoz3/Ttn/Igfn1/Kbtbd13/Myh4/Myh13/Tnnt3/Myl1/Ankrd23/Actc1/Myoz1/3425401B19Rik	57
GO:0030017	sarcomere	53/969	174/12074	3.3789e-18	4.98951e-16	4.36293e-16	Calm1/Tmod4/Actn3/Casq1/Tcap/Tnnc2/Jph2/Asb2/Pdlim7/Ldb3/Myl12a/Myot/Ankrd1/Pgm1/Cacna1s/Tnnt2/Ak1/Smtnl1/Casq2/Tpm2/Rtn2/Synm/Ryr1/Aldoa/Atp2a1/Pak1/Tnni2/Itgb1bp2/Ank1/Acta1/Tpm1/Fhl3/Pygm/Myh2/Ky/Calm2/Myom3/Hrc/Myh6/Jph1/Abra/Smtnl2/Adra1a/Lmod1/Myoz3/Ttn/Igfn1/Kbtbd13/Tnnt3/Ankrd23/Actc1/Myoz1/3425401B19Rik	53
GO:0031674	I band	38/969	124/12074	1.66655e-13	1.84571e-11	1.61392e-11	Actn3/Casq1/Tcap/Jph2/Asb2/Pdlim7/Ldb3/Myl12a/Myot/Ankrd1/Pgm1/Cacna1s/Smtnl1/Casq2/Rtn2/Synm/Ryr1/Aldoa/Atp2a1/Pak1/Itgb1bp2/Ank1/Fhl3/Pygm/Ky/Hrc/Myh6/Jph1/Smtnl2/Adra1a/Myoz3/Ttn/Igfn1/Kbtbd13/Ankrd23/Actc1/Myoz1/3425401B19Rik	38
GO:0030018	Z disc	31/969	111/12074	3.95204e-10	3.50151e-08	3.06179e-08	Actn3/Casq1/Tcap/Jph2/Asb2/Pdlim7/Ldb3/Myl12a/Myot/Pgm1/Casq2/Rtn2/Synm/Ryr1/Aldoa/Pak1/Itgb1bp2/Ank1/Fhl3/Pygm/Ky/Hrc/Myh6/Jph1/Adra1a/Myoz3/Ttn/Igfn1/Kbtbd13/Myoz1/3425401B19Rik	31
GO:0034703	cation channel complex	27/969	99/12074	9.39513e-09	6.93674e-07	6.06563e-07	Calm1/Cacnb3/Cacna2d2/Cacnb4/Scn1b/Cacng1/Cacna1s/Kcnab1/Kcnc4/Kcnq5/Lrrc38/Scnn1a/Ryr1/Kcnk1/Calm2/Kcna7/Kcnh2/Abcc8/Cacna2d4/Kcng4/Scn4b/Kcnf1/Kcnc1/Dpp6/Cacng7/Cacng6/Kcnj11	27
GO:0034702	ion channel complex	30/969	124/12074	2.96068e-08	1.87369e-06	1.63839e-06	Calm1/Cacnb3/Cacna2d2/Cacnb4/Scn1b/Cacng1/Cacna1s/Chrna1/Kcnab1/Kcnc4/Glrb/Kcnq5/Lrrc38/Scnn1a/Ryr1/Kcnk1/Calm2/Kcna7/Kcnh2/Abcc8/Chrnb1/Cacna2d4/Kcng4/Scn4b/Kcnf1/Kcnc1/Dpp6/Cacng7/Cacng6/Kcnj11	30
GO:0005865	striated muscle thin filament	11/969	22/12074	2.59854e-07	1.43894e-05	1.25824e-05	Tmod4/Actn3/Tnnc2/Tnnt2/Tpm2/Tnni2/Acta1/Tpm1/Lmod1/Ttn/Tnnt3	11
GO:0034705	potassium channel complex	15/969	42/12074	4.14322e-07	2.03939e-05	1.78328e-05	Calm1/Kcnab1/Kcnc4/Kcnq5/Lrrc38/Kcnk1/Calm2/Kcna7/Kcnh2/Abcc8/Kcng4/Kcnf1/Kcnc1/Dpp6/Kcnj11	15
GO:0036379	myofilament	11/969	24/12074	7.91203e-07	3.50503e-05	3.06487e-05	Tmod4/Actn3/Tnnc2/Tnnt2/Tpm2/Tnni2/Acta1/Tpm1/Lmod1/Ttn/Tnnt3	11
GO:0008076	voltage-gated potassium channel complex	13/969	34/12074	9.9704e-07	4.01535e-05	3.51111e-05	Calm1/Kcnab1/Kcnc4/Kcnq5/Lrrc38/Kcnk1/Calm2/Kcna7/Kcnh2/Kcng4/Kcnf1/Kcnc1/Dpp6	13
GO:0016529	sarcoplasmic reticulum	19/969	69/12074	1.24706e-06	4.60375e-05	4.02561e-05	Hk2/Gstm7/Casq1/Jph2/Slc2a4/Cacna1s/Casq2/Rtn2/Ryr1/Atp2a1/Ank1/Tmem38a/Pygm/Dhrs7c/Agl/Tmem109/Hrc/Sln/Jph1	19
GO:1902495	transmembrane transporter complex	35/969	190/12074	2.6359e-06	8.98232e-05	7.85433e-05	Calm1/Cacnb3/Cacna2d2/Ndufs2/Atp1b4/Cacnb4/Scn1b/Cacng1/Cnga3/Cacna1s/Atp1b1/Chrna1/Kcnab1/Kcnc4/Glrb/Kcnq5/Lrrc38/Scnn1a/Ryr1/Kcnk1/Calm2/Kcna7/Kcnh2/Abcc8/Chrnb1/Atp1b2/Cacna2d4/Kcng4/Scn4b/Kcnf1/Kcnc1/Dpp6/Cacng7/Cacng6/Kcnj11	35
GO:0030315	T-tubule	16/969	55/12074	3.90908e-06	0.000123695	0.000108161	Cacnb3/Casq1/Slc2a4/Scn1b/Cacng1/Aqp4/Cacna1s/Atp1b1/Rtn2/Ryr1/Kcnj12/Adra1a/Ezr/Cacng7/Cacng6/Kcnj11	16
GO:1990351	transporter complex	36/969	202/12074	4.21542e-06	0.000124495	0.000108861	Calm1/Cacnb3/Cacna2d2/Ndufs2/Atp1b4/Cacnb4/Scn1b/Cacng1/Cnga3/Cacna1s/Atp1b1/Chrna1/Kcnab1/Kcnc4/Glrb/Kcnq5/Lrrc38/Scnn1a/Ryr1/Kcnk1/Calm2/Atp8a1/Kcna7/Kcnh2/Abcc8/Chrnb1/Atp1b2/Cacna2d4/Kcng4/Scn4b/Kcnf1/Kcnc1/Dpp6/Cacng7/Cacng6/Kcnj11	36
GO:0016528	sarcoplasm	19/969	75/12074	4.86978e-06	0.000134832	0.0001179	Hk2/Gstm7/Casq1/Jph2/Slc2a4/Cacna1s/Casq2/Rtn2/Ryr1/Atp2a1/Ank1/Tmem38a/Pygm/Dhrs7c/Agl/Tmem109/Hrc/Sln/Jph1	19
GO:0098797	plasma membrane protein complex	48/969	316/12074	1.20176e-05	0.000313163	0.000273837	Cdh4/Calm1/Cacnb3/Cacna2d2/Atp1b4/Cacnb4/Scn1b/Igf1/Cacng1/Tfrc/Cacna1s/Atp1b1/Itga4/Chrna1/Snta1/Kcnab1/Kcnc4/Glrb/Kcnq5/Cntfr/Lrrc38/Scnn1a/Casp3/Inha/Kcnk1/Ramp1/Calm2/Ctnna1/Kcna7/Kcnh2/Hjv/Slc7a5/Abcc8/Chrnb1/Atp1b2/Cacna2d4/Kcng4/Scn4b/Evc2/Kcnf1/Irs1/Kcnc1/Dpp6/Patj/Cacng7/Ighm/Cacng6/Kcnj11	48
GO:0015629	actin cytoskeleton	57/969	409/12074	2.61054e-05	0.000642483	0.000561801	Tmod4/Pvalb/Actn3/Tnnc2/Dbnl/Myh3/Pdlim7/Ldb3/Arc/Enah/Myl12a/Avil/Myo5b/Mlph/Tnnt2/Smtnl1/Tpm2/Espn/Shroom3/Scnn1a/Mylpf/Aldoa/Myh14/Pak1/Tnni2/Klhl2/Acta1/Barx2/Tpm1/Mobp/Fhl3/Ppp1r9a/Myh2/Myo5c/Mtss2/Cib2/Ctnna1/Srcin1/Whrn/Myl6b/Myh6/Gck/Abra/Fmn1/Smtnl2/Lmod1/Myoz3/Ttn/Ezr/Myh8/Myh4/Tnnt3/Myl1/Ankrd23/Actc1/Myoz1/Pdxp	57
GO:0016459	myosin complex	13/969	45/12074	3.41274e-05	0.000795707	0.000695783	Myh3/Myl12a/Myo5b/Mlph/Mylpf/Myh14/Myh2/Myl6b/Myh6/Ttn/Myh8/Myh4/Myl1	13
GO:0034704	calcium channel complex	11/969	36/12074	7.7598e-05	0.0017188	0.00150295	Calm1/Cacnb3/Cacna2d2/Cacnb4/Cacng1/Cacna1s/Ryr1/Calm2/Cacna2d4/Cacng7/Cacng6	11
GO:0032982	myosin filament	7/969	16/12074	0.000125829	0.00265439	0.00232105	Myh3/Myh14/Mybpc2/Myh6/Mybph/Myh8/Myh4	7
GO:0005891	voltage-gated calcium channel complex	8/969	21/12074	0.000132001	0.00265802	0.00232423	Cacnb3/Cacna2d2/Cacnb4/Cacng1/Cacna1s/Cacna2d4/Cacng7/Cacng6	8
GO:0034358	plasma lipoprotein particle	7/969	19/12074	0.000447336	0.00825708	0.00722016	Pon1/Lpl/Pla2g7/Vldlr/Hp/Apoc1/Apol9a	7
GO:1990777	lipoprotein particle	7/969	19/12074	0.000447336	0.00825708	0.00722016	Pon1/Lpl/Pla2g7/Vldlr/Hp/Apoc1/Apol9a	7
GO:0032994	protein-lipid complex	7/969	22/12074	0.00122314	0.0216741	0.0189523	Pon1/Lpl/Pla2g7/Vldlr/Hp/Apoc1/Apol9a	7
GO:0042383	sarcolemma	22/969	138/12074	0.00142653	0.0243059	0.0212536	Cacnb3/Casq1/Slc2a4/Scn1b/Cacng1/Bsg/Aqp4/Cacna1s/Atp1b1/Snta1/Rtn2/Synm/Ryr1/Ank1/Cib2/Abcc8/Kcnj12/Adra1a/Ezr/Cacng7/Cacng6/Kcnj11	22
GO:0033017	sarcoplasmic reticulum membrane	6/969	17/12074	0.00150461	0.0246867	0.0215866	Ryr1/Atp2a1/Dhrs7c/Hrc/Sln/Jph1	6
GO:0034364	high-density lipoprotein particle	5/969	12/12074	0.00161759	0.0255926	0.0223787	Pon1/Pla2g7/Hp/Apoc1/Apol9a	5
GO:0045211	postsynaptic membrane	21/969	131/12074	0.00168734	0.0257755	0.0225386	Clstn3/Dbnl/Nrcam/Arc/Chrna1/Snta1/Nbea/Glrb/Grip2/Magee1/Ank1/Cspg5/Igsf9b/Shc4/Dagla/Lzts1/Apbb1/Chrnb1/Dlg2/Musk/Cacng7	21
GO:0043025	neuronal cell body	55/969	461/12074	0.00184741	0.02728	0.0238542	Hip1r/Hpn/Efna2/Nqo1/Dnmt1/Pvalb/Neurl1a/Fzd3/Snap47/Igf1/Ddc/Ccng1/Nr1d1/Hsp90aa1/Sncg/Hsp90ab1/Camk2a/Asl/Myo5b/Cnga3/Itga4/Lrp4/Cst3/Snph/Mylk2/Aurka/Kcnab1/Kcnc4/Uchl1/Hdac6/Casp3/Cx3cl1/Dixdc1/Bace1/Ppp1r9a/Inha/Gpc1/Igsf9b/Apbb1/Srcin1/Whrn/Ptger4/Ptger3/Erc2/Kcnj12/Flrt1/Bmpr1b/Dlg2/Map1b/Kcnc1/Dpp6/Kalrn/Tmem100/Cacng7/Kcnj11	55
GO:0016460	myosin II complex	5/969	13/12074	0.00245615	0.0350991	0.0306914	Myl12a/Myh14/Myh2/Myh6/Ttn	5
GO:0044304	main axon	11/969	53/12074	0.00279442	0.0384007	0.0335783	Scn1b/Nrcam/Cnga3/Kcnab1/Ank1/Dagla/Apbb1/Dlg2/Map1b/Kcnc1/Kcnj11	11
GO:0031253	cell projection membrane	28/969	201/12074	0.00286055	0.0384007	0.0335783	Hip1r/Eps8l1/Hsp90aa1/Hsp90ab1/Aqp4/Kcnc4/Mttp/Wls/Plb1/Scnn1a/Ank1/Tpm1/Mtss2/Kcnk1/Dagla/Ripor2/Slc7a5/Ptger3/Tbc1d10c/Atp1b2/Cd24a/Fzd9/Mchr1/Evc2/Ezr/Kcnc1/Kcnj11/Pdxp	28
GO:0032421	stereocilium bundle	9/969	39/12074	0.0031263	0.0407339	0.0356186	Tiam1/Pvalb/Espn/Ush1c/Zswim6/Ripor2/Cib2/Whrn/Pdzd7	9

## Sheet: DEGs 1M
baseMean	log2FoldChange	lfcSE	stat	pvalue	padj	ensembl	symbol
19190.1957776329	-1.19456	0.216444	-5.51902	3.40899e-08	2.02067e-06	ENSMUSG00000000628	Hk2
269.721863611298	-1.98915	0.159269	-12.4893	8.54516e-36	5.62229e-32	ENSMUSG00000001249	Hpn
220.932524937918	1.44414	0.280708	5.14463	2.68054e-07	1.082e-05	ENSMUSG00000001349	Cnn1
449.580752301847	1.14153	0.198974	5.7371	9.63087e-09	7.00181e-07	ENSMUSG00000001656	Hoxc11
862.619298602464	1.17457	0.177703	6.60974	3.85e-11	5.16961e-09	ENSMUSG00000002012	Pnck
1226.45530037168	-1.05247	0.309522	-3.4003	0.000673128	0.00670529	ENSMUSG00000002274	Metrn
96.0786032698823	1.22895	0.353991	3.47169	0.000517192	0.00552413	ENSMUSG00000002475	Abhd3
603.728949793379	-1.28542	0.438286	-2.93282	0.00335895	0.0225743	ENSMUSG00000003526	Prodh
932.587339149817	-1.16004	0.289574	-4.00603	6.17486e-05	0.00101569	ENSMUSG00000003528	Slc25a1
442.536566079323	-1.30115	0.195822	-6.64453	3.04185e-11	4.12657e-09	ENSMUSG00000003644	Rps6ka1
78.5170277987559	1.17158	0.309503	3.78534	0.000153498	0.00209749	ENSMUSG00000004872	Pax3
2301.71464563071	-2.15922	0.377126	-5.72547	1.03146e-08	7.37664e-07	ENSMUSG00000004939	Nmrk2
6494.95664154593	1.29789	0.18604	6.97639	3.02854e-12	5.17566e-10	ENSMUSG00000005198	Polr2a
120.142976477313	-1.43948	0.351758	-4.09225	4.27213e-05	0.000751684	ENSMUSG00000005474	Myl10
487162.940508404	-2.00098	0.555962	-3.59914	0.000319274	0.00375789	ENSMUSG00000005716	Pvalb
64.8247896273872	1.60923	0.411575	3.90993	9.2321e-05	0.00140445	ENSMUSG00000006241	Ccdc159
391208.40565847	-1.66413	0.311879	-5.33581	9.5118e-08	4.74113e-06	ENSMUSG00000006457	Actn3
169.467016893496	-1.07434	0.366913	-2.92805	0.00341091	0.0228418	ENSMUSG00000006462	A530013C23Rik
262.863593280763	-1.64301	0.345549	-4.75476	1.9868e-06	6.10847e-05	ENSMUSG00000006587	Snai3
1570.10223155043	1.08797	0.278527	3.90616	9.37728e-05	0.00142325	ENSMUSG00000007030	Vwa7
234585.247639816	-1.27825	0.338907	-3.77168	0.000162151	0.00217285	ENSMUSG00000007122	Casq1
58.7369600254981	1.13212	0.291248	3.88712	0.000101443	0.00151347	ENSMUSG00000007646	Rad51c
114343.295436982	-2.19056	0.332247	-6.59316	4.30561e-11	5.72298e-09	ENSMUSG00000007877	Tcap
2439.9511132931	-1.30135	0.279347	-4.65854	3.18463e-06	9.03159e-05	ENSMUSG00000008035	Mid1ip1
292.081847328883	-1.04115	0.26827	-3.88096	0.000104043	0.00154701	ENSMUSG00000010051	Hyal1
4782.94119893424	-1.23612	0.306812	-4.02891	5.60362e-05	0.000935306	ENSMUSG00000010064	Slc38a3
38083.9607416305	-1.1426	0.165275	-6.91336	4.73308e-12	7.74309e-10	ENSMUSG00000011148	Adssl1
5136.22741338298	-1.20919	0.221248	-5.46531	4.62108e-08	2.64386e-06	ENSMUSG00000011179	Odc1
441.361852195947	-1.2423	0.272936	-4.55162	5.32335e-06	0.000140946	ENSMUSG00000012705	Retn
143.426782380065	1.27337	0.209914	6.06616	1.31004e-09	1.2402e-07	ENSMUSG00000014791	Elmo3
1181.00876793819	-1.10312	0.235869	-4.67686	2.91307e-06	8.40637e-05	ENSMUSG00000015312	Gadd45b
32982.2040590358	-1.03101	0.266852	-3.86361	0.000111723	0.00163716	ENSMUSG00000015568	Lpl
132.962957385872	1.06014	0.377022	2.81186	0.00492553	0.0301606	ENSMUSG00000015599	Ttbk1
2065.5030875334	-1.19132	0.359601	-3.3129	0.000923331	0.00849064	ENSMUSG00000015850	Adamtsl4
1663.98187291175	1.30411	0.294287	4.43141	9.3619e-06	0.000222773	ENSMUSG00000016327	Atp1b4
405032.791598567	-1.12892	0.254688	-4.43258	9.31143e-06	0.000221973	ENSMUSG00000017300	Tnnc2
134.174740775003	1.27601	0.334177	3.81836	0.000134344	0.00189479	ENSMUSG00000017412	Cacnb4
445.407367670444	-1.28509	0.270093	-4.75796	1.95557e-06	6.05491e-05	ENSMUSG00000017692	Rhbdl3
268.431283459737	-1.53105	0.202183	-7.57259	3.6586e-14	9.08369e-12	ENSMUSG00000017724	Etv4
36189.9388530474	-1.40622	0.245881	-5.71913	1.07072e-08	7.61601e-07	ENSMUSG00000017817	Jph2
192.338247382286	1.00149	0.239943	4.17386	2.99488e-05	0.000562995	ENSMUSG00000017830	Dhx58
514.28415530001	-1.01305	0.339399	-2.98485	0.00283719	0.0199759	ENSMUSG00000017969	Ptgis
22250.9808590287	-1.07287	0.192926	-5.56103	2.68194e-08	1.64915e-06	ENSMUSG00000018566	Slc2a4
2625.26957266629	-1.04411	0.211018	-4.948	7.49796e-07	2.64902e-05	ENSMUSG00000018819	Lsp1
347.645699270526	-1.2866	0.213399	-6.02907	1.64902e-09	1.49651e-07	ENSMUSG00000018822	Sfrp5
100805.522980419	-1.41977	0.275368	-5.1559	2.52419e-07	1.03155e-05	ENSMUSG00000018893	Mb
10150.9764481736	-1.53921	0.311151	-4.94682	7.54356e-07	2.65416e-05	ENSMUSG00000019970	Sgk1
70.7117923423488	1.33278	0.29892	4.45864	8.24798e-06	0.000203249	ENSMUSG00000020083	Fam241b
60.2856742954975	1.48812	0.345028	4.31303	1.61034e-05	0.000345121	ENSMUSG00000020098	Pcbd1
176.454264587158	2.25872	0.270385	8.35374	6.61368e-17	2.8074e-14	ENSMUSG00000020182	Ddc
419.054535227936	1.24751	0.166196	7.50627	6.08352e-14	1.48246e-11	ENSMUSG00000020230	Prmt2
455.901583054859	-1.19755	0.251967	-4.75281	2.00604e-06	6.15326e-05	ENSMUSG00000020264	Slc36a2
419.474339686533	-1.34973	0.310726	-4.34377	1.40056e-05	0.000307167	ENSMUSG00000020303	Stc2
150.500600620218	-1.50687	0.509203	-2.95928	0.00308362	0.0211892	ENSMUSG00000020340	Cyfip2
16650.0499914466	-1.42801	0.183911	-7.76464	8.18763e-15	2.24461e-12	ENSMUSG00000020386	Sar1b
4637.75477243427	-1.25996	0.187574	-6.71714	1.85327e-11	2.59438e-09	ENSMUSG00000020473	Aebp1
75205.6059993071	-1.55152	0.31541	-4.91906	8.69593e-07	3.02724e-05	ENSMUSG00000020475	Pgam2
4366.41899365611	-1.01399	0.298065	-3.40192	0.000669144	0.00667571	ENSMUSG00000020532	Acaca
120.699239600272	1.26182	0.22324	5.65233	1.5829e-08	1.07925e-06	ENSMUSG00000020598	Nrcam
1927.6202366367	-1.08105	0.230414	-4.69179	2.70825e-06	7.88448e-05	ENSMUSG00000020623	Map2k6
62.888214275186	1.05827	0.301194	3.51359	0.000442091	0.00489687	ENSMUSG00000020639	Pfn4
221.038596135158	-1.10662	0.289146	-3.82719	0.000129613	0.0018379	ENSMUSG00000021091	Serpina3n
5423.25488199735	1.05384	0.185376	5.68486	1.3092e-08	9.11523e-07	ENSMUSG00000021270	Hsp90aa1
900.123702561583	-1.00672	0.244859	-4.11144	3.93195e-05	0.0007066	ENSMUSG00000021556	Golm1
153.409142356899	-1.36606	0.251328	-5.43537	5.46824e-08	3.06198e-06	ENSMUSG00000021567	Nkd2
63.8875150999716	1.5999	0.386276	4.14186	3.44505e-05	0.000630506	ENSMUSG00000021636	Marveld2
406.916730112499	1.19875	0.321057	3.73374	0.000188655	0.00246525	ENSMUSG00000021763	Cspg4b
263.257204541897	1.76116	0.306322	5.74936	8.95825e-09	6.58557e-07	ENSMUSG00000021913	Ogdhl
58.3668011930711	5.87066	0.849303	6.91233	4.76771e-12	7.74309e-10	ENSMUSG00000021944	Gata4
179.552325038458	-1.42737	0.379115	-3.765	0.00016655	0.00222274	ENSMUSG00000021950	Anxa8
2938.62905895728	-1.12458	0.328662	-3.42169	0.000622323	0.00629934	ENSMUSG00000021957	Tkt
1654.11725784157	1.40775	0.272873	5.15898	2.48298e-07	1.01787e-05	ENSMUSG00000022309	Angpt1
2000.95852744121	-1.86446	0.375753	-4.96192	6.9801e-07	2.51647e-05	ENSMUSG00000022490	Ppp1r1a
526.427106437163	1.0028	0.171008	5.86407	4.51649e-09	3.58027e-07	ENSMUSG00000022510	Trp63
128.864024304387	-3.25508	0.368207	-8.84036	9.54121e-19	5.97871e-16	ENSMUSG00000022602	Arc
5511.27553857911	-1.01629	0.117545	-8.64597	5.3352e-18	2.70023e-15	ENSMUSG00000022747	St3gal6
70.0582065725486	2.35875	0.390811	6.03553	1.58439e-09	1.44784e-07	ENSMUSG00000022756	Slc7a4
57.8464581583892	1.12868	0.381155	2.96121	0.00306433	0.0210787	ENSMUSG00000022773	Ypel1
423.011057106681	1.28459	0.205791	6.24222	4.31408e-10	4.54152e-08	ENSMUSG00000022887	Masp1
383.330203649216	1.01863	0.314064	3.24337	0.00118125	0.0102466	ENSMUSG00000022952	Runx1
43509.3196849865	-1.32664	0.30125	-4.40378	1.06381e-05	0.000243455	ENSMUSG00000023019	Gpd1
3766.69539226889	1.12165	0.194372	5.77064	7.897e-09	5.87099e-07	ENSMUSG00000023186	Vwa5a
3644.06667541286	-1.081	0.259805	-4.16081	3.17119e-05	0.000590236	ENSMUSG00000023336	Wfdc1
171.161411099641	1.0248	0.245815	4.16901	3.05921e-05	0.000572634	ENSMUSG00000024036	Slc37a1
4131.22155707384	1.50659	0.123936	12.1561	5.32189e-34	2.33436e-30	ENSMUSG00000024127	Prepl
5306.62002905611	-1.23964	0.355089	-3.49106	0.000481107	0.00523647	ENSMUSG00000024190	Dusp1
3991.24403886321	-1.04735	0.248515	-4.21444	2.50402e-05	0.000485995	ENSMUSG00000024210	Ip6k3
2896.39830396112	-1.35968	0.291535	-4.66385	3.10343e-06	8.8394e-05	ENSMUSG00000024247	Pkdcc
358.830459888792	1.28502	0.161545	7.95458	1.79742e-15	6.22429e-13	ENSMUSG00000024426	Atat1
60981.4829159486	-1.14717	0.205499	-5.58237	2.37268e-08	1.48677e-06	ENSMUSG00000024471	Myot
212.643915830966	1.39163	0.228064	6.10195	1.04783e-09	1.02136e-07	ENSMUSG00000024511	Rab27b
243.918026977693	-1.77542	0.284729	-6.23546	4.5045e-10	4.70434e-08	ENSMUSG00000024747	Aldh1a7
1172.95756204725	1.33155	0.236867	5.62151	1.89299e-08	1.24549e-06	ENSMUSG00000024769	Cdc42bpg
69.0352368159243	1.73812	0.507618	3.42408	0.000616894	0.00625402	ENSMUSG00000024905	Tesmin
219.389304705642	-1.2999	0.318663	-4.07923	4.51852e-05	0.000786497	ENSMUSG00000024990	Rbp4
199.862029790249	1.18455	0.196056	6.04188	1.52326e-09	1.40171e-07	ENSMUSG00000025020	Slit1
16351.5956043478	-1.30641	0.307908	-4.24287	2.20681e-05	0.000442	ENSMUSG00000025153	Fasn
15870.7193244584	-1.24971	0.327089	-3.82069	0.000133077	0.00188297	ENSMUSG00000025161	Slc16a3
213.9120592361	-1.13451	0.315899	-3.59138	0.000328934	0.00384067	ENSMUSG00000025229	Pitx3
2864.94302056859	1.13595	0.22568	5.03347	4.81676e-07	1.8058e-05	ENSMUSG00000025268	Maged2
3147.39875930779	-1.06682	0.27414	-3.8915	9.96255e-05	0.00149484	ENSMUSG00000025271	Pfkfb1
759.351439941395	-1.438	0.30472	-4.71909	2.36899e-06	7.06883e-05	ENSMUSG00000025425	St8sia5
195.991055888342	-1.2775	0.203636	-6.27346	3.53121e-10	3.90481e-08	ENSMUSG00000025432	Avil
768.942472185909	1.35519	0.258575	5.24099	1.59717e-07	7.15066e-06	ENSMUSG00000025498	Irf7
726.953401324816	1.29033	0.241374	5.34577	9.00331e-08	4.57445e-06	ENSMUSG00000025533	Asl
73.1344801492721	-2.03493	0.52863	-3.84943	0.000118391	0.00170077	ENSMUSG00000025592	Dach2
65.4344264308919	1.51135	0.309275	4.88676	1.02511e-06	3.49466e-05	ENSMUSG00000025665	Rps6ka6
1725.90753601412	-1.20109	0.242589	-4.95113	7.37853e-07	2.62416e-05	ENSMUSG00000025732	Mcrip2
630.935504722751	-1.25935	0.175287	-7.18451	6.74509e-13	1.34483e-10	ENSMUSG00000025735	Rhbdl1
271.151585841157	-1.93558	0.305837	-6.32878	2.47103e-10	2.77917e-08	ENSMUSG00000025754	Agbl1
405.618828006376	-1.18635	0.455914	-2.60214	0.0092645	0.0478648	ENSMUSG00000025776	Crispld1
62291.2034682356	-1.08778	0.197086	-5.51932	3.4032e-08	2.02067e-06	ENSMUSG00000025791	Pgm1
1646.21262954621	-1.65311	0.210836	-7.84072	4.4798e-15	1.34687e-12	ENSMUSG00000025911	Adhfe1
130.429513001112	1.26145	0.333018	3.78792	0.000151914	0.0020845	ENSMUSG00000026114	Cnga3
65.8085319662784	1.10908	0.400611	2.76848	0.00563185	0.0333507	ENSMUSG00000026303	Mlph
494.276648131875	1.66945	0.321325	5.19553	2.04143e-07	8.75022e-06	ENSMUSG00000026387	Sctr
25652.2258582331	-1.64663	0.54623	-3.01454	0.00257369	0.0186186	ENSMUSG00000026473	Glul
6248.45674332388	-1.29063	0.190868	-6.76192	1.36174e-11	1.93086e-09	ENSMUSG00000026576	Atp1b1
687.929682726528	1.28006	0.337745	3.79002	0.000150635	0.00207343	ENSMUSG00000026628	Atf3
174.483564294573	1.19323	0.392888	3.03707	0.00238886	0.0176899	ENSMUSG00000026828	Galnt5
4025.0981530707	1.0448	0.259172	4.03129	5.54717e-05	0.000928693	ENSMUSG00000026880	Stom
1482.08725672452	-1.02343	0.263124	-3.88954	0.000100436	0.00150186	ENSMUSG00000027009	Itga4
232.383155368984	-1.16234	0.283419	-4.10114	4.11118e-05	0.000729097	ENSMUSG00000027016	Zfp385b
2953.34764944804	1.71268	0.188241	9.09835	9.17133e-20	7.54284e-17	ENSMUSG00000027107	Chrna1
199.687876165303	1.11206	0.215785	5.15355	2.55607e-07	1.03813e-05	ENSMUSG00000027173	Depdc7
10706.9856568383	-2.49104	0.641436	-3.88354	0.000102945	0.00153415	ENSMUSG00000027333	Smox
14316.2285379915	-1.12806	0.130341	-8.65469	4.94259e-18	2.60158e-15	ENSMUSG00000027346	Gpcpd1
1031.69313200221	1.20948	0.265656	4.5528	5.29359e-06	0.000140884	ENSMUSG00000027412	Lpin3
2308.88580222192	1.39883	0.23396	5.97894	2.24594e-09	1.93166e-07	ENSMUSG00000027438	Napb
35105.1614618439	-1.5105	0.260199	-5.80518	6.42951e-09	4.91895e-07	ENSMUSG00000027470	Mylk2
117.759911818313	1.26321	0.367898	3.43358	0.00059566	0.00609035	ENSMUSG00000027514	Zbp1
427.410422245409	1.62349	0.375667	4.32162	1.5489e-05	0.000335229	ENSMUSG00000027520	Zdbf2
39182.8326703251	-2.03688	0.212593	-9.58114	9.59808e-22	8.42008e-19	ENSMUSG00000027559	Car3
1077.64830659802	1.05739	0.206787	5.11344	3.16337e-07	1.25382e-05	ENSMUSG00000027792	Bche
175.266748218453	-1.9746	0.200761	-9.8356	7.9094e-23	8.67331e-20	ENSMUSG00000027827	Kcnab1
8467.26286032829	1.13115	0.245349	4.61037	4.01954e-06	0.000110696	ENSMUSG00000027861	Casq2
777.199562541487	1.52898	0.214743	7.12004	1.07892e-12	2.08788e-10	ENSMUSG00000027935	Rab13
7731.91593415116	-1.17242	0.354684	-3.30555	0.000947914	0.00866681	ENSMUSG00000027940	Tpm3
175.461728051681	1.23842	0.1806	6.85725	7.01979e-12	1.09968e-09	ENSMUSG00000027956	Tmem144
5193.86298430565	1.13739	0.135534	8.39191	4.78296e-17	2.09797e-14	ENSMUSG00000028017	Egf
64.0918326920947	1.02216	0.380164	2.68872	0.00717262	0.0398247	ENSMUSG00000028020	Glrb
190.184782006995	1.34476	0.218033	6.1677	6.92889e-10	7.01363e-08	ENSMUSG00000028037	Ifi44
54.2903272890821	1.34682	0.443438	3.03722	0.0023877	0.0176899	ENSMUSG00000028100	Nudt17
124.223812664867	-1.13744	0.335149	-3.39384	0.000689195	0.00681376	ENSMUSG00000028125	Abca4
465.837206973396	1.12582	0.137207	8.20528	2.30062e-16	8.90407e-14	ENSMUSG00000028378	Ptgr1
1339.68729286236	-1.2158	0.287307	-4.23171	2.31921e-05	0.000458235	ENSMUSG00000028444	Cntfr
284603.958951346	-1.40653	0.286326	-4.91235	8.99924e-07	3.11634e-05	ENSMUSG00000028464	Tpm2
810.512455398952	1.21162	0.257614	4.70324	2.56062e-06	7.55497e-05	ENSMUSG00000028527	Ak4
346.789135280639	-1.04317	0.159077	-6.55762	5.46728e-11	6.98485e-09	ENSMUSG00000028542	Slc6a9
74.7397160716001	1.32436	0.417327	3.17344	0.00150642	0.0123201	ENSMUSG00000028718	Stil
64.6250804573807	1.03872	0.341324	3.04322	0.0023406	0.0173529	ENSMUSG00000028755	Cda
10137.2675262468	-1.36596	0.230329	-5.93047	3.02062e-09	2.46884e-07	ENSMUSG00000028927	Padi2
175.21940009499	1.27679	0.265008	4.81793	1.45053e-06	4.66689e-05	ENSMUSG00000029134	Plb1
164.14544205976	2.34537	0.404983	5.79127	6.98557e-09	5.31102e-07	ENSMUSG00000029381	Shroom3
1032.36030562673	-1.05868	0.231484	-4.57344	4.7978e-06	0.000128583	ENSMUSG00000029499	Pxmp2
506.976504885731	-1.1087	0.247036	-4.48801	7.18919e-06	0.000181386	ENSMUSG00000029591	Ung
5777.35250424753	-1.25635	0.27429	-4.58037	4.64158e-06	0.000124905	ENSMUSG00000029610	Aimp2
88.3204551735444	2.38279	0.472065	5.04759	4.47414e-07	1.68697e-05	ENSMUSG00000029757	Dync1i1
435.677675947539	-1.43322	0.164272	-8.72464	2.6702e-18	1.5277e-15	ENSMUSG00000029771	Irf5
109.244090043807	1.94581	0.389071	5.00118	5.69794e-07	2.09439e-05	ENSMUSG00000029814	Igf2bp3
2645.46387370253	-1.11716	0.365399	-3.05736	0.00223292	0.0167616	ENSMUSG00000030087	Klf15
10351.6664883805	-1.01657	0.252983	-4.01833	5.86133e-05	0.000967744	ENSMUSG00000030137	Tuba8
1417.20056132767	-1.34718	0.194927	-6.9112	4.80582e-12	7.74309e-10	ENSMUSG00000030157	Clec2d
7203.23759826104	-1.24211	0.369752	-3.3593	0.0007814	0.0075164	ENSMUSG00000030246	Ldhb
609.951774690151	2.37359	0.215278	11.0257	2.87347e-28	7.56241e-25	ENSMUSG00000030353	Tead4
1161009.82994122	-1.50301	0.253073	-5.93905	2.86682e-09	2.38763e-07	ENSMUSG00000030399	Ckm
936.674086782975	-1.16218	0.217646	-5.33978	9.30584e-08	4.67388e-06	ENSMUSG00000030546	Plin1
224.530038276147	1.04905	0.237226	4.42218	9.77117e-06	0.000229196	ENSMUSG00000030553	Pgpep1l
39392.6713048402	-1.07643	0.198346	-5.42703	5.72999e-08	3.15165e-06	ENSMUSG00000030554	Synm
127.545711102939	1.1165	0.250727	4.45305	8.4661e-06	0.000206689	ENSMUSG00000030584	Dpf1
677181.187143065	-1.50356	0.33587	-4.47662	7.58341e-06	0.000188996	ENSMUSG00000030672	Mylpf
661070.532777066	-1.38982	0.254392	-5.46331	4.67325e-08	2.65985e-06	ENSMUSG00000030695	Aldoa
1229050.6649439	-1.46206	0.227097	-6.43804	1.21029e-10	1.43479e-08	ENSMUSG00000030730	Atp2a1
185.071155854466	1.09375	0.260083	4.20537	2.60652e-05	0.00050366	ENSMUSG00000030731	Syt3
4414.14147880996	-1.44723	0.3325	-4.35257	1.34551e-05	0.000296079	ENSMUSG00000030747	Dgat2
372.200899318594	-1.19986	0.404466	-2.96652	0.00301195	0.0208163	ENSMUSG00000030772	Dkk3
3722.90323695378	1.17479	0.193465	6.07236	1.26043e-09	1.21066e-07	ENSMUSG00000030774	Pak1
179.117070051042	-1.31357	0.237676	-5.52675	3.26224e-08	1.95126e-06	ENSMUSG00000030905	Crym
387.821072584478	1.44219	0.278169	5.18457	2.16509e-07	9.13155e-06	ENSMUSG00000031066	Usp11
370975.482206374	-1.49416	0.281773	-5.30271	1.14095e-07	5.56066e-06	ENSMUSG00000031097	Tnni2
509.7172708763	2.24145	0.231202	9.69479	3.17302e-22	2.98242e-19	ENSMUSG00000031111	Igsf1
1116.46974997267	-1.11634	0.234466	-4.76121	1.92438e-06	5.98651e-05	ENSMUSG00000031147	Magix
113.034616621445	1.15071	0.272932	4.2161	2.48564e-05	0.000483313	ENSMUSG00000031196	F8
15625.1286901419	-1.29264	0.330951	-3.90583	9.39037e-05	0.00142359	ENSMUSG00000031700	Gpt2
1148.31753122531	-1.41283	0.34616	-4.08142	4.47605e-05	0.000781172	ENSMUSG00000031722	Hp
150.539788440164	-1.05177	0.367152	-2.86469	0.0041742	0.0265868	ENSMUSG00000031725	Ces1f
60.8558570486419	2.17787	0.653264	3.33383	0.000856598	0.00804069	ENSMUSG00000031737	Irx5
189.041057075795	1.39161	0.412202	3.37604	0.000735366	0.00717854	ENSMUSG00000031880	Rrad
1405088.64770138	-1.25518	0.296866	-4.22809	2.35683e-05	0.000464971	ENSMUSG00000031972	Acta1
10931.3278718794	-1.0829	0.202598	-5.34507	9.03836e-08	4.57445e-06	ENSMUSG00000032010	Usp2
234.806718585168	-1.5974	0.40594	-3.93506	8.31766e-05	0.00129223	ENSMUSG00000032033	Barx2
81.3634632101744	-2.35058	0.275519	-8.53146	1.44515e-17	6.79169e-15	ENSMUSG00000032313	Tmem266
101.039144017944	-1.1267	0.361312	-3.11835	0.00181868	0.0143134	ENSMUSG00000032338	Hcn4
800342.579087272	-1.53239	0.294197	-5.20872	1.90152e-07	8.28546e-06	ENSMUSG00000032366	Tpm1
5429.88111759407	-1.63162	0.343925	-4.74411	2.0943e-06	6.34997e-05	ENSMUSG00000032643	Fhl3
227.897619715315	1.20135	0.214829	5.59212	2.24317e-08	1.42598e-06	ENSMUSG00000032850	Rnft2
84.2723826452566	-1.13489	0.37929	-2.99215	0.00277024	0.0196163	ENSMUSG00000032854	Ugt8a
911.668435411684	-1.38413	0.261224	-5.29863	1.16673e-07	5.65903e-06	ENSMUSG00000033022	Cdo1
426.630104189061	1.60418	0.378196	4.24168	2.21857e-05	0.000443007	ENSMUSG00000033308	Dpyd
3561.32614625317	1.02049	0.118754	8.59328	8.45193e-18	4.11922e-15	ENSMUSG00000033377	Palmd
388.800997161974	1.04492	0.248151	4.21081	2.54451e-05	0.000493126	ENSMUSG00000033460	Armcx1
40764.456501607	-1.21076	0.186609	-6.48823	8.68523e-11	1.05823e-08	ENSMUSG00000034055	Phka1
430.23746228579	-1.44445	0.307813	-4.69261	2.69743e-06	7.87039e-05	ENSMUSG00000034164	Emid1
1342.70046666315	1.55267	0.323258	4.8032	1.56152e-06	4.9941e-05	ENSMUSG00000034457	Eda2r
419.739073358618	1.1625	0.278124	4.17977	2.91801e-05	0.00055249	ENSMUSG00000034459	Ifit1
172.405469032482	-3.01877	0.309291	-9.7603	1.66663e-22	1.68702e-19	ENSMUSG00000034472	Rasd2
124.475814712929	1.06651	0.306607	3.47845	0.000504327	0.00542636	ENSMUSG00000034795	Ccdc122
350.318882741551	1.35572	0.287543	4.71486	2.41882e-06	7.20119e-05	ENSMUSG00000034949	Zfr2
152.532900271809	1.12592	0.222141	5.0685	4.00956e-07	1.53377e-05	ENSMUSG00000035109	Shc4
87.5125526196722	1.10927	0.35791	3.0993	0.0019398	0.0150311	ENSMUSG00000035121	Neil2
383.11552656034	1.06747	0.149294	7.15013	8.66945e-13	1.70271e-10	ENSMUSG00000035275	Raver2
102.045117873811	1.2768	0.302844	4.21602	2.48653e-05	0.000483313	ENSMUSG00000035561	Aldh1b1
15051.0571776317	-1.41417	0.511155	-2.76662	0.00566403	0.033422	ENSMUSG00000035606	Ky
307.078614959597	1.04673	0.185436	5.64472	1.65448e-08	1.11648e-06	ENSMUSG00000035829	Ppp1r26
166.945035330167	1.21933	0.236231	5.16162	2.44821e-07	1.01308e-05	ENSMUSG00000035842	Ddx11
1047.47779144586	1.04054	0.291971	3.56385	0.000365449	0.00417214	ENSMUSG00000035948	Acss3
403.371488542349	-3.66616	1.12152	-3.26892	0.0010796	0.00957305	ENSMUSG00000035963	Odf3l2
62.0580200094012	4.6304	0.4423	10.4689	1.20036e-25	2.37663e-22	ENSMUSG00000036198	Arhgap36
610.318763391171	-1.68354	0.32042	-5.25416	1.48699e-07	6.83452e-06	ENSMUSG00000036395	Glb1l2
881.177208397333	1.12922	0.207132	5.45168	4.9895e-08	2.80585e-06	ENSMUSG00000036782	Klhl13
705.81291754737	-1.69765	0.248858	-6.82174	8.99417e-12	1.34494e-09	ENSMUSG00000036856	Wnt4
298.327086994467	2.84469	0.400308	7.10626	1.19226e-12	2.24128e-10	ENSMUSG00000036913	Trim67
228.502943021843	1.22799	0.263493	4.66044	3.15539e-06	8.968e-05	ENSMUSG00000036944	Tmem71
87.0498986768411	1.29599	0.272321	4.75904	1.94511e-06	6.03673e-05	ENSMUSG00000036949	Slc39a12
30147.7846739352	-1.03704	0.275824	-3.75978	0.000170065	0.00226277	ENSMUSG00000037071	Scd1
660.233837242479	-1.19905	0.306256	-3.9152	9.03283e-05	0.00137892	ENSMUSG00000037095	Lrg1
61.5753878654403	1.27044	0.395853	3.20936	0.0013303	0.011207	ENSMUSG00000037224	Zfyve28
210.510019334922	1.14953	0.174918	6.57182	4.97047e-11	6.4124e-09	ENSMUSG00000037318	Traf3ip3
335.04818061421	-3.93934	0.252847	-15.58	9.96117e-55	1.31079e-50	ENSMUSG00000037406	Htra4
6711.97329266354	-1.04307	0.235433	-4.43043	9.4046e-06	0.000223385	ENSMUSG00000037573	Tob1
78.6975474110697	2.3474	0.420826	5.57807	2.43206e-08	1.5096e-06	ENSMUSG00000037846	Rtkn2
5855.38224098019	-1.15792	0.318542	-3.63506	0.000277918	0.00336442	ENSMUSG00000037904	Ankrd9
6478.09756844757	-1.05254	0.252201	-4.17343	3.00047e-05	0.000563241	ENSMUSG00000038028	Tigar
114.43454795182	3.69904	0.524672	7.05019	1.7867e-12	3.13483e-10	ENSMUSG00000038203	Hoxa13
2869.72357612817	-1.40247	0.181753	-7.71633	1.19728e-14	3.15101e-12	ENSMUSG00000038204	Asb10
53.5590493028549	1.24058	0.364271	3.40564	0.000660083	0.00660373	ENSMUSG00000038210	Hoxa11
66.4941631259083	-1.99036	0.597996	-3.32839	0.000873505	0.008157	ENSMUSG00000038216	Pnmt
252.942429033984	-1.20272	0.382181	-3.14699	0.0016496	0.0132684	ENSMUSG00000038217	Tlcd2
5943.44086851676	-1.75134	0.258584	-6.7728	1.26311e-11	1.82652e-09	ENSMUSG00000038244	Mical2
320402.904237476	-1.27491	0.301209	-4.23264	2.3096e-05	0.000457023	ENSMUSG00000038670	Mybpc2
5117.80914070729	-1.06589	0.146904	-7.2557	3.99589e-13	8.31494e-11	ENSMUSG00000038871	Bpgm
820.711659134473	-2.14296	0.333012	-6.43508	1.23409e-10	1.44995e-08	ENSMUSG00000039081	Zfp503
815.600194010877	2.10128	0.607998	3.45607	0.000548113	0.00574253	ENSMUSG00000039126	Prune2
149.91927828029	-1.35544	0.451191	-3.00413	0.00266341	0.0190684	ENSMUSG00000039196	Orm1
740.074002523795	1.00825	0.132944	7.58404	3.34956e-14	8.47631e-12	ENSMUSG00000039328	Rnf122
164.322278937224	-1.40562	0.340624	-4.12659	3.68176e-05	0.000668253	ENSMUSG00000039956	Mrap
2101.99993032227	1.24071	0.216083	5.74184	9.36554e-09	6.84673e-07	ENSMUSG00000039960	Rhou
120.502731252915	-1.48851	0.442087	-3.36701	0.000759892	0.00736877	ENSMUSG00000040016	Ptger3
167.630055927033	-2.38764	0.326914	-7.30356	2.80248e-13	6.04555e-11	ENSMUSG00000040136	Abcc8
162.922471700024	1.49417	0.339437	4.40191	1.07301e-05	0.000245134	ENSMUSG00000040146	Rgl3
130.748339212527	-2.14343	0.441455	-4.85538	1.20159e-06	4.00296e-05	ENSMUSG00000040247	Tbc1d10c
227.025962968577	-1.09749	0.383797	-2.85955	0.00424242	0.0269041	ENSMUSG00000040254	Sema3d
2176.48748226321	-1.10191	0.282493	-3.90064	9.59383e-05	0.00144777	ENSMUSG00000040447	Spns2
124.899122331387	1.49366	0.285522	5.23131	1.68309e-07	7.45718e-06	ENSMUSG00000040502	Marchf9
125.334635431209	-1.21182	0.326104	-3.71607	0.000202348	0.00260283	ENSMUSG00000040564	Apoc1
88.3409718786458	-1.87446	0.490147	-3.82429	0.000131151	0.00185771	ENSMUSG00000040705	A930016O22Rik
79.003723220252	1.06129	0.342647	3.09734	0.00195268	0.0150883	ENSMUSG00000040729	Cep126
375.650905148923	-1.77681	0.441485	-4.02463	5.70648e-05	0.000948127	ENSMUSG00000040752	Myh6
1230.44146307013	1.32136	0.211327	6.25269	4.0345e-10	4.28145e-08	ENSMUSG00000040811	Eml2
2089.49419928687	-1.18291	0.183588	-6.44326	1.16932e-10	1.39882e-08	ENSMUSG00000040990	Sh3kbp1
699.076853929724	-1.294	0.373303	-3.46635	0.000527568	0.00560765	ENSMUSG00000041220	Elovl6
332.342742855244	-2.08417	0.798049	-2.61158	0.00901242	0.0469681	ENSMUSG00000041460	Cacna2d4
255.552274101443	1.11146	0.141652	7.84639	4.28189e-15	1.34156e-12	ENSMUSG00000041594	Tmtc4
1638.16322223908	-1.19584	0.241607	-4.94953	7.43918e-07	2.6386e-05	ENSMUSG00000041607	Mbp
210.525911305503	-2.17271	0.531177	-4.09037	4.30688e-05	0.000755657	ENSMUSG00000041669	Prima1
154.830684482847	-1.58287	0.414916	-3.81491	0.000136231	0.00191362	ENSMUSG00000041737	Tmem45b
5721.70308024226	-1.66423	0.324917	-5.12202	3.02287e-07	1.20175e-05	ENSMUSG00000041801	Phlda3
88.2933734528606	1.02323	0.292817	3.49444	0.000475051	0.00519305	ENSMUSG00000041827	Oasl1
212.48915777567	1.15673	0.244139	4.73801	2.15831e-06	6.51403e-05	ENSMUSG00000041957	Pkp2
1725.74683858432	1.05202	0.102611	10.2526	1.15261e-24	1.68525e-21	ENSMUSG00000042215	Bag2
20190.4110391023	-2.03713	0.242565	-8.39828	4.53081e-17	2.0559e-14	ENSMUSG00000042451	Mybph
452.388834363384	1.45731	0.306042	4.76178	1.91895e-06	5.98468e-05	ENSMUSG00000042515	Pwwp3b
2785.22735595906	-1.06706	0.218778	-4.87737	1.07511e-06	3.65565e-05	ENSMUSG00000042529	Kcnj12
202.510922887537	-1.98204	0.356902	-5.55347	2.80056e-08	1.71407e-06	ENSMUSG00000042532	Golga7b
157.755937073227	-1.13311	0.215678	-5.25371	1.49062e-07	6.83452e-06	ENSMUSG00000042589	Cux2
679.993154319926	1.27802	0.164471	7.77049	7.81819e-15	2.18893e-12	ENSMUSG00000042734	Ttc9
86.2572127410934	2.96468	0.283323	10.464	1.26426e-25	2.37663e-22	ENSMUSG00000043088	Il17re
197.920444550187	-1.34868	0.351717	-3.83455	0.000125796	0.00179344	ENSMUSG00000043122	A530016L24Rik
2821.59890023431	1.14858	0.233603	4.91681	8.79675e-07	3.05426e-05	ENSMUSG00000043384	Gprasp1
66.8501407509997	3.15353	0.446116	7.06886	1.56216e-12	2.81596e-10	ENSMUSG00000043463	Rab9b
1829.16973063122	-1.20348	0.313392	-3.84017	0.000122951	0.00176051	ENSMUSG00000043557	Mdga1
229.333382018755	1.44212	0.274313	5.25721	1.4626e-07	6.75312e-06	ENSMUSG00000044072	Eml6
170.22855439345	1.90865	0.329624	5.79038	7.0227e-09	5.31102e-07	ENSMUSG00000044122	Proca1
423.053513573812	2.78038	0.470057	5.91499	3.31897e-09	2.6794e-07	ENSMUSG00000044378	Slc15a5
146.135687221225	-1.48085	0.215347	-6.87655	6.1319e-12	9.72164e-10	ENSMUSG00000044405	Adig
138.56428350114	-1.03781	0.29622	-3.5035	0.000459183	0.00505639	ENSMUSG00000044534	Ackr2
841.866691697362	1.46634	0.273258	5.36613	8.04442e-08	4.11893e-06	ENSMUSG00000044734	Serpinb1a
83875.4650297042	-2.64118	0.406408	-6.49885	8.09365e-11	9.95367e-09	ENSMUSG00000044951	Mylk4
122.244077448139	1.09503	0.314011	3.48724	0.000488037	0.00529437	ENSMUSG00000045007	Tubg2
187.274447389942	-1.05987	0.274681	-3.85857	0.000114054	0.00166022	ENSMUSG00000045257	Morn2
58.5490032903914	1.35049	0.359871	3.75271	0.000174934	0.00231819	ENSMUSG00000045284	Dcaf12l1
3217.58468899232	-1.77019	0.204154	-8.67086	4.2886e-18	2.35141e-15	ENSMUSG00000045776	Lrtm1
614.904174175835	1.02102	0.226767	4.50253	6.71506e-06	0.000172923	ENSMUSG00000045827	Serpinb9
189.127104812345	-1.30401	0.297498	-4.38326	1.16916e-05	0.000263894	ENSMUSG00000045968	Teddm2
2660.14903399325	-1.20272	0.215153	-5.59009	2.26955e-08	1.43582e-06	ENSMUSG00000046345	Smco1
22561.1711742322	-1.42107	0.215915	-6.58163	4.65306e-11	6.12296e-09	ENSMUSG00000046480	Scn4b
6245.70335026702	2.09622	0.176154	11.9	1.18388e-32	3.89468e-29	ENSMUSG00000046532	Ar
56.5083752410352	1.10027	0.289661	3.79847	0.000145592	0.00201456	ENSMUSG00000046761	Fam83h
77.9327808853024	-1.64942	0.290049	-5.68668	1.29534e-08	9.06669e-07	ENSMUSG00000046844	Vat1l
7169.96840485315	-1.29306	0.161166	-8.02311	1.03097e-15	3.76848e-13	ENSMUSG00000047139	Cd24a
216.890617563804	-1.08551	0.387365	-2.80229	0.00507417	0.0308269	ENSMUSG00000047370	NA
558.932823593316	-1.06255	0.359443	-2.95611	0.00311541	0.0213408	ENSMUSG00000047485	Klhl34
314.500026163289	1.38751	0.188993	7.34162	2.11017e-13	4.78753e-11	ENSMUSG00000047786	Lix1
53.0048982818994	1.34549	0.423556	3.17665	0.00148989	0.0122381	ENSMUSG00000047787	Flrt1
6739.89829778005	1.09034	0.243347	4.48059	7.4436e-06	0.000186572	ENSMUSG00000047866	Lonp2
270.673006845251	-1.19094	0.246677	-4.82796	1.37942e-06	4.51536e-05	ENSMUSG00000048096	Lmod1
169.933093197536	-1.42242	0.286985	-4.95642	7.18021e-07	2.56055e-05	ENSMUSG00000048142	Nat8l
258.057402443324	-1.04549	0.366911	-2.84944	0.00437968	0.0275489	ENSMUSG00000048368	Omd
276.599035990499	-6.41658	0.818436	-7.84005	4.50354e-15	1.34687e-12	ENSMUSG00000048373	Fgfbp1
13957.2165189055	-1.1921	0.262655	-4.53865	5.66152e-06	0.000148703	ENSMUSG00000048416	Mlf1
81.8832808457769	-2.002	0.255479	-7.83626	4.64158e-15	1.3573e-12	ENSMUSG00000048616	Nog
1931.60441848989	-1.00238	0.264561	-3.78883	0.000151357	0.00208005	ENSMUSG00000048807	Slc35e4
138.827728167825	1.08867	0.211182	5.15515	2.5343e-07	1.03247e-05	ENSMUSG00000048814	Lonrf2
94.7008647016734	1.42449	0.445174	3.19985	0.00137501	0.0115027	ENSMUSG00000048922	Cdca2
129.65749250346	-1.21042	0.320353	-3.7784	0.000157836	0.0021346	ENSMUSG00000048967	Yjefn3
312.285203429789	1.05726	0.203882	5.18565	2.15262e-07	9.13155e-06	ENSMUSG00000049092	Gpr137c
328.34931568527	1.12778	0.374596	3.01065	0.00260686	0.0187863	ENSMUSG00000049119	Fam110b
106.344527115837	-1.32323	0.333501	-3.96771	7.25672e-05	0.00116169	ENSMUSG00000049265	Kcnk3
306.670552288101	-1.58429	0.390899	-4.05293	5.058e-05	0.000857709	ENSMUSG00000049303	Syt12
618.346653129303	-2.30089	0.254681	-9.03441	1.6489e-19	1.20544e-16	ENSMUSG00000049551	Fzd9
179.783214919306	1.0802	0.289521	3.731	0.000190722	0.0024824	ENSMUSG00000049562	Ap5b1
5232.37955729471	1.49847	0.205013	7.30916	2.68809e-13	5.89542e-11	ENSMUSG00000049804	Armcx4
157.321254338665	-1.02769	0.230558	-4.45742	8.29523e-06	0.000204032	ENSMUSG00000050010	Shisa3
513.632091567602	-2.31981	0.414549	-5.59599	2.19368e-08	1.40129e-06	ENSMUSG00000050069	Grem2
287.159761112379	1.11218	0.234715	4.7384	2.15411e-06	6.51403e-05	ENSMUSG00000050394	Armcx6
36.4328379500165	2.71288	0.537015	5.05177	4.3773e-07	1.65997e-05	ENSMUSG00000050957	Insl6
197.268337484735	1.0677	0.26261	4.06572	4.78844e-05	0.000820456	ENSMUSG00000051098	Mblac2
335.656478100619	1.03917	0.185374	5.60579	2.07306e-08	1.34381e-06	ENSMUSG00000051817	Sox12
1039.30003542044	1.27448	0.393174	3.24152	0.00118893	0.0102997	ENSMUSG00000051855	Mest
1166.34498819624	-1.96008	0.352466	-5.56104	2.68168e-08	1.64915e-06	ENSMUSG00000051985	Igfn1
93.04167651687	-1.76682	0.496864	-3.55595	0.000376617	0.00427971	ENSMUSG00000052468	Pmp2
88.5316409813063	1.44249	0.446333	3.23187	0.00122982	0.0105359	ENSMUSG00000052496	Pkdrej
80.5717688539455	1.02445	0.256701	3.99082	6.58458e-05	0.00106576	ENSMUSG00000052572	Dlg2
156.848013105338	-1.05194	0.247026	-4.2584	2.05892e-05	0.000416821	ENSMUSG00000053137	Mapk11
1187.70645268184	-1.34122	0.290213	-4.6215	3.80973e-06	0.000105988	ENSMUSG00000053716	Dusp7
511.28124915249	1.79948	0.182952	9.83582	7.89212e-23	8.67331e-20	ENSMUSG00000053886	Sh2d4a
121.014069241434	1.21133	0.314344	3.8535	0.000116441	0.00168564	ENSMUSG00000053897	Slc39a8
97.5447988347148	1.93543	0.423025	4.57522	4.75722e-06	0.000127756	ENSMUSG00000053963	Stum
2661.56034554682	1.09036	0.136519	7.98692	1.38356e-15	4.92062e-13	ENSMUSG00000054034	Tceal5
1615.2376289467	1.39428	0.330549	4.21807	2.46404e-05	0.000481497	ENSMUSG00000054072	Iigp1
78.0270955453687	1.23082	0.425709	2.89123	0.00383735	0.0249731	ENSMUSG00000055560	Zfp459
113.070866710311	2.02965	0.296068	6.85533	7.11492e-12	1.10147e-09	ENSMUSG00000055733	Nap1l3
1118.23282760606	1.40915	0.260177	5.41614	6.09005e-08	3.2979e-06	ENSMUSG00000055775	Myh8
377.85082792839	-1.34362	0.291439	-4.61029	4.02102e-06	0.000110696	ENSMUSG00000055865	Tafa3
3052.33812375198	-1.13889	0.254901	-4.46796	7.89679e-06	0.000195327	ENSMUSG00000056569	Mpz
49.6779771992729	1.60064	0.477674	3.3509	0.000805501	0.0076753	ENSMUSG00000056671	Prelid2
2911545.13489817	-1.26784	0.488834	-2.59359	0.00949783	0.0487449	ENSMUSG00000057003	Myh4
1471.97565015548	1.58779	0.362637	4.37846	1.19523e-05	0.000268396	ENSMUSG00000057280	Musk
54.382442246154	1.78779	0.392441	4.55557	5.22428e-06	0.000139445	ENSMUSG00000057346	Apol9a
464441.611198269	-1.10731	0.255712	-4.33032	1.48893e-05	0.000324385	ENSMUSG00000057666	Gapdh
1227.7774413442	-2.62876	0.292875	-8.97571	2.8154e-19	1.94989e-16	ENSMUSG00000058966	Tlcd3b
3938.08735052291	-2.28918	0.317844	-7.20222	5.92408e-13	1.19931e-10	ENSMUSG00000058975	Kcnc1
4567.91397512879	-1.422	0.212263	-6.69922	2.09531e-11	2.90233e-09	ENSMUSG00000059824	Dbp
88.0917381430989	-1.81371	0.555523	-3.26487	0.00109515	0.0096654	ENSMUSG00000060096	NA
373.329675550697	-1.40316	0.357121	-3.9291	8.52655e-05	0.00131691	ENSMUSG00000060180	Myh13
289787.361183356	-1.19248	0.236201	-5.0486	4.45063e-07	1.68293e-05	ENSMUSG00000060600	Eno3
942.887696357238	-1.36034	0.232024	-5.86295	4.54718e-09	3.58302e-07	ENSMUSG00000060961	Slc4a4
467.441450043721	-1.16446	0.261307	-4.45628	8.33937e-06	0.000204735	ENSMUSG00000060981	H4c8
232.905407247554	1.42064	0.236164	6.01545	1.79388e-09	1.61682e-07	ENSMUSG00000061576	Dpp6
121.600351450221	1.12589	0.325614	3.45774	0.000544736	0.00572539	ENSMUSG00000061601	Pclo
884591.973929796	-1.48248	0.275076	-5.38937	7.07056e-08	3.73661e-06	ENSMUSG00000061723	Tnnt3
8141.68687072088	-1.04886	0.243381	-4.30953	1.636e-05	0.000348917	ENSMUSG00000061780	Cfd
654603.678819136	-1.54971	0.302426	-5.12428	2.98676e-07	1.19099e-05	ENSMUSG00000061816	Myl1
192.335578159608	-4.05503	0.516282	-7.85429	4.0205e-15	1.29038e-12	ENSMUSG00000061877	BC048679
822.975449236811	1.52846	0.208418	7.33361	2.24026e-13	4.99655e-11	ENSMUSG00000062184	Hs6st2
153.634330931161	-2.32194	0.438315	-5.29744	1.17441e-07	5.6608e-06	ENSMUSG00000062329	Cytl1
216.610945091621	1.47502	0.344461	4.2821	1.8514e-05	0.000383032	ENSMUSG00000062760	Shisal1
131484.897203731	-1.25121	0.265597	-4.71094	2.46571e-06	7.32423e-05	ENSMUSG00000063229	Ldha
2906.49668116034	-1.05062	0.263737	-3.9836	6.78794e-05	0.00109196	ENSMUSG00000063388	NA
439.410026838183	-1.59616	0.437309	-3.64997	0.000262275	0.00320453	ENSMUSG00000063415	Cyp26b1
1687.92842496818	-1.09269	0.219921	-4.96858	6.74445e-07	2.44491e-05	ENSMUSG00000063535	Zfp773
87.6602546866468	3.8315	0.71025	5.39457	6.86863e-08	3.64453e-06	ENSMUSG00000064702	NA
639.962311580832	3.54733	0.901274	3.93591	8.28825e-05	0.00129071	ENSMUSG00000065037	NA
75.329415139033	-2.27789	0.858296	-2.65397	0.0079551	0.0427619	ENSMUSG00000066170	NA
88.7110836190089	1.30751	0.336052	3.8908	9.99143e-05	0.00149746	ENSMUSG00000066537	Vmn2r57
1103.90535792425	-1.02167	0.172359	-5.92755	3.07479e-09	2.4976e-07	ENSMUSG00000066595	Flvcr1
17359.0760511174	-1.33599	0.386249	-3.45889	0.000542415	0.00571011	ENSMUSG00000067279	Ppp1r3c
114713.21427227	-1.40167	0.263245	-5.32458	1.01184e-07	5.00557e-06	ENSMUSG00000067653	Ankrd23
114.322117269945	1.06129	0.236314	4.49104	7.08768e-06	0.000180052	ENSMUSG00000068115	Ninl
96949.7053923778	-1.29066	0.261866	-4.92869	8.2783e-07	2.90491e-05	ENSMUSG00000068697	Myoz1
239.865086512371	1.09057	0.285465	3.82034	0.000133265	0.0018836	ENSMUSG00000069793	Slfn9
337.333728574321	1.14432	0.164624	6.95113	3.62379e-12	6.11351e-10	ENSMUSG00000069835	Sat2
1063.97466270055	-1.06511	0.391247	-2.72235	0.00648202	0.0367818	ENSMUSG00000069939	NA
60924.3064413444	-1.35124	0.199414	-6.77607	1.23486e-11	1.8055e-09	ENSMUSG00000070385	Ampd1
2864.48032836337	-1.35042	0.331076	-4.07888	4.52526e-05	0.000786631	ENSMUSG00000070576	Mn1
174.143256784414	1.06451	0.190031	5.60176	2.12188e-08	1.36204e-06	ENSMUSG00000070822	Zscan18
83.7905490165919	-1.3491	0.520259	-2.59314	0.00951033	0.048771	ENSMUSG00000071343	Gm10327
848.26080435076	1.26033	0.244218	5.16069	2.4604e-07	1.01493e-05	ENSMUSG00000072964	Bhlhb9
305.014358830933	2.33485	0.380728	6.1326	8.64524e-10	8.56959e-08	ENSMUSG00000072966	Gprasp2
57.2303536994716	1.07544	0.315753	3.40596	0.00065932	0.00660373	ENSMUSG00000073293	Nudt10
117.134752603689	1.0836	0.219009	4.94772	7.50881e-07	2.64902e-05	ENSMUSG00000073295	Nudt11
4380.3901350101	-1.88809	0.358265	-5.27008	1.36366e-07	6.3859e-06	ENSMUSG00000073375	Lrrc30
85.2906440299835	1.16366	0.360086	3.23162	0.00123091	0.0105384	ENSMUSG00000073491	Ifi213
85.316848098815	1.08607	0.325948	3.33204	0.000862106	0.0080686	ENSMUSG00000073555	Gm4951
259.962071035085	-1.20552	0.299231	-4.02873	5.608e-05	0.000935306	ENSMUSG00000073834	Mup11
104.847557917002	2.27688	0.257965	8.82634	1.08154e-18	6.4691e-16	ENSMUSG00000074071	Fam169b
133.490287935504	-1.47597	0.423704	-3.48348	0.000494934	0.00535009	ENSMUSG00000074141	Il4i1;Il4i1b
58.7416332915268	2.99705	0.677154	4.42594	9.60221e-06	0.000226444	ENSMUSG00000074203	G430095P16Rik
298.041633816216	-1.34799	0.391454	-3.44355	0.000574129	0.00591439	ENSMUSG00000074652	Myh7b
120.366939446012	-1.2049	0.331348	-3.63635	0.00027653	0.0033507	ENSMUSG00000074766	Ism1
986.028646639131	1.30955	0.318426	4.11256	3.91292e-05	0.000705344	ENSMUSG00000075330	A930003A15Rik
4584.46547984741	-1.83504	0.297433	-6.16959	6.84694e-10	6.98441e-08	ENSMUSG00000076617	Ighm
217.10621497413	-1.30896	0.339097	-3.86012	0.000113333	0.00165338	ENSMUSG00000078234	Klhdc7a
405.832239305356	1.62448	0.230386	7.05113	1.77472e-12	3.13483e-10	ENSMUSG00000078453	Abracl
17817.4559718271	-1.07284	0.368538	-2.91107	0.00360189	0.0237343	ENSMUSG00000078636	Gm7336
8025.36366234791	-1.15136	0.224045	-5.13897	2.76255e-07	1.1083e-05	ENSMUSG00000079278	Tmem233
4430.34957576134	1.11137	0.253017	4.39248	1.12067e-05	0.000254697	ENSMUSG00000079428	Tceal7
145.070219055087	1.40601	0.222507	6.31894	2.63369e-10	2.93701e-08	ENSMUSG00000079669	Gm17396
885.072887430556	-2.42678	0.619169	-3.91942	8.87623e-05	0.00135825	ENSMUSG00000083773	Gm13394
3639.03840662116	-3.22921	0.355928	-9.07267	1.16132e-19	8.98933e-17	ENSMUSG00000084843	NA
1586.67209466327	-1.07453	0.120986	-8.88138	6.60383e-19	4.34499e-16	ENSMUSG00000084883	Ccdc85c
2063.02020767753	-3.2958	0.548871	-6.00469	1.91702e-09	1.70447e-07	ENSMUSG00000085348	Myhas
59.8300654304783	3.8759	0.74409	5.20892	1.89945e-07	8.28546e-06	ENSMUSG00000085391	NA
435.328822955784	-1.39194	0.25376	-5.48525	4.1288e-08	2.38293e-06	ENSMUSG00000085653	Gm15179
57.3883369327914	1.17612	0.430256	2.73353	0.00626596	0.0358807	ENSMUSG00000085912	Trp53cor1
128.311324458419	-1.28556	0.367643	-3.49677	0.000470931	0.00515985	ENSMUSG00000085945	NA
52.6623888265591	1.37175	0.431503	3.17901	0.0014778	0.0121692	ENSMUSG00000086427	Hoxa11os
63.3301480161257	1.37852	0.365146	3.77524	0.000159855	0.00215254	ENSMUSG00000086903	Hotair
133.192952501486	-1.35917	0.37137	-3.65987	0.000252346	0.00312382	ENSMUSG00000087080	NA
5360.94528555616	-2.00542	0.246712	-8.12861	4.34258e-16	1.63269e-13	ENSMUSG00000087090	Nctc1
300.059339983827	-1.25183	0.286724	-4.36598	1.26553e-05	0.000282256	ENSMUSG00000087249	Gm16062
3472.33111443688	-3.79717	0.587106	-6.46761	9.95634e-11	1.20198e-08	ENSMUSG00000087410	2310065F04Rik
993.113679076596	-1.46455	0.360112	-4.06694	4.76337e-05	0.000819153	ENSMUSG00000087523	NA
1172.98688558439	1.87542	0.179763	10.4327	1.75786e-25	2.89147e-22	ENSMUSG00000087579	Hectd2os
161.910762043387	-1.80867	0.430545	-4.20089	2.65869e-05	0.000511487	ENSMUSG00000089703	NA
168.344121283296	-1.08429	0.362322	-2.99262	0.00276594	0.0196163	ENSMUSG00000089718	NA
43.0787047391146	2.82857	0.776911	3.64079	0.000271802	0.00329948	ENSMUSG00000090486	NA
685.350445364086	1.49011	0.347039	4.29379	1.7565e-05	0.000366885	ENSMUSG00000090877	Hspa1b
2275.51850646499	1.07803	0.180389	5.97612	2.28518e-09	1.95264e-07	ENSMUSG00000091337	Eid1
68.0857636979404	-3.60884	0.508528	-7.09664	1.27826e-12	2.3362e-10	ENSMUSG00000091996	BC049352
309.045073273058	1.58649	0.375481	4.22522	2.38707e-05	0.000467432	ENSMUSG00000092035	Peg10
41267.8715774571	-1.36539	0.163593	-8.34627	7.04518e-17	2.89711e-14	ENSMUSG00000092274	Neat1
155.01295641184	3.87424	0.93141	4.15954	3.18886e-05	0.000591993	ENSMUSG00000092837	Rpph1
143.666049583098	1.79307	0.387833	4.62331	3.77666e-06	0.000105403	ENSMUSG00000093577	NA
287.044045458426	5.91544	1.65624	3.57161	0.000354798	0.00407755	ENSMUSG00000093815	NA
666.366753438317	3.1856	0.856234	3.72048	0.000198846	0.00257287	ENSMUSG00000093893	NA
74615.8400058542	-1.08584	0.231827	-4.68383	2.81569e-06	8.16116e-05	ENSMUSG00000094708	Gm10359
246.305459536241	-1.79842	0.385355	-4.66693	3.05739e-06	8.74614e-05	ENSMUSG00000095438	NA
154.186583204972	-24.5454	3.38367	-7.25408	4.04405e-13	8.31494e-11	ENSMUSG00000095675	Ccl21b
122.782701827167	3.81653	0.976753	3.90737	9.33072e-05	0.00141782	ENSMUSG00000096349	NA
1753.72681911198	-2.31448	0.278331	-8.31557	9.13143e-17	3.64123e-14	ENSMUSG00000096606	Tpbgl
231.270374703193	-1.74374	0.254999	-6.83821	8.01892e-12	1.22699e-09	ENSMUSG00000096617	NA
141.221805021575	1.26124	0.391513	3.22144	0.00127548	0.0108354	ENSMUSG00000097286	NA
68.7200393142062	1.16364	0.263595	4.41449	1.01248e-05	0.000235056	ENSMUSG00000097327	E030030I06Rik
517.204956162678	-1.89317	0.247857	-7.63816	2.20348e-14	5.68542e-12	ENSMUSG00000097354	2310001H17Rik
159.81515868271	-1.10204	0.278647	-3.95497	7.65456e-05	0.00121503	ENSMUSG00000097413	NA
127.919680472773	-1.15737	0.239904	-4.82431	1.4049e-06	4.55347e-05	ENSMUSG00000097577	6230400D17Rik
68.604149206027	3.34128	0.631828	5.28827	1.23479e-07	5.93016e-06	ENSMUSG00000097697	4833412C05Rik
101.165158792581	2.10105	0.266684	7.87842	3.31558e-15	1.09074e-12	ENSMUSG00000097842	9330104G04Rik
160.47219527522	1.01418	0.232016	4.37118	1.23575e-05	0.000277022	ENSMUSG00000097908	4933404O12Rik
274.278583649209	-2.52878	0.319847	-7.9062	2.65368e-15	8.9538e-13	ENSMUSG00000097974	NA
298.156100636816	-1.52673	0.463226	-3.29586	0.000981217	0.00889244	ENSMUSG00000097979	Gm4691
103.57475392479	-1.46002	0.408962	-3.57007	0.000356892	0.00409089	ENSMUSG00000098111	Gm4654
77.2135058474463	-1.43465	0.324027	-4.42758	9.52967e-06	0.000225136	ENSMUSG00000098123	NA
5873.93806496392	3.45794	0.916567	3.7727	0.000161487	0.00216617	ENSMUSG00000099021	NA
89.0369996685374	1.56744	0.367266	4.26786	1.97358e-05	0.000400777	ENSMUSG00000099364	NA
167.269463236128	1.61636	0.318415	5.07628	3.84891e-07	1.48093e-05	ENSMUSG00000099906	Lincmd1
719.768740965672	-1.33524	0.279997	-4.76876	1.85359e-06	5.83526e-05	ENSMUSG00000100599	1700120C14Rik
139.540061634098	-1.39232	0.284463	-4.89454	9.85354e-07	3.371e-05	ENSMUSG00000100816	Gm28321
271440.680202759	-1.10113	0.330814	-3.32854	0.000873037	0.008157	ENSMUSG00000101249	NA
194.913806555776	-1.00591	0.265874	-3.7834	0.000154703	0.00210739	ENSMUSG00000102573	NA
155.006466969985	1.22583	0.353318	3.46949	0.000521441	0.00555599	ENSMUSG00000102712	NA
85.5771737500513	1.06793	0.249849	4.27431	1.91729e-05	0.000391763	ENSMUSG00000104117	Gm20743
114.237352981313	1.15518	0.24477	4.71944	2.36496e-06	7.06883e-05	ENSMUSG00000104279	NA
906.872200746494	1.01519	0.35523	2.85785	0.00426526	0.0269839	ENSMUSG00000104713	Gbp6
84.8096987940879	1.426	0.25242	5.64932	1.61085e-08	1.09264e-06	ENSMUSG00000105509	NA
619.950630628374	-1.01552	0.217715	-4.66443	3.09474e-06	8.83378e-05	ENSMUSG00000106019	NA
81.0424078428853	-2.50404	0.643118	-3.8936	9.87681e-05	0.00148397	ENSMUSG00000106061	NA
111.99508663708	-1.17202	0.268296	-4.36838	1.25171e-05	0.000279648	ENSMUSG00000106547	NA
779.317115520853	-1.03665	0.309063	-3.35417	0.000796031	0.00762371	ENSMUSG00000108322	5430431A17Rik
125.663351979511	1.40946	0.421644	3.34276	0.000829488	0.00783015	ENSMUSG00000109372	Gm19410
152.682446309482	-1.33874	0.361398	-3.70434	0.000211938	0.0027027	ENSMUSG00000109510	NA
59.4767888329792	-6.47562	0.829559	-7.8061	5.89851e-15	1.68736e-12	ENSMUSG00000110060	NA
86.5641448879645	-2.30441	0.324617	-7.09887	1.25783e-12	2.33123e-10	ENSMUSG00000110353	Gm33543
3476.12979799618	-1.14107	0.300376	-3.79881	0.000145395	0.00201395	ENSMUSG00000110439	Mup22
1817.53698609535	-1.81951	0.526639	-3.45495	0.000550386	0.00575718	ENSMUSG00000110547	Gm29773
78.0328628502622	1.50905	0.271966	5.54869	2.87824e-08	1.74538e-06	ENSMUSG00000111293	NA
111.333689128455	1.5188	0.353497	4.29651	1.73509e-05	0.000364148	ENSMUSG00000111462	NA
51.669883600594	1.69751	0.503291	3.37283	0.000744007	0.00724524	ENSMUSG00000114053	NA
134.632213576924	1.12785	0.388701	2.9016	0.00371264	0.0243545	ENSMUSG00000114452	NA
41.4035471905522	6.16436	0.96469	6.38999	1.65893e-10	1.89825e-08	ENSMUSG00000114822	Gm4813
139.419948384265	-1.21839	0.43773	-2.78342	0.00537896	0.0321882	ENSMUSG00000115186	NA
477.777310487816	-1.90374	0.348497	-5.4627	4.68945e-08	2.65985e-06	ENSMUSG00000116066	NA
169.925359543256	1.14336	0.319805	3.57517	0.000349994	0.00403997	ENSMUSG00000116180	NA
99.2696088592584	-1.17614	0.321771	-3.6552	0.000256983	0.00315746	ENSMUSG00000116793	NA
61.4313966932125	1.03206	0.325731	3.16845	0.00153256	0.0125261	ENSMUSG00000116895	Gm3435
91.2553813466723	-1.26187	0.394859	-3.19574	0.00139471	0.0116232	ENSMUSG00000117721	NA
106.708447232294	-1.4197	0.268728	-5.28303	1.27067e-07	6.08027e-06	ENSMUSG00000117879	NA
148.321370091567	-1.09961	0.373044	-2.94767	0.00320179	0.0218302	ENSMUSG00000117905	NA
262.969878734065	-1.68336	0.297224	-5.6636	1.4823e-08	1.02661e-06	ENSMUSG00000118107	NA
114.386806722231	-1.37459	0.329156	-4.17609	2.96564e-05	0.000559897	ENSMUSG00000118163	NA
663.995808430219	-1.20643	0.215879	-5.58843	2.29134e-08	1.44266e-06	ENSMUSG00000118221	NA

## Sheet: DEGs 2M
baseMean	log2FoldChange	lfcSE	stat	pvalue	padj	ensembl	symbol
243.757671706686	1.53658	0.188205	8.16438	3.23083e-16	5.37485e-15	ENSMUSG00000000028	Cdc45
1064.53426468326	-2.19439	0.252216	-8.70043	3.30615e-18	6.46552e-17	ENSMUSG00000000305	Cdh4
3529.98276563318	-1.01738	0.114448	-8.88944	6.14155e-19	1.2844e-17	ENSMUSG00000000439	Mkrn2
18168.5905376564	-1.1655	0.120003	-9.71224	2.67387e-22	7.22054e-21	ENSMUSG00000000628	Hk2
1399.42947552423	1.15835	0.120692	9.59755	8.18654e-22	2.12417e-20	ENSMUSG00000000915	Hip1r
36782.5397028004	-1.29987	0.158832	-8.18394	2.74704e-16	4.61635e-15	ENSMUSG00000001175	Calm1
310.492831989596	-2.25204	0.232755	-9.67558	3.82896e-22	1.01944e-20	ENSMUSG00000001249	Hpn
590.6178333888	1.3773	0.203098	6.78143	1.18991e-11	1.24131e-10	ENSMUSG00000001656	Hoxc11
80.7778669715264	1.91185	0.308646	6.19431	5.85426e-10	4.99174e-09	ENSMUSG00000002068	Ccne1
2532.95090401322	-1.55412	0.114675	-13.5524	7.66715e-42	5.32245e-40	ENSMUSG00000002228	Ppm1j
1475.26939473618	-1.86915	0.122012	-15.3194	5.67236e-53	5.74121e-51	ENSMUSG00000002274	Metrn
544.528890140113	1.2026	0.116173	10.3519	4.10457e-25	1.31455e-23	ENSMUSG00000002396	Ocel1
137.63197022112	2.28254	0.233942	9.75689	1.72359e-22	4.71198e-21	ENSMUSG00000002475	Abhd3
1611.53659375738	-2.54115	0.157314	-16.1533	1.07569e-58	1.34552e-56	ENSMUSG00000002489	Tiam1
27221.1534919162	-1.03033	0.0825283	-12.4845	9.06634e-36	5.00877e-34	ENSMUSG00000002500	Rpl3l
98.1667320978303	-1.16975	0.268089	-4.3633	1.28115e-05	5.73684e-05	ENSMUSG00000002578	Ikzf4
179.688323498277	-1.88471	0.473701	-3.97868	6.92978e-05	0.000272323	ENSMUSG00000002588	Pon1
264.920668475983	1.1239	0.164199	6.84472	7.66253e-12	8.14735e-11	ENSMUSG00000002617	Zfp40
77.6864316832495	1.01823	0.288087	3.53447	0.000408593	0.00134966	ENSMUSG00000003070	Efna2
77.6450470456599	1.95965	0.315074	6.21964	4.98285e-10	4.32097e-09	ENSMUSG00000003282	Plag1
301.901024100826	-1.28111	0.181745	-7.04894	1.80281e-12	2.06599e-11	ENSMUSG00000003352	Cacnb3
188.139230475936	1.5407	0.214273	7.19036	6.46204e-13	7.75387e-12	ENSMUSG00000003452	Bicd1
532.677594949558	-1.6412	0.122558	-13.3912	6.80689e-41	4.51263e-39	ENSMUSG00000003644	Rps6ka1
1367.92036720093	1.362	0.094111	14.4722	1.81493e-47	1.57282e-45	ENSMUSG00000003849	Nqo1
1274.48219220238	-1.13318	0.201954	-5.6111	2.01049e-08	1.38406e-07	ENSMUSG00000003948	Mmd
163.542878432405	1.11225	0.257867	4.31329	1.60842e-05	7.07799e-05	ENSMUSG00000004035	Gstm7
1503.61683734579	1.03509	0.104258	9.92812	3.14126e-23	8.95698e-22	ENSMUSG00000004099	Dnmt1
43.8466651248997	5.80097	0.678286	8.5524	1.20552e-17	2.2293e-16	ENSMUSG00000004231	Pax2
100.815664646638	1.0325	0.388879	2.65508	0.00792892	0.0188539	ENSMUSG00000004328	Hif3a
97188.2412844282	-1.03626	0.0965007	-10.7384	6.72024e-27	2.46824e-25	ENSMUSG00000004558	Ndrg2
2594.11242628691	-1.16153	0.0983129	-11.8146	3.27992e-32	1.54763e-30	ENSMUSG00000004748	Mtfp1
142.967931740672	1.09954	0.471802	2.33051	0.019779	0.0417462	ENSMUSG00000004872	Pax3
7124.93031509411	-4.15346	0.183158	-22.6769	7.57772e-114	3.13978e-111	ENSMUSG00000004939	Nmrk2
7982.61454434391	1.3517	0.0802385	16.8461	1.12096e-63	1.53224e-61	ENSMUSG00000005198	Polr2a
68.5388138214316	1.72221	0.295318	5.83173	5.48557e-09	4.08155e-08	ENSMUSG00000005233	Spc25
81.1974357453814	-1.11446	0.341053	-3.26771	0.00108422	0.00325148	ENSMUSG00000005474	Myl10
21121.2206459698	-2.07299	0.129756	-15.976	1.87715e-57	2.16428e-55	ENSMUSG00000005628	Tmod4
1707.01635922838	1.11325	0.153005	7.27594	3.44012e-13	4.24697e-12	ENSMUSG00000005686	Ampd3
535390.501094454	-3.6994	0.124323	-29.7564	1.43491e-194	3.80509e-191	ENSMUSG00000005716	Pvalb
345.820458596428	1.76967	0.78378	2.25787	0.0239539	0.0492639	ENSMUSG00000006154	Eps8l1
99.7418625771083	2.58067	0.25834	9.98942	1.69576e-23	4.95243e-22	ENSMUSG00000006241	Ccdc159
1821.4226213699	-1.0423	0.263705	-3.95254	7.73251e-05	0.000300749	ENSMUSG00000006362	Cbfa2t3
173.630844578098	1.00221	0.208686	4.80248	1.5671e-06	8.19621e-06	ENSMUSG00000006395	Hyi
12198.4567520617	-1.01493	0.101639	-9.98566	1.76118e-23	5.13221e-22	ENSMUSG00000006435	Neurl1a
462849.562312563	-3.03666	0.0908925	-33.4093	1.00418e-244	4.43813e-241	ENSMUSG00000006457	Actn3
147.1658737804	-1.07981	0.193721	-5.57405	2.48884e-08	1.69402e-07	ENSMUSG00000006462	A530013C23Rik
11394.720615492	-2.29212	0.183078	-12.5199	5.812e-36	3.26531e-34	ENSMUSG00000006542	Prkag3
962.115509449003	1.14675	0.109574	10.4655	1.24415e-25	4.10352e-24	ENSMUSG00000006576	Slc4a3
231.787441826172	-1.55404	0.211059	-7.36306	1.7974e-13	2.26752e-12	ENSMUSG00000006587	Snai3
63.1317956723506	1.64592	0.288833	5.69851	1.20859e-08	8.59235e-08	ENSMUSG00000006930	Hap1
2349.61321551792	1.06002	0.103206	10.2709	9.53239e-25	3.00214e-23	ENSMUSG00000007030	Vwa7
206049.267229298	-2.45067	0.091548	-26.7693	7.36577e-158	7.51252e-155	ENSMUSG00000007122	Casq1
406.737133788572	-1.56942	0.234363	-6.69654	2.13419e-11	2.18511e-10	ENSMUSG00000007480	Mc5r
99.2053691382544	1.20607	0.28148	4.28474	1.82954e-05	7.97169e-05	ENSMUSG00000007646	Rad51c
608.479691030354	1.38221	0.101108	13.6706	1.52153e-42	1.09641e-40	ENSMUSG00000007867	Ift43
85519.7239335854	-2.39831	0.242442	-9.89232	4.49477e-23	1.268e-21	ENSMUSG00000007877	Tcap
72.3865708400597	1.01522	0.307251	3.3042	0.000952462	0.00289185	ENSMUSG00000007989	Fzd3
1433.11068315316	-1.0392	0.147959	-7.02357	2.16276e-12	2.44468e-11	ENSMUSG00000008035	Mid1ip1
177.784541203559	-1.31402	0.239157	-5.49436	3.9213e-08	2.60745e-07	ENSMUSG00000008153	Clstn3
71181.4371022862	-1.13642	0.379181	-2.99703	0.00272627	0.00733069	ENSMUSG00000008348	Ubc
23181.3158117213	-1.02039	0.0761436	-13.4008	5.9818e-41	4.00569e-39	ENSMUSG00000008892	Vdac3
308.903778006696	-1.07412	0.173702	-6.18366	6.26335e-10	5.31663e-09	ENSMUSG00000009210	Prr29
100.992687250652	-2.67785	0.412809	-6.4869	8.76193e-11	8.33988e-10	ENSMUSG00000009487	Otog
2543.94530768803	1.18619	0.10271	11.549	7.46923e-31	3.3345e-29	ENSMUSG00000009894	Snap47
264.362382669546	-1.00297	0.237477	-4.22344	2.40606e-05	0.000102414	ENSMUSG00000010051	Hyal1
4348.18241755098	-1.71878	0.192258	-8.93998	3.89241e-19	8.27074e-18	ENSMUSG00000010064	Slc38a3
122.512010543603	1.31417	0.331478	3.96457	7.35291e-05	0.00028708	ENSMUSG00000010066	Cacna2d2
1616.55097377697	-1.35908	0.194064	-7.00325	2.50088e-12	2.81487e-11	ENSMUSG00000010122	Slc47a1
50782.0397050651	-1.64989	0.0736808	-22.3925	4.66122e-111	1.81774e-108	ENSMUSG00000011148	Adssl1
7211.47526385448	-1.42972	0.249189	-5.73752	9.60739e-09	6.88192e-08	ENSMUSG00000011179	Odc1
18046.9138656909	-1.10697	0.0766646	-14.4391	2.93754e-47	2.49672e-45	ENSMUSG00000011257	Pabpc4
126.262343283327	-1.2051	0.290984	-4.14149	3.45061e-05	0.000143557	ENSMUSG00000011263	Exoc3l2
219.838380879396	1.33883	0.199391	6.71458	1.88603e-11	1.94153e-10	ENSMUSG00000012443	Kif11
714.362625837658	-1.00962	0.299467	-3.37138	0.00074792	0.00232786	ENSMUSG00000012705	Retn
11409.6110111404	-1.01484	0.148839	-6.81837	9.20775e-12	9.71246e-11	ENSMUSG00000013419	Zfp651
40033.9457451403	-1.01818	0.0944731	-10.7775	4.3964e-27	1.64202e-25	ENSMUSG00000013593	Ndufs2
2044.13164035382	1.03211	0.15693	6.57686	4.805e-11	4.72272e-10	ENSMUSG00000014592	Camta1
220.641796490491	1.20992	0.16654	7.26508	3.7281e-13	4.58117e-12	ENSMUSG00000014791	Elmo3
187.129105019038	1.12269	0.245871	4.5662	4.96651e-06	2.38866e-05	ENSMUSG00000015027	Galns
90.7780572779709	1.59564	0.287706	5.54607	2.92162e-08	1.9734e-07	ENSMUSG00000015112	Slc25a13
261.180364480438	1.39217	0.1817	7.66191	1.83183e-14	2.57019e-13	ENSMUSG00000015247	Nipsnap3b
1187.48758390376	-1.47378	0.290055	-5.08103	3.75396e-07	2.16655e-06	ENSMUSG00000015312	Gadd45b
30452.7813285611	-1.12882	0.185242	-6.09376	1.10286e-09	9.00423e-09	ENSMUSG00000015568	Lpl
435.316213191868	-1.73574	0.232851	-7.45431	9.03378e-14	1.17661e-12	ENSMUSG00000015709	Arnt2
3001.67554751487	-1.54568	0.159644	-9.68205	3.59438e-22	9.58912e-21	ENSMUSG00000015843	Rxrg
1163.70611962983	-1.07347	0.214264	-5.01005	5.44158e-07	3.06239e-06	ENSMUSG00000015850	Adamtsl4
1758.68072791528	1.53149	0.145082	10.556	4.76461e-26	1.64088e-24	ENSMUSG00000016327	Atp1b4
215.578174965569	1.26692	0.236499	5.35696	8.46335e-08	5.39757e-07	ENSMUSG00000016386	Mpped2
48.2438772687983	4.03493	0.42876	9.4107	4.9283e-21	1.21232e-19	ENSMUSG00000017204	Gsdma
412121.008243077	-1.91441	0.0850091	-22.5201	2.63587e-112	1.05906e-109	ENSMUSG00000017300	Tnnc2
123.473519682381	1.73182	0.257406	6.72798	1.72034e-11	1.7751e-10	ENSMUSG00000017412	Cacnb4
458.11900771232	-2.48139	0.243517	-10.1898	2.20204e-24	6.80581e-23	ENSMUSG00000017692	Rhbdl3
50.8999252996721	1.13723	0.412229	2.75874	0.00580239	0.0142947	ENSMUSG00000017716	Birc5
316.391888734409	-1.33105	0.139663	-9.53045	1.56608e-21	3.9703e-20	ENSMUSG00000017724	Etv4
8859.55656731123	-1.02767	0.166845	-6.15943	7.3008e-10	6.14612e-09	ENSMUSG00000017781	Pitpna
57941.0797357089	-2.42628	0.0659834	-36.7711	5.34635e-296	7.08872e-292	ENSMUSG00000017817	Jph2
8117.69185485749	-1.22851	0.103538	-11.8653	1.79228e-32	8.54816e-31	ENSMUSG00000018293	Pfn1
10738.8764597496	-1.05153	0.0859349	-12.2364	1.98633e-34	1.03688e-32	ENSMUSG00000018378	2210416O15Rik;Cuedc1
423.115275788715	-1.43964	0.204467	-7.04096	1.90926e-12	2.17552e-11	ENSMUSG00000018554	Ybx2
26353.7130117679	-1.57423	0.0895982	-17.5698	4.19415e-69	6.62027e-67	ENSMUSG00000018566	Slc2a4
244.185616959536	-1.33993	0.17827	-7.51628	5.63552e-14	7.5324e-13	ENSMUSG00000018648	Dusp14
2335.1795847536	-1.26535	0.14353	-8.81595	1.1867e-18	2.38763e-17	ENSMUSG00000018819	Lsp1
86031.2679768621	-1.86939	0.271728	-6.87965	5.99988e-12	6.46768e-11	ENSMUSG00000018893	Mb
46.9892754542586	1.86083	0.809953	2.29745	0.0215928	0.0449591	ENSMUSG00000018924	Alox15
29111.4306589129	-1.65944	0.0846379	-19.6063	1.36576e-85	3.29247e-83	ENSMUSG00000019194	Scn1b
151.532296239717	1.1675	0.216263	5.39852	6.71917e-08	4.35433e-07	ENSMUSG00000019779	Frk
3259.06331467617	-1.12462	0.131331	-8.56322	1.09754e-17	2.03244e-16	ENSMUSG00000019838	Slc16a10
870.657695898144	1.34779	0.112101	12.023	2.6905e-33	1.33109e-31	ENSMUSG00000019917	Septin10
4966.06383226933	1.2866	0.119868	10.7335	7.08793e-27	2.5961e-25	ENSMUSG00000019920	Lims1
76.98867842779	3.84996	0.433665	8.87772	6.82459e-19	1.42052e-17	ENSMUSG00000019945	Cabcoco1
2015.97668601992	1.00289	0.133248	7.5265	5.21188e-14	7.01567e-13	ENSMUSG00000019951	Uhrf1bp1l
925.964825598743	-1.20017	0.196004	-6.12321	9.17075e-10	7.5902e-09	ENSMUSG00000019960	Dusp6
7288.17223033282	-2.21672	0.214981	-10.3112	6.26985e-25	1.9888e-23	ENSMUSG00000019970	Sgk1
574.548786700292	1.23507	0.110989	11.1278	9.18665e-29	3.78279e-27	ENSMUSG00000019996	Map7
22285.9251179583	-1.66111	0.11996	-13.8472	1.32247e-43	1.01945e-41	ENSMUSG00000020029	Nudt4
3677.06764793132	-1.11724	0.213602	-5.23045	1.69093e-07	1.03136e-06	ENSMUSG00000020053	Igf1
96.9249379136939	1.59401	0.242174	6.58208	4.63901e-11	4.56974e-10	ENSMUSG00000020083	Fam241b
71.3508126763174	1.49589	0.274297	5.45355	4.93753e-08	3.24414e-07	ENSMUSG00000020098	Pcbd1
862.525862720119	-1.32473	0.223719	-5.92137	3.19262e-09	2.45397e-08	ENSMUSG00000020150	Gamt
111.755057502426	3.15363	0.255943	12.3216	6.92824e-35	3.68922e-33	ENSMUSG00000020182	Ddc
579.677953046772	1.60101	0.119479	13.3999	6.05236e-41	4.03258e-39	ENSMUSG00000020230	Prmt2
1388.97379277259	1.19643	0.144225	8.29558	1.08053e-16	1.88759e-15	ENSMUSG00000020277	Pfkl
4954.70703762874	1.18532	0.11983	9.89164	4.52545e-23	1.27395e-21	ENSMUSG00000020288	Ahsa2
270.633013866806	1.13089	0.126836	8.91616	4.82748e-19	1.01761e-17	ENSMUSG00000020319	Wdpcp
140.060058520425	1.23258	0.310803	3.9658	7.31508e-05	0.000285832	ENSMUSG00000020325	Fstl3
66496.0580588435	-1.0083	0.109509	-9.20751	3.33776e-20	7.68322e-19	ENSMUSG00000020326	Ccng1
20113.7123457134	-2.08392	0.110628	-18.8372	3.74095e-79	7.87321e-77	ENSMUSG00000020386	Sar1b
1409.93129412164	-1.5791	0.156242	-10.1068	5.15577e-24	1.56074e-22	ENSMUSG00000020392	Cdkn2aipnl
5785.41699674584	-1.80888	0.18719	-9.66334	4.31539e-22	1.14436e-20	ENSMUSG00000020473	Aebp1
90876.9031393958	-2.64006	0.100431	-26.2872	2.68402e-152	2.37249e-149	ENSMUSG00000020475	Pgam2
1702.66815628863	1.05378	0.0805768	13.078	4.39902e-39	2.73834e-37	ENSMUSG00000020476	Dbnl
4927.13696840926	-1.18193	0.147198	-8.0295	9.78676e-16	1.54913e-14	ENSMUSG00000020538	Srebf1
3620.58662578631	1.34045	0.110972	12.0792	1.35979e-33	6.82933e-32	ENSMUSG00000020577	Tspan13
133.864687155554	1.84189	0.187685	9.81373	9.82641e-23	2.71434e-21	ENSMUSG00000020598	Nrcam
2294.15631187358	-2.23575	0.184134	-12.142	6.32777e-34	3.25193e-32	ENSMUSG00000020623	Map2k6
73.3895945048475	2.05787	0.332348	6.1919	5.94434e-10	5.0653e-09	ENSMUSG00000020639	Pfn4
646.16553767767	1.0212	0.356423	2.86514	0.0041683	0.0106838	ENSMUSG00000020641	Rsad2
8798.92338594699	-1.14287	0.10911	-10.4745	1.1308e-25	3.75772e-24	ENSMUSG00000020722	Cacng1
281.121237986568	1.29399	0.159702	8.10252	5.38331e-16	8.7795e-15	ENSMUSG00000020766	Galk1
185.630320868543	-1.13374	0.173109	-6.54928	5.78158e-11	5.62833e-10	ENSMUSG00000020811	Wscd1
7524.6329555159	-1.35259	0.246459	-5.48809	4.06293e-08	2.69487e-07	ENSMUSG00000020889	Nr1d1
211.903015903676	1.24773	0.276451	4.5134	6.37968e-06	3.00491e-05	ENSMUSG00000020908	Myh3
78.9067724815527	-1.29149	0.534442	-2.41653	0.0156693	0.034171	ENSMUSG00000020963	Tshr
303.285319662863	1.24035	0.342745	3.61887	0.000295887	0.0010106	ENSMUSG00000021062	Rab15
5546.49878884602	-1.38265	0.121899	-11.3426	8.07182e-30	3.4413e-28	ENSMUSG00000021182	Ccdc88c
1229.38000659689	-1.38739	0.118762	-11.6821	1.57334e-31	7.19344e-30	ENSMUSG00000021185	Dglucy
4474.27802531393	1.0751	0.159924	6.72254	1.78583e-11	1.83981e-10	ENSMUSG00000021190	Lgmn
35039.1488744865	-1.72798	0.220228	-7.84635	4.28317e-15	6.39533e-14	ENSMUSG00000021200	Asb2
630.339508103247	-1.11953	0.202741	-5.52196	3.35235e-08	2.25171e-07	ENSMUSG00000021203	Otub2
5067.77644713044	-1.70857	0.13653	-12.5142	6.24198e-36	3.47741e-34	ENSMUSG00000021258	Ccnk
55.9287344716656	2.329	0.313935	7.41872	1.18254e-13	1.52226e-12	ENSMUSG00000021259	Cyp46a1
13592.3064293845	1.68048	0.441372	3.8074	0.000140435	0.000516369	ENSMUSG00000021270	Hsp90aa1
228.460902914681	-2.45228	0.263926	-9.29157	1.52028e-20	3.61243e-19	ENSMUSG00000021280	Exoc3l4
5576.21255804145	-2.09443	0.12003	-17.4492	3.48832e-68	5.25587e-66	ENSMUSG00000021281	Tnfaip2
306.214763763525	-1.06397	0.329271	-3.23129	0.00123233	0.00364394	ENSMUSG00000021319	Sfrp4
1892.00344101158	-1.12825	0.158442	-7.12089	1.07235e-12	1.25826e-11	ENSMUSG00000021456	Fbp2
20523.5352526558	-1.42447	0.137196	-10.3827	2.97212e-25	9.61154e-24	ENSMUSG00000021493	Pdlim7
905.564778017968	-1.86896	0.206678	-9.04283	1.52662e-19	3.39053e-18	ENSMUSG00000021556	Golm1
181.955477030509	-1.58206	0.21327	-7.41814	1.1878e-13	1.52755e-12	ENSMUSG00000021567	Nkd2
1462.58605858151	-1.47916	0.17002	-8.69995	3.32024e-18	6.48351e-17	ENSMUSG00000021573	Tppp
8412.39254840943	-1.10663	0.0920286	-12.0249	2.63056e-33	1.30632e-31	ENSMUSG00000021579	Lrrc14b
84.3745369114188	1.48536	0.307368	4.83252	1.34817e-06	7.13018e-06	ENSMUSG00000021636	Marveld2
435.901808653021	1.20158	0.11294	10.6391	1.96037e-26	6.9685e-25	ENSMUSG00000021643	Serf1
1270.2816676085	-1.33907	0.166771	-8.02941	9.79449e-16	1.54913e-14	ENSMUSG00000021668	Polk
462.719902157961	1.84718	0.289359	6.3837	1.72857e-10	1.5883e-09	ENSMUSG00000021763	Cspg4b
129553.195080707	-1.34715	0.0865103	-15.5721	1.12663e-54	1.19504e-52	ENSMUSG00000021798	Ldb3
1313.74811392379	-1.97424	0.526873	-3.74709	0.000178896	0.000641424	ENSMUSG00000021815	Mss51
944.478375866927	1.50428	0.110247	13.6446	2.17282e-42	1.54061e-40	ENSMUSG00000021884	Hacl1
6852.1638242379	-1.01628	0.13588	-7.47924	7.47555e-14	9.84293e-13	ENSMUSG00000021898	Asb14
507.346532381687	-1.17386	0.161827	-7.25381	4.05201e-13	4.95691e-12	ENSMUSG00000021902	Phf7
301.172939885809	2.6655	0.184127	14.4764	1.70735e-47	1.48933e-45	ENSMUSG00000021913	Ogdhl
143.723404031384	9.1046	1.01894	8.9354	4.05718e-19	8.59332e-18	ENSMUSG00000021944	Gata4
94.0173793712837	1.40786	0.299154	4.70613	2.52459e-06	1.2781e-05	ENSMUSG00000022012	Enox1
2384.99699868633	1.28506	0.128127	10.0296	1.13025e-23	3.36764e-22	ENSMUSG00000022105	Rb1
479.047855052137	1.26473	0.160331	7.88822	3.06533e-15	4.64494e-14	ENSMUSG00000022199	Slc22a17
3026.88006368642	-1.07171	0.188563	-5.68353	1.31941e-08	9.34514e-08	ENSMUSG00000022235	Cmbl
89.0774398205875	3.42662	0.454411	7.5408	4.67087e-14	6.30663e-13	ENSMUSG00000022296	Baalc
2114.11961611194	1.6887	0.139452	12.1095	9.40316e-34	4.81376e-32	ENSMUSG00000022309	Angpt1
120.920654958502	-1.05314	0.255183	-4.127	3.67532e-05	0.000152189	ENSMUSG00000022340	Sybu
366.349084061288	1.2417	0.161299	7.69815	1.38052e-14	1.95559e-13	ENSMUSG00000022359	Wdyhv1
499.278801089582	1.00054	0.157202	6.36466	1.95723e-10	1.78234e-09	ENSMUSG00000022442	Ttll1
3581.57728759423	1.04864	0.153295	6.84067	7.88239e-12	8.3677e-11	ENSMUSG00000022463	Srebf2
8645.84485145811	-1.63497	0.222734	-7.34044	2.12897e-13	2.67311e-12	ENSMUSG00000022464	Slc38a4
1754.56790058449	-3.75845	0.198917	-18.8945	1.26525e-79	2.75015e-77	ENSMUSG00000022490	Ppp1r1a
5112.461159212	-1.09458	0.455313	-2.40402	0.0162161	0.0351609	ENSMUSG00000022508	Bcl6
667.388916672354	1.24234	0.206434	6.01814	1.76437e-09	1.39498e-08	ENSMUSG00000022510	Trp63
2107.59043765806	1.02029	0.0686603	14.8599	5.99997e-50	5.6824e-48	ENSMUSG00000022558	Mroh1
212.241729106297	-3.40569	0.227216	-14.9888	8.69469e-51	8.41481e-49	ENSMUSG00000022602	Arc
8204.55242013767	-1.4293	0.0773892	-18.469	3.66759e-76	7.04762e-74	ENSMUSG00000022610	Mapk12
1357.89310795362	1.04484	0.160445	6.5121	7.41089e-11	7.1307e-10	ENSMUSG00000022641	Bbx
118.648562743194	1.28508	0.25857	4.96996	6.69673e-07	3.71826e-06	ENSMUSG00000022679	Mpv17l
7667.79746840426	-1.34341	0.069499	-19.3299	3.01019e-83	6.8814e-81	ENSMUSG00000022747	St3gal6
1783.05158182321	-1.19987	0.086077	-13.9395	3.64645e-44	2.86085e-42	ENSMUSG00000022748	Cmss1
85.8415414816732	3.74429	0.354835	10.5522	4.96179e-26	1.70436e-24	ENSMUSG00000022756	Slc7a4
79.6416119370026	1.88727	0.254682	7.41027	1.26038e-13	1.60993e-12	ENSMUSG00000022773	Ypel1
16137.5369099279	-1.58946	0.176926	-8.98379	2.61601e-19	5.66759e-18	ENSMUSG00000022797	Tfrc
302.469505319706	-1.20245	0.22693	-5.29876	1.16589e-07	7.29866e-07	ENSMUSG00000022847	Thpo
621.147566242818	1.98645	0.208811	9.51315	1.84979e-21	4.66282e-20	ENSMUSG00000022887	Masp1
577.501376258582	1.86355	0.197464	9.43742	3.82078e-21	9.45145e-20	ENSMUSG00000022952	Runx1
4980.63060327266	1.22737	0.154792	7.92913	2.2069e-15	3.38673e-14	ENSMUSG00000022995	Enah
49610.6008039209	-2.85561	0.136157	-20.9729	1.15943e-97	3.84322e-95	ENSMUSG00000023019	Gpd1
11142.0501223692	-1.51736	0.483001	-3.14152	0.00168071	0.00480062	ENSMUSG00000023034	Nr4a1
236.715166517093	-1.08356	0.210446	-5.14887	2.62058e-07	1.55953e-06	ENSMUSG00000023064	Sncg
28163.1680706683	-1.3382	0.0862778	-15.5103	2.95309e-54	3.05899e-52	ENSMUSG00000023175	Bsg
4825.01363705537	1.63978	0.102162	16.0508	5.63922e-58	6.85967e-56	ENSMUSG00000023186	Vwa5a
442.75699981716	-1.21115	0.19257	-6.28938	3.18728e-10	2.85156e-09	ENSMUSG00000023235	Ccl25
4104.40257588741	-1.67191	0.0976364	-17.1239	9.84834e-66	1.38914e-63	ENSMUSG00000023336	Wfdc1
129739.50967577	-1.65353	0.0935574	-17.674	6.65516e-70	1.08939e-67	ENSMUSG00000023456	Tpi1
114.932260105684	1.02581	0.230675	4.44701	8.70732e-06	4.02126e-05	ENSMUSG00000023505	Cdca3
557.738175288018	2.03124	0.560367	3.62483	0.000289154	0.000989646	ENSMUSG00000023800	Tiam2
2214.487072303	-1.59585	0.14308	-11.1535	6.88128e-29	2.85122e-27	ENSMUSG00000023913	Pla2g7
110059.669436053	1.09802	0.0936137	11.7293	9.01874e-32	4.16653e-30	ENSMUSG00000023944	Hsp90ab1
14942.3993855721	-1.15099	0.168693	-6.82296	8.91838e-12	9.41471e-11	ENSMUSG00000023951	Vegfa
1160.35542585641	-1.44808	0.475484	-3.04549	0.00232302	0.00639022	ENSMUSG00000024014	Pim1
179.932003662116	1.52257	0.276425	5.50809	3.62744e-08	2.42665e-07	ENSMUSG00000024036	Slc37a1
13261.9797216242	1.07989	0.0825221	13.0861	3.95378e-39	2.47279e-37	ENSMUSG00000024048	Myl12a
5866.89446990992	-1.03455	0.125084	-8.27084	1.33024e-16	2.31162e-15	ENSMUSG00000024059	Clip4
1240.41225392477	1.16655	0.0940849	12.399	2.64765e-35	1.45063e-33	ENSMUSG00000024079	Eif2ak2
82.5400438782886	-8.13006	1.135	-7.16304	7.89074e-13	9.38326e-12	ENSMUSG00000024105	Themis3
4941.13487373634	2.01397	0.0971063	20.7398	1.51434e-95	4.89722e-93	ENSMUSG00000024127	Prepl
127.404991101766	1.47598	0.240686	6.13238	8.65716e-10	7.19086e-09	ENSMUSG00000024177	Nme4
3791.81741052453	-2.02598	0.599697	-3.37833	0.000729265	0.00227514	ENSMUSG00000024190	Dusp1
3408.74093307784	-1.13637	0.185153	-6.13747	8.38485e-10	6.98773e-09	ENSMUSG00000024210	Ip6k3
4991.44933445527	-2.60459	0.172924	-15.062	2.8784e-51	2.84811e-49	ENSMUSG00000024247	Pkdcc
119.202259515017	1.12756	0.209982	5.36977	7.88389e-08	5.05477e-07	ENSMUSG00000024352	Spata24
2639.90505260698	-1.3138	0.166673	-7.8825	3.20908e-15	4.85721e-14	ENSMUSG00000024411	Aqp4
255.512779514306	1.01698	0.144439	7.04091	1.90988e-12	2.17552e-11	ENSMUSG00000024424	Ttc39c
535.739648452477	1.50711	0.141818	10.6271	2.22908e-26	7.88143e-25	ENSMUSG00000024426	Atat1
61541.8644889124	-1.52516	0.118371	-12.8846	5.49385e-38	3.23747e-36	ENSMUSG00000024471	Myot
1182.87448170322	-1.29203	0.114551	-11.2791	1.66407e-29	7.04918e-28	ENSMUSG00000024486	Hbegf
268.380171214665	1.3401	0.192722	6.95357	3.56155e-12	3.93521e-11	ENSMUSG00000024511	Rab27b
479.028798636517	1.07225	0.105865	10.1284	4.13148e-24	1.25641e-22	ENSMUSG00000024556	Me2
31806.9208253154	-1.77193	0.112281	-15.7811	4.19746e-56	4.63784e-54	ENSMUSG00000024617	Camk2a
13979.2919661448	-1.14349	0.118994	-9.60968	7.27768e-22	1.90325e-20	ENSMUSG00000024726	Carnmt1
22799.7598221792	1.05693	0.0731012	14.4584	2.21941e-47	1.89853e-45	ENSMUSG00000024740	Ddb1
223.942530213191	-1.40678	0.425382	-3.3071	0.000942676	0.00286695	ENSMUSG00000024747	Aldh1a7
1787.47680728833	1.75922	0.0801713	21.9433	1.00283e-106	3.79902e-104	ENSMUSG00000024769	Cdc42bpg
1433.37824603655	1.46431	0.457839	3.19831	0.00138235	0.00403802	ENSMUSG00000024803	Ankrd1
71.8799133960013	2.70033	0.524238	5.15097	2.59143e-07	1.54356e-06	ENSMUSG00000024905	Tesmin
14113.1916137676	-1.66107	0.143925	-11.5413	8.17288e-31	3.62422e-29	ENSMUSG00000024924	Vldlr
96.2697609556769	-1.11743	0.483481	-2.31121	0.0208212	0.043599	ENSMUSG00000024986	Hhex
1659.48825487184	2.05336	0.217443	9.44321	3.6152e-21	8.95962e-20	ENSMUSG00000024998	Plce1
236.955532276569	1.25903	0.18129	6.94488	3.7879e-12	4.17488e-11	ENSMUSG00000025020	Slit1
511.790663627153	-1.20506	0.16256	-7.41302	1.23452e-13	1.57997e-12	ENSMUSG00000025036	Sfxn2
44.3499109272966	3.07362	0.363927	8.4457	3.02239e-17	5.45222e-16	ENSMUSG00000025038	Efhc2
1148.34841260361	1.18035	0.193132	6.11162	9.86265e-10	8.11725e-09	ENSMUSG00000025041	Nt5c2
230.970731687995	1.55544	0.321046	4.84492	1.26665e-06	6.72398e-06	ENSMUSG00000025059	Gk
5368.33543381307	-1.28323	0.461725	-2.7792	0.00544926	0.0135481	ENSMUSG00000025129	Ppp1r27
5698.5247065121	1.5977	0.138829	11.5084	1.19631e-30	5.26975e-29	ENSMUSG00000025151	Maged1
17338.6339987317	-2.42425	0.151283	-16.0246	8.60358e-58	1.01853e-55	ENSMUSG00000025161	Slc16a3
181.65903256212	-1.75856	0.264373	-6.6518	2.89534e-11	2.91934e-10	ENSMUSG00000025229	Pitx3
1607.93013000316	1.21227	0.119364	10.1561	3.11381e-24	9.51291e-23	ENSMUSG00000025262	Fam120c
3342.99505186295	1.81908	0.12344	14.7365	3.75794e-49	3.41278e-47	ENSMUSG00000025268	Maged2
2531.8791096572	-1.13119	0.152532	-7.41607	1.20648e-13	1.54707e-12	ENSMUSG00000025271	Pfkfb1
2644.95820906901	1.22164	0.122405	9.9803	1.85906e-23	5.40554e-22	ENSMUSG00000025287	Acot9
5115.76511109326	-1.31888	0.141068	-9.34925	8.82682e-21	2.12791e-19	ENSMUSG00000025340	Rabgef1
880.790732381489	-1.79305	0.196127	-9.1423	6.1139e-20	1.38809e-18	ENSMUSG00000025352	Gdf11
1114.42050051195	-2.85702	0.109262	-26.1483	1.02958e-150	8.53198e-148	ENSMUSG00000025425	St8sia5
470.233870081784	-2.1124	0.325504	-6.48963	8.60475e-11	8.19615e-10	ENSMUSG00000025432	Avil
50.6108364159476	1.58299	0.370121	4.27697	1.89458e-05	8.23615e-05	ENSMUSG00000025478	Dpysl4
928.853833773121	1.59356	0.18269	8.72273	2.71579e-18	5.35844e-17	ENSMUSG00000025498	Irf7
1030.57316251323	1.98439	0.110669	17.9308	6.78342e-72	1.18344e-69	ENSMUSG00000025533	Asl
39723.5698807886	-1.67372	0.0984607	-16.9989	8.36876e-65	1.15585e-62	ENSMUSG00000025537	Phkg1
164.347876116717	-1.33367	0.209104	-6.37805	1.7936e-10	1.64122e-09	ENSMUSG00000025574	Tk1
185.401430159145	1.34019	0.192333	6.96806	3.21341e-12	3.57138e-11	ENSMUSG00000025577	Cbx2
302.038658506242	1.19804	0.137916	8.68671	3.73081e-18	7.24257e-17	ENSMUSG00000025578	Cbx8
64.8511975399038	2.68617	0.294909	9.10849	8.35361e-20	1.8773e-18	ENSMUSG00000025665	Rps6ka6
1671.35601631747	-1.18404	0.188519	-6.28074	3.36958e-10	2.99245e-09	ENSMUSG00000025732	Mcrip2
854.052949446494	-1.8149	0.232096	-7.81963	5.29808e-15	7.81393e-14	ENSMUSG00000025735	Rhbdl1
277.981035827811	-2.21739	0.285301	-7.77211	7.71892e-15	1.11853e-13	ENSMUSG00000025754	Agbl1
2521.38397088509	1.49195	0.216178	6.90148	5.1462e-12	5.59749e-11	ENSMUSG00000025757	Hspa4l
1552.97801073478	-1.84655	0.192603	-9.58737	9.03583e-22	2.33086e-20	ENSMUSG00000025777	Gdap1
81044.0462356046	-2.05988	0.117436	-17.5405	7.03216e-69	1.09693e-66	ENSMUSG00000025791	Pgm1
1455.03683305365	-1.11268	0.155033	-7.17704	7.12354e-13	8.50144e-12	ENSMUSG00000025856	Pdgfa
106.689089659736	1.15555	0.298425	3.87215	0.000107878	0.000406699	ENSMUSG00000025885	Myo5b
1974.81183859812	-2.1957	0.16313	-13.4598	2.69594e-41	1.82375e-39	ENSMUSG00000025911	Adhfe1
147.538277612409	1.36376	0.219958	6.20011	5.64237e-10	4.83595e-09	ENSMUSG00000025933	Tmem14a
857.226400256641	1.04128	0.103053	10.1043	5.28657e-24	1.59669e-22	ENSMUSG00000025956	Mettl21a
498.21412470478	-1.28916	0.267549	-4.81842	1.44698e-06	7.61328e-06	ENSMUSG00000026012	Cd28
194.440496166171	1.5857	0.21524	7.36713	1.74345e-13	2.20786e-12	ENSMUSG00000026114	Cnga3
10194.5684610221	-1.03236	0.0930217	-11.098	1.2825e-28	5.16861e-27	ENSMUSG00000026173	Plcd4
44923.6226904681	-2.06612	0.163334	-12.6497	1.12326e-36	6.41955e-35	ENSMUSG00000026185	Igfbp5
29491.3604727147	-1.03298	0.0697807	-14.8032	1.39595e-49	1.29432e-47	ENSMUSG00000026207	Speg
6510.62656774323	-1.15193	0.188431	-6.11328	9.76038e-10	8.05252e-09	ENSMUSG00000026211	Obsl1
81.2803051159063	1.39121	0.256689	5.41985	5.965e-08	3.88839e-07	ENSMUSG00000026303	Mlph
626.08808486279	2.16335	0.175683	12.3139	7.6256e-35	4.04431e-33	ENSMUSG00000026387	Sctr
59733.973904001	-1.24845	0.0955971	-13.0595	5.60826e-39	3.47476e-37	ENSMUSG00000026407	Cacna1s
228.530607975084	1.1919	0.170657	6.98419	2.8651e-12	3.20577e-11	ENSMUSG00000026414	Tnnt2
266.837080661628	1.35166	0.359769	3.75702	0.000171947	0.000620028	ENSMUSG00000026479	Lamc2
2047.0528920277	-1.75372	0.0799932	-21.9233	1.55624e-106	5.73174e-104	ENSMUSG00000026544	Dusp23
5732.09244509907	-1.10971	0.243456	-4.55814	5.16079e-06	2.47475e-05	ENSMUSG00000026576	Atp1b1
244.09035853277	1.44335	0.158075	9.13074	6.80325e-20	1.5367e-18	ENSMUSG00000026594	Ralgps2
7528.3376423753	-1.10163	0.158139	-6.9662	3.25613e-12	3.61583e-11	ENSMUSG00000026603	Smyd2
1437.88431139676	2.33074	0.769987	3.02698	0.00247007	0.00674021	ENSMUSG00000026628	Atf3
82.8967234469867	1.42449	0.308931	4.61104	4.00652e-06	1.96386e-05	ENSMUSG00000026638	Irf6
51.3500734905851	2.6232	0.457153	5.73811	9.57368e-09	6.86148e-08	ENSMUSG00000026679	Enkur
17176.7247762597	-3.11679	0.401614	-7.76066	8.44896e-15	1.22164e-13	ENSMUSG00000026773	Pfkfb3
102171.587169477	-1.43905	0.104945	-13.7125	8.5513e-43	6.22977e-41	ENSMUSG00000026817	Ak1
16025.4908146072	-1.78182	0.124982	-14.2567	4.07425e-46	3.37628e-44	ENSMUSG00000026827	Gpd2
168.03225947243	2.08196	0.35476	5.86865	4.39359e-09	3.31557e-08	ENSMUSG00000026828	Galnt5
4990.50245587835	1.65314	0.141191	11.7086	1.15185e-31	5.28458e-30	ENSMUSG00000026880	Stom
2248.38710814562	1.29566	0.14183	9.13529	6.52288e-20	1.47589e-18	ENSMUSG00000026888	Grb14
888.824754016369	1.00735	0.131119	7.68274	1.55719e-14	2.19647e-13	ENSMUSG00000026896	Ifih1
175.399764659493	-1.06534	0.180875	-5.88992	3.86391e-09	2.93759e-08	ENSMUSG00000026941	Mamdc4
572.167516553581	1.11388	0.116721	9.54312	1.38602e-21	3.54089e-20	ENSMUSG00000026946	Nmi
376.08550591787	1.11255	0.125879	8.83824	9.72409e-19	1.98969e-17	ENSMUSG00000026956	Uap1l1
714.051093372218	-1.18955	0.168319	-7.06723	1.58058e-12	1.8271e-11	ENSMUSG00000027004	Frzb
1991.40348516819	-1.47992	0.183038	-8.08531	6.20046e-16	1.00503e-14	ENSMUSG00000027009	Itga4
344.820153771332	-1.87471	0.252747	-7.41733	1.195e-13	1.53384e-12	ENSMUSG00000027016	Zfp385b
170398.228485708	-1.26197	0.192513	-6.55522	5.55615e-11	5.42082e-10	ENSMUSG00000027022	Xirp2;Gm1322
7768.61828492371	2.0116	0.247912	8.11417	4.89115e-16	7.99652e-15	ENSMUSG00000027077	Smtnl1
3996.53563753187	2.73092	0.132966	20.5385	9.75754e-94	3.00873e-91	ENSMUSG00000027107	Chrna1
55.2404699304883	6.39049	0.701817	9.10564	8.57573e-20	1.92395e-18	ENSMUSG00000027168	Pax6
212.264825041659	1.07051	0.190731	5.61266	1.9924e-08	1.37375e-07	ENSMUSG00000027173	Depdc7
494.487473397792	1.10999	0.125759	8.82631	1.08189e-18	2.19003e-17	ENSMUSG00000027175	Tcp11l1
546.296086446056	1.49094	0.116525	12.795	1.74863e-37	1.01245e-35	ENSMUSG00000027207	Galk2
1511.95360116675	1.19967	0.135861	8.83014	1.04543e-18	2.13253e-17	ENSMUSG00000027253	Lrp4
5191.71438611334	1.14679	0.127903	8.96603	3.07392e-19	6.60569e-18	ENSMUSG00000027293	Ehd4
1308.74885256993	-1.74137	0.554851	-3.13844	0.00169848	0.00484199	ENSMUSG00000027313	Chac1
21951.4010715827	-4.50505	0.257527	-17.4935	1.60585e-68	2.47581e-66	ENSMUSG00000027333	Smox
17167.42182714	-1.42592	0.178373	-7.994	1.30629e-15	2.04006e-14	ENSMUSG00000027346	Gpcpd1
1224.93336680781	2.10251	0.205722	10.2201	1.61097e-24	5.01405e-23	ENSMUSG00000027412	Lpin3
1443.77263757258	1.04303	0.0948917	10.9917	4.18735e-28	1.63776e-26	ENSMUSG00000027429	Sec23b
3122.25438799643	1.81394	0.172201	10.5339	6.03076e-26	2.05558e-24	ENSMUSG00000027438	Napb
24002.2263139169	-1.04842	0.0797465	-13.1469	1.77392e-39	1.13625e-37	ENSMUSG00000027447	Cst3
198.841941635792	-2.11766	0.239033	-8.85928	8.05334e-19	1.66582e-17	ENSMUSG00000027457	Snph
51002.9076376025	-2.65291	0.153917	-17.236	1.42589e-66	2.0329e-64	ENSMUSG00000027470	Mylk2
10042.126971178	-1.24095	0.119054	-10.4235	1.93729e-25	6.2957e-24	ENSMUSG00000027488	Snta1
473.745123021592	-2.43145	0.224868	-10.8128	2.9941e-27	1.12781e-25	ENSMUSG00000027496	Aurka
647.611730313342	2.25867	0.346922	6.51058	7.48607e-11	7.19781e-10	ENSMUSG00000027520	Zdbf2
167.225205651345	1.46561	0.238537	6.14418	8.03781e-10	6.71963e-09	ENSMUSG00000027536	Chmp4c
170.315660716664	1.30741	0.255254	5.12202	3.02287e-07	1.77424e-06	ENSMUSG00000027555	Car13
47329.5783759494	-2.77338	0.41627	-6.66245	2.69298e-11	2.73192e-10	ENSMUSG00000027559	Car3
164.738202633237	1.31346	0.18583	7.06809	1.57078e-12	1.81736e-11	ENSMUSG00000027603	Ggt7
179.482951902939	1.51505	0.239701	6.32057	2.60606e-10	2.3458e-09	ENSMUSG00000027635	Dsn1
364.025794145825	-2.40537	0.293971	-8.18232	2.78422e-16	4.67291e-15	ENSMUSG00000027654	Fam83d
72.5462119063654	1.64127	0.282783	5.804	6.47509e-09	4.75378e-08	ENSMUSG00000027676	Ccdc39
1352.96044609308	1.45126	0.134343	10.8026	3.34561e-27	1.25309e-25	ENSMUSG00000027792	Bche
922.334225810563	1.08149	0.111141	9.73084	2.22744e-22	6.05198e-21	ENSMUSG00000027799	Nbea
9216.06936937474	-1.28876	0.122687	-10.5045	8.2398e-26	2.76586e-24	ENSMUSG00000027805	Pfn2
243.353640839328	-2.96274	0.210559	-14.0708	5.74236e-45	4.67104e-43	ENSMUSG00000027827	Kcnab1
547.640241008176	-1.55961	0.180513	-8.63988	5.62744e-18	1.06592e-16	ENSMUSG00000027832	Ptx3
8652.39282647217	2.67158	0.262263	10.1866	2.27538e-24	6.99981e-23	ENSMUSG00000027861	Casq2
34952.5339443469	-1.74556	0.106944	-16.3222	6.86447e-60	8.75154e-58	ENSMUSG00000027887	Sypl2
5695.56327435315	-3.10499	0.0902682	-34.3973	2.76294e-259	1.83169e-255	ENSMUSG00000027895	Kcnc4
1106.66406835916	2.07158	0.115432	17.9463	5.13191e-72	9.07253e-70	ENSMUSG00000027935	Rab13
216.477683039675	1.66727	0.183309	9.09536	9.42757e-20	2.11149e-18	ENSMUSG00000027956	Tmem144
336.814179132317	1.04182	0.160091	6.5077	7.6311e-11	7.32663e-10	ENSMUSG00000028007	Snx7
5964.94332654832	1.19751	0.10485	11.4212	3.27866e-30	1.42065e-28	ENSMUSG00000028017	Egf
94.3134413567515	1.68493	0.342558	4.91868	8.71309e-07	4.74638e-06	ENSMUSG00000028020	Glrb
880.067433531129	-1.39475	0.101648	-13.7213	7.56516e-43	5.5418e-41	ENSMUSG00000028033	Kcnq5
206.063586636517	1.04603	0.296797	3.52439	0.000424465	0.00139687	ENSMUSG00000028037	Ifi44
77.7264345203843	1.72631	0.323274	5.34007	9.29096e-08	5.89138e-07	ENSMUSG00000028100	Nudt17
111.724022910125	-1.82426	0.256485	-7.11257	1.13901e-12	1.33176e-11	ENSMUSG00000028125	Abca4
3130.54030657212	-1.77849	0.170571	-10.4267	1.87362e-25	6.10375e-24	ENSMUSG00000028132	Tlcd4
371.580546954009	1.14922	0.11482	10.0089	1.39283e-23	4.1039e-22	ENSMUSG00000028158	Mttp
2604.1030592498	1.06496	0.0962932	11.0596	1.97047e-28	7.86942e-27	ENSMUSG00000028173	Wls
102.477376496371	-1.03457	0.323214	-3.20087	0.00137015	0.00400768	ENSMUSG00000028179	Cth
493.74101335911	-1.49022	0.218784	-6.81141	9.66499e-12	1.01786e-10	ENSMUSG00000028194	Ddah1
764.552601291328	-1.00581	0.184089	-5.46373	4.66235e-08	3.06942e-07	ENSMUSG00000028197	Col24a1
74.5373857160168	1.4253	0.23481	6.07001	1.27902e-09	1.03217e-08	ENSMUSG00000028246	Faxc
400.328964045567	1.55938	0.177813	8.76979	1.78999e-18	3.55291e-17	ENSMUSG00000028378	Ptgr1
1291.82771205227	1.0782	0.119844	8.99673	2.32543e-19	5.07119e-18	ENSMUSG00000028397	Kdm4c
1429.35188716486	1.50547	0.137237	10.9698	5.33874e-28	2.07585e-26	ENSMUSG00000028399	Ptprd
1184.88391811695	-1.57288	0.236261	-6.65739	2.7874e-11	2.82123e-10	ENSMUSG00000028444	Cntfr
1039.49667932164	-1.07908	0.237671	-4.5402	5.62e-06	2.6756e-05	ENSMUSG00000028445	Enho
287715.303972976	-2.54231	0.101013	-25.1681	8.9464e-140	6.24317e-137	ENSMUSG00000028464	Tpm2
1145.64278827725	1.62658	0.184087	8.83596	9.92457e-19	2.02758e-17	ENSMUSG00000028527	Ak4
309.128691829416	-1.68031	0.24258	-6.92683	4.30363e-12	4.71975e-11	ENSMUSG00000028542	Slc6a9
1996.77354456626	-1.7517	0.154258	-11.3556	6.95209e-30	2.97348e-28	ENSMUSG00000028584	Lrrc38
49.46660742781	1.97526	0.388194	5.08834	3.61208e-07	2.09321e-06	ENSMUSG00000028718	Stil
81.623911075554	2.15311	0.302414	7.11973	1.08141e-12	1.26777e-11	ENSMUSG00000028755	Cda
50996.4890262122	-1.07824	0.102509	-10.5185	7.10021e-26	2.41389e-24	ENSMUSG00000028788	Ptp4a2
1102.81919779715	-1.01346	0.10929	-9.27315	1.80726e-20	4.27138e-19	ENSMUSG00000028795	Ccdc28b
2715.06034437692	-1.33205	0.100536	-13.2495	4.54197e-40	2.9666e-38	ENSMUSG00000028838	Extl1
2863.08845400407	-1.04351	0.209826	-4.97322	6.58496e-07	3.66387e-06	ENSMUSG00000028841	Cnksr1
13476.3650881241	-1.64636	0.199439	-8.25495	1.51963e-16	2.62355e-15	ENSMUSG00000028927	Padi2
50.5336784951211	1.71349	0.327655	5.22957	1.69902e-07	1.03574e-06	ENSMUSG00000028943	Espn
98.6013966644692	-1.56588	0.217578	-7.19688	6.16037e-13	7.40529e-12	ENSMUSG00000028950	Tas1r1
23906.5948915837	-1.20531	0.0972291	-12.3966	2.7279e-35	1.48845e-33	ENSMUSG00000028964	Park7
178.233908050315	1.45809	0.194431	7.49928	6.41715e-14	8.5e-13	ENSMUSG00000029134	Plb1
246.100627695272	1.0307	0.259578	3.97068	7.16665e-05	0.000280551	ENSMUSG00000029161	Cgref1
741.877244619119	3.11745	0.193127	16.142	1.29315e-58	1.58758e-56	ENSMUSG00000029223	Uchl1
210.191465149149	3.31221	0.234475	14.126	2.62474e-45	2.14824e-43	ENSMUSG00000029381	Shroom3
755.25530857895	1.28838	0.150429	8.5647	1.08355e-17	2.00934e-16	ENSMUSG00000029403	Cdkl2
73.5650146544142	1.48066	0.275059	5.38307	7.32258e-08	4.72688e-07	ENSMUSG00000029452	Tmem116
1040.39592656973	-1.45305	0.107752	-13.4851	1.91344e-41	1.30775e-39	ENSMUSG00000029499	Pxmp2
434.487565907965	-1.26644	0.201635	-6.28086	3.36698e-10	2.99214e-09	ENSMUSG00000029591	Ung
7254.44949597316	-2.25734	0.143958	-15.6806	2.05218e-55	2.23031e-53	ENSMUSG00000029610	Aimp2
15864.0905643086	1.15547	0.155696	7.42134	1.15937e-13	1.49534e-12	ENSMUSG00000029657	Hsph1
114.849751448436	3.49494	0.310736	11.2473	2.38788e-29	1.00511e-27	ENSMUSG00000029757	Dync1i1
461.121000592374	-1.0938	0.178931	-6.11297	9.77949e-10	8.05881e-09	ENSMUSG00000029765	Plxna4
596.273326492154	-1.96092	0.18284	-10.7248	7.78345e-27	2.82742e-25	ENSMUSG00000029771	Irf5
156.03514124583	2.77048	0.250202	11.0729	1.6973e-28	6.79894e-27	ENSMUSG00000029814	Igf2bp3
92.5877297918743	2.49664	0.263173	9.4867	2.38465e-21	5.97695e-20	ENSMUSG00000029821	Gsdme
1805.00933834468	1.39019	0.110156	12.6202	1.63468e-36	9.22308e-35	ENSMUSG00000029994	Anxa4
28783.4889426053	-1.01941	0.114456	-8.90656	5.26425e-19	1.10616e-17	ENSMUSG00000030057	Cnbp
5893.54401963219	-1.40084	0.0741967	-18.8801	1.66328e-79	3.557e-77	ENSMUSG00000030089	Slc41a3
800.913253928502	-1.0143	0.201426	-5.03558	4.76401e-07	2.6994e-06	ENSMUSG00000030098	Grip2
5840.71929981553	-1.47477	0.175461	-8.40513	4.27379e-17	7.63696e-16	ENSMUSG00000030103	Bhlhe40
10733.7457014367	-1.95269	0.120892	-16.1523	1.09358e-58	1.35512e-56	ENSMUSG00000030137	Tuba8
1732.97464719691	-1.74153	0.110949	-15.6967	1.59342e-55	1.74604e-53	ENSMUSG00000030157	Clec2d
42315.7782176821	-1.40037	0.141424	-9.90192	4.0834e-23	1.15688e-21	ENSMUSG00000030189	Ybx3
3681.59760120887	-1.56132	0.154856	-10.0824	6.60719e-24	1.9865e-22	ENSMUSG00000030256	Bhlhe41
1307.40333818987	1.11193	0.146247	7.60306	2.89208e-14	3.99439e-13	ENSMUSG00000030313	Dennd5b
1066.72194710326	-1.11453	0.118864	-9.37658	6.81504e-21	1.65496e-19	ENSMUSG00000030323	Ift122
46.3311884146713	2.23631	0.349905	6.3912	1.64586e-10	1.51967e-09	ENSMUSG00000030340	Scnn1a
983.57830679255	1.8478	0.278385	6.63756	3.18925e-11	3.19382e-10	ENSMUSG00000030353	Tead4
1301661.80335178	-2.42902	0.0993495	-24.4493	5.12275e-132	2.51565e-129	ENSMUSG00000030399	Ckm
37692.4988530647	-1.24878	0.0732447	-17.0494	3.52884e-65	4.92514e-63	ENSMUSG00000030401	Rtn2
3313.71725404585	-1.38954	0.145387	-9.55757	1.20552e-21	3.08572e-20	ENSMUSG00000030403	Vasp
2259.2519149662	-1.27985	0.18196	-7.0337	2.01125e-12	2.2812e-11	ENSMUSG00000030433	Sbk2
4567.33064896343	-1.47425	0.114347	-12.8928	4.94081e-38	2.92456e-36	ENSMUSG00000030499	Kctd15
74.3918056483728	-3.24922	0.379327	-8.56574	1.07388e-17	1.9942e-16	ENSMUSG00000030523	Trpm1
294.991033681746	1.35904	0.185372	7.33143	2.27714e-13	2.85374e-12	ENSMUSG00000030553	Pgpep1l
55895.1819850617	-2.06801	0.0830261	-24.9079	6.10496e-137	3.85456e-134	ENSMUSG00000030554	Synm
270362.04370643	-1.59276	0.0752931	-21.1541	2.53023e-99	8.60215e-97	ENSMUSG00000030592	Ryr1
664.882480458723	-1.74312	0.146244	-11.9193	9.39334e-33	4.51255e-31	ENSMUSG00000030657	Xylt1
608697.103058865	-2.77487	0.0936911	-29.6173	8.95491e-193	1.97889e-189	ENSMUSG00000030672	Mylpf
811158.085706853	-2.45499	0.0954492	-25.7204	6.91965e-146	5.09709e-143	ENSMUSG00000030695	Aldoa
676.645430776501	1.48355	0.0987384	15.0251	5.03003e-51	4.94023e-49	ENSMUSG00000030727	Rabep2
1420379.1854541	-2.57086	0.0884123	-29.0781	6.78631e-186	1.12475e-182	ENSMUSG00000030730	Atp2a1
6331.4677214677	1.4403	0.0585505	24.5992	1.28804e-133	7.11591e-131	ENSMUSG00000030739	Myh14
509.452259149711	-2.34209	0.251236	-9.3223	1.13845e-20	2.72467e-19	ENSMUSG00000030772	Dkk3
4483.80112405344	1.46654	0.190298	7.70652	1.29296e-14	1.83745e-13	ENSMUSG00000030774	Pak1
157.67889119191	-1.34289	0.227224	-5.90997	3.42179e-09	2.61949e-08	ENSMUSG00000030838	Ush1c
168.564307825485	-1.15299	0.172577	-6.68099	2.37328e-11	2.42243e-10	ENSMUSG00000030905	Crym
171.295239478379	-1.00814	0.406993	-2.47706	0.0132471	0.0294803	ENSMUSG00000030935	Acsm3
660.015259364422	2.90531	0.164005	17.7148	3.22549e-70	5.41352e-68	ENSMUSG00000031066	Usp11
1377.80280728895	1.20269	0.0885714	13.5787	5.35601e-42	3.73765e-40	ENSMUSG00000031072	LTO1
377150.488840945	-2.59005	0.0998152	-25.9485	1.89087e-148	1.47477e-145	ENSMUSG00000031097	Tnni2
514.681105193523	2.96295	0.206238	14.3667	8.37543e-47	7.02847e-45	ENSMUSG00000031111	Igsf1
1584.34232403538	-1.66465	0.138416	-12.0264	2.58141e-33	1.28673e-31	ENSMUSG00000031147	Magix
964.18686100176	1.11731	0.0989974	11.2863	1.53351e-29	6.51695e-28	ENSMUSG00000031161	Hdac6
178.042838456802	1.64837	0.275356	5.98632	2.14646e-09	1.68601e-08	ENSMUSG00000031196	F8
280.290566513494	1.61668	0.170445	9.48503	2.42305e-21	6.06174e-20	ENSMUSG00000031227	Magee1
1493.08514942722	1.28423	0.077338	16.6055	6.36197e-62	8.26994e-60	ENSMUSG00000031245	Hmgn5
1553.18881597897	1.10428	0.215052	5.13497	2.82196e-07	1.66924e-06	ENSMUSG00000031274	Col4a5
9973.66785174894	-1.03189	0.0970366	-10.634	2.06954e-26	7.33692e-25	ENSMUSG00000031312	Itgb1bp2
468.813794121565	1.27069	0.110891	11.4589	2.12236e-30	9.22636e-29	ENSMUSG00000031379	Pir
411.710883091726	1.18342	0.152065	7.78232	7.12052e-15	1.03521e-13	ENSMUSG00000031380	Vegfd
240.730026955493	-1.06303	0.162049	-6.55991	5.38388e-11	5.27215e-10	ENSMUSG00000031478	Nek3
404.476367941856	-1.04837	0.407823	-2.57066	0.0101505	0.0233939	ENSMUSG00000031489	Adrb3
39642.4282705246	-1.23683	0.112401	-11.0036	3.66991e-28	1.45252e-26	ENSMUSG00000031543	Ank1
811.729168033356	1.06237	0.115424	9.20403	3.44776e-20	7.92268e-19	ENSMUSG00000031605	Klhl2
540.509078920182	1.4415	0.130793	11.0212	3.01926e-28	1.19858e-26	ENSMUSG00000031628	Casp3
645.166764412485	-2.63549	0.162694	-16.199	5.12343e-59	6.46967e-57	ENSMUSG00000031637	Lrp2bp
450.904457003241	1.20089	0.172223	6.97289	3.10495e-12	3.45954e-11	ENSMUSG00000031639	Tlr3
16604.4331254022	-1.79056	0.119198	-15.0217	5.29045e-51	5.1578e-49	ENSMUSG00000031700	Gpt2
13927.422372282	-1.11517	0.126119	-8.84217	9.38738e-19	1.92674e-17	ENSMUSG00000031708	Tecr
2137.23717059816	-1.09758	0.250531	-4.381	1.18135e-05	5.3241e-05	ENSMUSG00000031722	Hp
251.153194025429	-1.05131	0.386369	-2.72101	0.0065083	0.0158337	ENSMUSG00000031725	Ces1f
109.46755593195	4.66197	0.343256	13.5816	5.1484e-42	3.61178e-40	ENSMUSG00000031737	Irx5
188.066425177642	-1.04346	0.292276	-3.57012	0.000356822	0.00119352	ENSMUSG00000031778	Cx3cl1
2337.37972278755	-1.05463	0.117438	-8.98032	2.69978e-19	5.83004e-18	ENSMUSG00000031790	Mmp15
77623.4993472663	-1.24005	0.0688321	-18.0155	1.47173e-72	2.63698e-70	ENSMUSG00000031791	Tmem38a
48.987523487501	2.65476	0.694841	3.82068	0.000133085	0.000492486	ENSMUSG00000031936	Hephl1
1482421.15233245	-2.78443	0.103487	-26.9062	1.85686e-159	2.23819e-156	ENSMUSG00000031972	Acta1
294.90919475893	-1.76138	0.665742	-2.64574	0.00815113	0.0193131	ENSMUSG00000031994	Adamts8
207.720840090239	-1.46358	0.434776	-3.36628	0.000761884	0.00236577	ENSMUSG00000032033	Barx2
411.935291744084	1.25008	0.285726	4.37509	1.21382e-05	5.46116e-05	ENSMUSG00000032064	Dixdc1
5150.499560007	-1.11193	0.167916	-6.62195	3.54503e-11	3.5341e-10	ENSMUSG00000032086	Bace1
7012.05078932055	-1.31263	0.14534	-9.03147	1.69389e-19	3.71842e-18	ENSMUSG00000032114	Slc37a4
92.8956626327016	-1.29329	0.3817	-3.38824	0.000703438	0.00220234	ENSMUSG00000032131	Abcg4
10550.6758167513	1.00981	0.171073	5.90277	3.57454e-09	2.72698e-08	ENSMUSG00000032285	Dnaja4
187.76104281176	-2.81691	0.242666	-11.6082	3.74554e-31	1.69495e-29	ENSMUSG00000032313	Tmem266
133.095307013703	1.30226	0.201883	6.4506	1.11407e-10	1.04837e-09	ENSMUSG00000032352	Lrrc1
816240.174105594	-2.84159	0.113852	-24.9586	1.72059e-137	1.14066e-134	ENSMUSG00000032366	Tpm1
126.302031721863	1.46049	0.416579	3.50592	0.00045504	0.00148715	ENSMUSG00000032368	Zic1
1750.95876486502	-1.18876	0.145353	-8.17843	2.87562e-16	4.80806e-15	ENSMUSG00000032380	Dapk2
53.4953270038818	2.15865	0.338594	6.37534	1.82559e-10	1.66704e-09	ENSMUSG00000032482	Cspg5
72.5052831422405	-8.8402	1.89047	-4.67619	2.92251e-06	1.46612e-05	ENSMUSG00000032517	Mobp
3122.79480735502	1.01208	0.103661	9.76333	1.61757e-22	4.43128e-21	ENSMUSG00000032570	Atp2c1
3425.31941848878	1.01923	0.0716408	14.227	6.2295e-46	5.13024e-44	ENSMUSG00000032590	Apeh
204.505066686692	-1.0815	0.211595	-5.11118	3.20159e-07	1.87169e-06	ENSMUSG00000032593	Amigo3
6485.43572827513	-2.48246	0.143152	-17.3415	2.28758e-67	3.37012e-65	ENSMUSG00000032643	Fhl3
409204.804879518	-1.67907	0.0924201	-18.1678	9.29241e-74	1.68778e-71	ENSMUSG00000032648	Pygm
583.805279047904	1.19212	0.172984	6.89148	5.52165e-12	5.98133e-11	ENSMUSG00000032740	Ccdc88a
925.400652891994	1.60248	0.103764	15.4435	8.3414e-54	8.57354e-52	ENSMUSG00000032827	Ppp1r9a
349.30790006998	1.32695	0.153193	8.66195	4.63747e-18	8.87277e-17	ENSMUSG00000032846	Zswim6
323.896821398788	1.34162	0.173051	7.75275	8.99206e-15	1.29876e-13	ENSMUSG00000032850	Rnft2
2761.61953666284	-1.11379	0.17547	-6.34745	2.18916e-10	1.98809e-09	ENSMUSG00000032883	Acsl3
363.007264629595	-1.13457	0.314351	-3.60924	0.000307092	0.00104564	ENSMUSG00000032968	Inha
10824.0085611108	-1.0207	0.119579	-8.5358	1.39185e-17	2.55958e-16	ENSMUSG00000033044	Dhrs7c
11533.1025529433	1.15149	0.0836792	13.7608	4.38938e-43	3.23327e-41	ENSMUSG00000033060	Lmo7
208648.458208646	-1.45947	0.0947341	-15.406	1.49174e-53	1.52146e-51	ENSMUSG00000033065	Pfkm
85180.4148451331	-1.3379	0.409224	-3.26935	0.00107795	0.00323581	ENSMUSG00000033196	Myh2
73.7727291028543	1.38484	0.334004	4.14618	3.38072e-05	0.000140959	ENSMUSG00000033276	Stk36
743.659190524507	2.8122	0.145963	19.2666	1.02483e-82	2.3031e-80	ENSMUSG00000033308	Dpyd
4239.06098119124	1.19786	0.112722	10.6266	2.24047e-26	7.90064e-25	ENSMUSG00000033377	Palmd
79239.9370908872	-1.17786	0.0964582	-12.2111	2.7131e-34	1.4052e-32	ENSMUSG00000033400	Agl
432.87485898903	1.55375	0.129917	11.9596	5.78649e-33	2.8207e-31	ENSMUSG00000033460	Armcx1
1149.3049089185	-1.03789	0.210154	-4.93871	7.86428e-07	4.31949e-06	ENSMUSG00000033576	Apol6
1091.71340203303	1.38318	0.124332	11.1249	9.4947e-29	3.8855e-27	ENSMUSG00000033585	Ndn
1662.32598731487	-1.02269	0.159331	-6.41863	1.3751e-10	1.27947e-09	ENSMUSG00000033590	Myo5c
101.962854913359	-2.14003	0.329004	-6.50456	7.79187e-11	7.47017e-10	ENSMUSG00000033644	Piwil2
4843.10278871245	-1.45533	0.120288	-12.0986	1.07385e-33	5.47624e-32	ENSMUSG00000033763	Mtss2
756.338982455535	-1.35542	0.1918	-7.06687	1.58467e-12	1.83023e-11	ENSMUSG00000033871	Ppargc1b
87.9336336428733	2.11798	0.396836	5.33715	9.44167e-08	5.97552e-07	ENSMUSG00000033998	Kcnk1
58533.646625118	-2.09391	0.131357	-15.9405	3.31515e-57	3.78927e-55	ENSMUSG00000034055	Phka1
3142.86636385829	-1.27633	0.125236	-10.1914	2.16664e-24	6.71203e-23	ENSMUSG00000034127	Tspan8
484.150450149867	-2.51525	0.21334	-11.7899	4.40206e-32	2.05517e-30	ENSMUSG00000034164	Emid1
60.6181769346521	1.7814	0.337918	5.27169	1.3517e-07	8.36705e-07	ENSMUSG00000034177	Rnf43
18907.7521859222	-1.08765	0.118021	-9.21574	3.09143e-20	7.14098e-19	ENSMUSG00000034220	Gpc1
1271.68898789799	1.04562	0.0908248	11.5125	1.14098e-30	5.04276e-29	ENSMUSG00000034245	Hdac11
340.574237851876	-1.43852	0.182709	-7.87328	3.45471e-15	5.21115e-14	ENSMUSG00000034275	Igsf9b
99.1133378095016	1.02053	0.247772	4.11884	3.80789e-05	0.000157237	ENSMUSG00000034308	Sdr42e1
2745.23043607127	-1.02534	0.21792	-4.70511	2.53727e-06	1.28256e-05	ENSMUSG00000034353	Ramp1
2356.71928374225	2.02951	0.22988	8.82856	1.06035e-18	2.15631e-17	ENSMUSG00000034457	Eda2r
454.035651711689	1.35787	0.273155	4.97107	6.65842e-07	3.70009e-06	ENSMUSG00000034459	Ifit1
628.685483609514	-4.47603	0.344507	-12.9926	1.34821e-38	8.27591e-37	ENSMUSG00000034472	Rasd2
19844.865171322	-1.10648	0.0658208	-16.8106	2.042e-63	2.76274e-61	ENSMUSG00000034659	Tmem109
5806.8771729777	-1.3782	0.199021	-6.9249	4.36285e-12	4.78075e-11	ENSMUSG00000034751	Mast4
167.816462680292	1.53715	0.186894	8.22469	1.95691e-16	3.32223e-15	ENSMUSG00000034795	Ccdc122
529.180866232141	2.05236	0.116198	17.6626	8.14728e-70	1.31738e-67	ENSMUSG00000034949	Zfr2
3182.07026687581	-1.40412	0.170791	-8.22128	2.01337e-16	3.40935e-15	ENSMUSG00000034981	Parm1
210.908334675283	2.01693	0.201036	10.0327	1.09494e-23	3.26979e-22	ENSMUSG00000035109	Shc4
106.95417285579	1.26649	0.244293	5.18429	2.16836e-07	1.30209e-06	ENSMUSG00000035121	Neil2
1556.84515556789	-1.08066	0.159441	-6.77781	1.22015e-11	1.26886e-10	ENSMUSG00000035172	Plekhh3
38854.1758734646	-1.32724	0.462954	-2.86688	0.00414534	0.0106307	ENSMUSG00000035202	Lars2
420.40458584504	1.49001	0.193316	7.70764	1.28167e-14	1.82496e-13	ENSMUSG00000035275	Raver2
60.4266132958691	3.2192	0.346241	9.29757	1.43691e-20	3.42662e-19	ENSMUSG00000035277	Arx
5640.47571056816	-1.25983	0.0754869	-16.6894	1.56539e-62	2.07555e-60	ENSMUSG00000035357	Pdzrn3
198.461191292866	1.10147	0.170961	6.44277	1.1731e-10	1.09845e-09	ENSMUSG00000035378	Shq1
124.480833072774	2.6327	0.395433	6.65777	2.7802e-11	2.81609e-10	ENSMUSG00000035561	Aldh1b1
23313.6593348938	-2.89676	0.198139	-14.6198	2.10003e-48	1.85628e-46	ENSMUSG00000035606	Ky
1165.6414989161	1.00132	0.127211	7.87133	3.50885e-15	5.2808e-14	ENSMUSG00000035725	Prkx
1132.51195149842	-1.53595	0.157528	-9.75036	1.83821e-22	5.01499e-21	ENSMUSG00000035735	Dagla
381.376364581231	1.1192	0.121417	9.21783	3.03168e-20	7.02746e-19	ENSMUSG00000035829	Ppp1r26
174.801030681305	1.24239	0.163916	7.57945	3.47036e-14	4.74366e-13	ENSMUSG00000035842	Ddx11
243.364631914365	-1.17516	0.232292	-5.05898	4.21499e-07	2.4089e-06	ENSMUSG00000035849	Krt222
1710.29761788599	-1.10892	0.137944	-8.03891	9.06436e-16	1.44279e-14	ENSMUSG00000035890	Rnf126
778.434843393979	1.03889	0.146293	7.10145	1.23459e-12	1.44224e-11	ENSMUSG00000035944	Ttc38
1322.82500319867	1.39889	0.133908	10.4467	1.51708e-25	4.97896e-24	ENSMUSG00000035948	Acss3
1149.08014899574	-1.1925	0.453904	-2.6272	0.00860911	0.0202355	ENSMUSG00000036006	Ripor2
12612.4559804411	-1.31641	0.140262	-9.3854	6.26773e-21	1.52764e-19	ENSMUSG00000036052	Dnajb5
40.3041239650478	4.88654	0.55671	8.77754	1.67085e-18	3.34146e-17	ENSMUSG00000036198	Arhgap36
218.444670898615	1.16571	0.194617	5.98975	2.10165e-09	1.65278e-08	ENSMUSG00000036225	Kctd1
126.625268572832	-1.05409	0.293896	-3.58662	0.000334996	0.0011262	ENSMUSG00000036306	Lzts1
69.0199326149268	2.76731	0.332952	8.31144	9.4546e-17	1.65381e-15	ENSMUSG00000036330	Slc18a1
572.771116286471	-1.2954	0.172649	-7.50305	6.23504e-14	8.27532e-13	ENSMUSG00000036395	Glb1l2
9912.22444371178	-1.15751	0.0925729	-12.5038	7.11768e-36	3.94867e-34	ENSMUSG00000036438	Calm2
3777.64487476474	1.0763	0.0827287	13.01	1.07377e-38	6.62191e-37	ENSMUSG00000036580	Spg20
5444.11396795403	-1.08685	0.101374	-10.7212	8.09742e-27	2.93343e-25	ENSMUSG00000036611	Eepd1
1564.06627617694	1.45189	0.134949	10.7588	5.38686e-27	1.98954e-25	ENSMUSG00000036667	Tcaf1
1074.97776902852	1.58234	0.164806	9.60121	7.90116e-22	2.05415e-20	ENSMUSG00000036782	Klhl13
32016.3343351521	-1.09373	0.127245	-8.59547	8.29244e-18	1.55516e-16	ENSMUSG00000036854	Hspb6
955.026847440629	-2.19842	0.0894237	-24.5843	1.86095e-133	9.86972e-131	ENSMUSG00000036856	Wnt4
181.422439809013	-1.13235	0.299946	-3.77518	0.000159892	0.000580664	ENSMUSG00000036902	Neto2
223.13389372585	2.21785	0.181597	12.213	2.64958e-34	1.37768e-32	ENSMUSG00000036913	Trim67
319.587829368265	2.14274	0.175549	12.2059	2.89003e-34	1.49101e-32	ENSMUSG00000036944	Tmem71
79.6814519568471	1.76183	0.234971	7.49806	6.47681e-14	8.57046e-13	ENSMUSG00000036949	Slc39a12
1109.47240321965	1.08128	0.0895728	12.0715	1.4944e-33	7.47705e-32	ENSMUSG00000037032	Apbb1
4834.31352510096	1.34578	0.470103	2.86272	0.00420016	0.0107572	ENSMUSG00000037139	Myom3
278.597305849325	1.21893	0.337769	3.60877	0.000307651	0.00104728	ENSMUSG00000037185	Krt80
84.9662963564973	1.00643	0.235806	4.26803	1.9721e-05	8.54234e-05	ENSMUSG00000037196	Pacrg
75.2161065675594	1.12203	0.263688	4.25512	2.08933e-05	9.00601e-05	ENSMUSG00000037224	Zfyve28
2669.77985914222	1.03237	0.143651	7.18666	6.63946e-13	7.95955e-12	ENSMUSG00000037287	Tbcel
242.315568412518	2.5368	0.167938	15.1056	1.48857e-51	1.48398e-49	ENSMUSG00000037318	Traf3ip3
715.574873964249	-5.83188	0.5545	-10.5174	7.18439e-26	2.43005e-24	ENSMUSG00000037406	Htra4
10386.5197838013	-1.70243	0.107829	-15.7882	3.74972e-56	4.17795e-54	ENSMUSG00000037493	Cib2
9465.14757428563	-1.70146	0.137495	-12.3747	3.58076e-35	1.93785e-33	ENSMUSG00000037573	Tob1
8554.66629356056	-1.02381	0.154924	-6.60846	3.88341e-11	3.85117e-10	ENSMUSG00000037685	Atp8a1
2148.07229411321	1.07088	0.208638	5.13272	2.8558e-07	1.68589e-06	ENSMUSG00000037709	Fam13a
66.5315959490209	1.45224	0.255591	5.6819	1.33206e-08	9.4297e-08	ENSMUSG00000037735	2810032G03Rik
1065.65896140348	1.22489	0.157402	7.78192	7.1434e-15	1.0374e-13	ENSMUSG00000037795	N4bp2
6696.38050243986	1.0549	0.0717458	14.7033	6.13907e-49	5.49986e-47	ENSMUSG00000037815	Ctnna1
165.928491777933	3.19562	0.398582	8.01746	1.0795e-15	1.69788e-14	ENSMUSG00000037846	Rtkn2
118.751923591154	1.5192	0.353543	4.29708	1.73063e-05	7.57057e-05	ENSMUSG00000037855	Zfp365
5556.09975018771	-1.82065	0.183305	-9.93239	3.00964e-23	8.60019e-22	ENSMUSG00000037904	Ankrd9
1120.06228262927	1.51929	0.216926	7.00371	2.49271e-12	2.80806e-11	ENSMUSG00000037940	Inpp4b
193.428637652953	1.05928	0.220231	4.80984	1.51051e-06	7.92557e-06	ENSMUSG00000037946	Fgd3
3236.19455156253	-1.45645	0.125574	-11.5984	4.20051e-31	1.89437e-29	ENSMUSG00000037977	6430571L13Rik
68.4446159261691	1.91043	0.287486	6.64527	3.02658e-11	3.04241e-10	ENSMUSG00000037979	Ccdc92
125.881697290877	1.22206	0.300236	4.07035	4.69427e-05	0.000189934	ENSMUSG00000037990	Sh3rf3
278.739793512415	-2.12858	0.185322	-11.4858	1.55445e-30	6.77977e-29	ENSMUSG00000037991	Rmi2
72.5189983971719	1.17415	0.416754	2.81736	0.00484196	0.0121768	ENSMUSG00000037996	Slc24a2
79.5567396994483	1.14157	0.225069	5.0721	3.93443e-07	2.25732e-06	ENSMUSG00000038020	Rapgefl1
8598.30744312169	-1.36113	0.125269	-10.8656	1.68107e-27	6.36838e-26	ENSMUSG00000038028	Tigar
284444.034230885	-1.06198	0.0757749	-14.0149	1.26341e-44	1.01525e-42	ENSMUSG00000038170	Pde4dip
4095.8092280155	-1.79275	0.0908238	-19.7388	1.00198e-86	2.55486e-84	ENSMUSG00000038201	Kcna7
207.468273148913	3.82537	0.432225	8.85041	8.71993e-19	1.7953e-17	ENSMUSG00000038203	Hoxa13
4321.66323534896	-2.0285	0.137467	-14.7563	2.8028e-49	2.58072e-47	ENSMUSG00000038204	Asb10
38005.414051121	-1.0708	0.113007	-9.47551	2.65471e-21	6.61631e-20	ENSMUSG00000038205	Prkab2
184.023004141505	-1.49475	0.278771	-5.36193	8.23364e-08	5.25866e-07	ENSMUSG00000038217	Tlcd2
57066.3244968091	-1.3798	0.0797442	-17.3028	4.47705e-67	6.45231e-65	ENSMUSG00000038239	Hrc
8313.09124136454	-2.67081	0.394417	-6.77154	1.27418e-11	1.32298e-10	ENSMUSG00000038244	Mical2
264.209528153248	-1.13245	0.227725	-4.97288	6.59658e-07	3.66879e-06	ENSMUSG00000038319	Kcnh2
66.8524521283976	1.60717	0.257853	6.23288	4.57937e-10	3.98935e-09	ENSMUSG00000038331	Satb2
34672.7914632707	-1.17252	0.183176	-6.40107	1.54291e-10	1.4276e-09	ENSMUSG00000038393	Txnip
35002.0431954357	-1.22886	0.0767164	-16.0182	9.54031e-58	1.10961e-55	ENSMUSG00000038403	Hjv
201.232260151013	1.34887	0.215713	6.25308	4.02443e-10	3.5408e-09	ENSMUSG00000038451	Spsb2
223.239137723733	-1.36998	0.191953	-7.13706	9.53453e-13	1.1269e-11	ENSMUSG00000038453	Srcin1
1682.50285156869	-1.17502	0.164535	-7.14146	9.23436e-13	1.09418e-11	ENSMUSG00000038526	Car14
1282.63919622197	1.06105	0.161817	6.5571	5.48637e-11	5.36063e-10	ENSMUSG00000038545	Cul7
2549.41334821327	1.44182	0.224784	6.41425	1.41516e-10	1.31398e-09	ENSMUSG00000038623	Tm6sf1
305903.845549045	-2.5049	0.116672	-21.4697	2.98971e-102	1.04317e-99	ENSMUSG00000038670	Mybpc2
65.1367476115275	1.16546	0.294505	3.95733	7.5791e-05	0.000295129	ENSMUSG00000038765	Lmx1b
611.327884923489	1.01776	0.158305	6.42909	1.28366e-10	1.19775e-09	ENSMUSG00000038831	Ralgps1
6068.91475068281	-1.56751	0.10566	-14.8354	8.65402e-50	8.13785e-48	ENSMUSG00000038871	Bpgm
608.417789085222	1.75141	0.288739	6.06574	1.31351e-09	1.05679e-08	ENSMUSG00000039005	Tlr4
582.01213290368	-1.62089	0.254029	-6.38072	1.76255e-10	1.61727e-09	ENSMUSG00000039081	Zfp503
1476.42605552758	3.59227	0.266461	13.4814	2.01226e-41	1.36823e-39	ENSMUSG00000039126	Prune2
205.635049674289	1.18746	0.148567	7.99276	1.3195e-15	2.05616e-14	ENSMUSG00000039137	Whrn
190.772952319736	-1.13093	0.351372	-3.2186	0.00128818	0.00379049	ENSMUSG00000039196	Orm1
8877.31161915707	-1.16486	0.144851	-8.04182	8.85104e-16	1.41053e-14	ENSMUSG00000039242	B3galnt2
818.0121582828	-1.39379	0.315541	-4.41713	1.00019e-05	4.56351e-05	ENSMUSG00000039304	Tnfsf10
66.2546661354349	3.05459	0.35078	8.70801	3.09246e-18	6.06553e-17	ENSMUSG00000039323	Igfbp2
110.868447415568	-1.48699	0.312302	-4.76138	1.92275e-06	9.90819e-06	ENSMUSG00000039372	Marchf4
3580.42127386238	-2.25263	0.488127	-4.61484	3.93401e-06	1.93261e-05	ENSMUSG00000039384	Dusp10
2657.53439520608	1.03163	0.0957567	10.7734	4.59549e-27	1.71156e-25	ENSMUSG00000039461	Tcta
62.6873758182338	1.52485	0.284964	5.35104	8.74488e-08	5.56374e-07	ENSMUSG00000039578	Ccser1
2459.44596544855	-1.49738	0.159205	-9.40538	5.18426e-21	1.27293e-19	ENSMUSG00000039661	Dusp26
790.6737427367	1.37082	0.100492	13.641	2.28404e-42	1.61086e-40	ENSMUSG00000039745	Htatip2
275.242702524589	1.07593	0.151862	7.08496	1.39086e-12	1.61342e-11	ENSMUSG00000039747	Orai2
471.135608617865	1.09558	0.184505	5.93798	2.88561e-09	2.23483e-08	ENSMUSG00000039824	Myl6b
965.880936220096	-1.06985	0.113059	-9.46278	2.99872e-21	7.45967e-20	ENSMUSG00000039873	Neurl2
199.910524603931	-1.27097	0.530802	-2.39444	0.0166459	0.0359871	ENSMUSG00000039942	Ptger4
3395.36650847414	1.30914	0.143537	9.12058	7.47231e-20	1.68495e-18	ENSMUSG00000039960	Rhou
224.728431231989	1.08096	0.182302	5.92949	3.03877e-09	2.33978e-08	ENSMUSG00000039985	Sinhcaf
780.912252825019	1.5043	0.182781	8.23006	1.87114e-16	3.19298e-15	ENSMUSG00000039989	Cbx4
462.328626506937	2.33869	0.245308	9.53369	1.51783e-21	3.86274e-20	ENSMUSG00000040010	Slc7a5
156.441023425491	-1.00172	0.386822	-2.58961	0.00960857	0.0223274	ENSMUSG00000040016	Ptger3
265.397153408849	-1.44294	0.277097	-5.20735	1.91559e-07	1.16135e-06	ENSMUSG00000040046	Tph1
309.320428003098	-3.20019	0.409664	-7.81174	5.64048e-15	8.29126e-14	ENSMUSG00000040136	Abcc8
276.167764325573	2.14312	0.219385	9.76876	1.53322e-22	4.20889e-21	ENSMUSG00000040146	Rgl3
2367.54004563429	1.13337	0.126523	8.95782	3.3117e-19	7.10515e-18	ENSMUSG00000040147	Maob
361.391058255639	1.29428	0.169247	7.64732	2.05219e-14	2.86421e-13	ENSMUSG00000040219	Ttc12
179.091228551854	-3.43643	0.226478	-15.1733	5.31307e-52	5.33682e-50	ENSMUSG00000040247	Tbc1d10c
1993.94988727117	-1.93297	0.168146	-11.4958	1.38489e-30	6.06016e-29	ENSMUSG00000040447	Spns2
196.052323270316	2.34379	0.241636	9.69969	3.0242e-22	8.08425e-21	ENSMUSG00000040502	Marchf9
415.672953546765	-1.16583	0.180526	-6.45797	1.06117e-10	1.00143e-09	ENSMUSG00000040543	Pitpnm3
269.183716098389	1.59131	0.168694	9.43314	3.97985e-21	9.8266e-20	ENSMUSG00000040557	Mettl27
135.721358793796	1.0545	0.245103	4.30225	1.69071e-05	7.40817e-05	ENSMUSG00000040563	Plppr2
198.856738311761	-1.12862	0.374322	-3.0151	0.00256891	0.00696405	ENSMUSG00000040564	Apoc1
56.396175457033	1.48674	0.339976	4.37308	1.22507e-05	5.50802e-05	ENSMUSG00000040594	Ranbp17
72.6137531194462	4.4696	0.401756	11.1251	9.46562e-29	3.8855e-27	ENSMUSG00000040640	Erc2
167.75317081483	-2.41586	0.188321	-12.8284	1.13683e-37	6.61104e-36	ENSMUSG00000040658	Dnph1
32698.9084443265	-1.30979	0.103739	-12.6258	1.52205e-36	8.6243e-35	ENSMUSG00000040666	Sh3bgr
105.142322671158	-2.5422	0.27329	-9.3022	1.37571e-20	3.28658e-19	ENSMUSG00000040705	A930016O22Rik
412.1720084299	1.01615	0.159315	6.37824	1.79137e-10	1.64032e-09	ENSMUSG00000040722	Scamp5
103.347765104172	1.9197	0.212791	9.02149	1.85541e-19	4.06625e-18	ENSMUSG00000040729	Cep126
166.224666163727	-1.04179	0.332251	-3.13556	0.00171529	0.00488258	ENSMUSG00000040752	Myh6
1639.79921478952	1.74081	0.071738	24.2662	4.46184e-130	2.11284e-127	ENSMUSG00000040811	Eml2
3620.54946533469	1.01587	0.167745	6.05605	1.39504e-09	1.11696e-08	ENSMUSG00000040943	Tet2
1841.76609732943	-1.72859	0.103757	-16.6599	2.56249e-62	3.36397e-60	ENSMUSG00000040990	Sh3kbp1
3569.34564641996	-1.13453	0.25576	-4.43594	9.16725e-06	4.21605e-05	ENSMUSG00000041075	Fzd7
3505.64938518304	1.06857	0.132064	8.0913	5.90307e-16	9.59177e-15	ENSMUSG00000041189	Chrnb1
893.227257263343	1.77927	0.21334	8.34008	7.42408e-17	1.30725e-15	ENSMUSG00000041268	Dmxl2
21823.2929568206	-1.2774	0.147012	-8.68907	3.65421e-18	7.12518e-17	ENSMUSG00000041329	Atp1b2
764.202360150251	-6.14071	0.320448	-19.1629	7.55969e-82	1.67057e-79	ENSMUSG00000041460	Cacna2d4
894.524053377821	1.23008	0.119331	10.3082	6.47217e-25	2.04808e-23	ENSMUSG00000041625	Ggact
513.279321882502	-1.16939	0.336217	-3.47808	0.000505023	0.0016328	ENSMUSG00000041653	Pnpla3
171.840453207843	-2.99934	0.36339	-8.25376	1.53493e-16	2.6465e-15	ENSMUSG00000041669	Prima1
30.5477441846502	7.58451	1.11035	6.83073	8.44831e-12	8.94698e-11	ENSMUSG00000041703	Zic5
359.940509581359	-1.10491	0.289024	-3.82291	0.000131885	0.000488591	ENSMUSG00000041737	Tmem45b
397.49736111903	-1.87546	0.350408	-5.35222	8.68829e-08	5.53304e-07	ENSMUSG00000041798	Gck
6893.10660286228	-2.38218	0.16425	-14.5034	1.15245e-47	1.01194e-45	ENSMUSG00000041801	Phlda3
69.476082080867	1.09705	0.357566	3.0681	0.00215423	0.00597802	ENSMUSG00000041845	Rhod
8473.37141091163	-1.19016	0.106165	-11.2105	3.6219e-29	1.51491e-27	ENSMUSG00000041889	Shisa4
742.742868267722	-1.77462	0.183554	-9.66812	4.11871e-22	1.09439e-20	ENSMUSG00000041920	Slc16a6
283.917632886141	1.60222	0.180041	8.89919	5.62562e-19	1.17836e-17	ENSMUSG00000041957	Pkp2
530.065232088567	4.54263	0.231078	19.6585	4.89444e-86	1.22444e-83	ENSMUSG00000042045	Sln
59.100960765384	1.95233	0.327871	5.95456	2.60769e-09	2.03146e-08	ENSMUSG00000042115	Klhdc8a
61.7155313674204	7.88347	1.04954	7.51134	5.85264e-14	7.80686e-13	ENSMUSG00000042258	Isl1
3173.93789148233	-1.3924	0.139098	-10.0102	1.37458e-23	4.05915e-22	ENSMUSG00000042292	Mrtfa
10754.9431191251	-1.36386	0.0850992	-16.0267	8.31316e-58	9.9301e-56	ENSMUSG00000042404	Dennd4b
22542.8879574377	-2.59111	0.611538	-4.23703	2.26493e-05	9.71554e-05	ENSMUSG00000042451	Mybph
4375.57335745659	1.60625	0.218392	7.35487	1.91113e-13	2.40871e-12	ENSMUSG00000042485	Mustn1
2389.28899907545	1.03589	0.121212	8.54611	1.27311e-17	2.34447e-16	ENSMUSG00000042506	Usp22
700.735086277233	1.07851	0.171789	6.27809	3.42747e-10	3.04182e-09	ENSMUSG00000042515	Pwwp3b
10436.5735346525	-1.0948	0.0799226	-13.6983	1.03955e-42	7.53187e-41	ENSMUSG00000042524	Sun2
2871.14558293051	-1.71789	0.131262	-13.0875	3.88419e-39	2.44078e-37	ENSMUSG00000042529	Kcnj12
349.18441741518	-3.24567	0.310987	-10.4367	1.6865e-25	5.5077e-24	ENSMUSG00000042532	Golga7b
25438.5376547253	-1.39666	0.0970156	-14.3962	5.46527e-47	4.61554e-45	ENSMUSG00000042686	Jph1
1013.0531676788	2.45537	0.27007	9.09161	9.7582e-20	2.18185e-18	ENSMUSG00000042734	Ttc9
47.081164532502	2.24707	0.388484	5.78419	7.28619e-09	5.29605e-08	ENSMUSG00000042812	Foxf1
17313.7173435678	-1.80906	0.132401	-13.6635	1.67622e-42	1.20135e-40	ENSMUSG00000042834	Nrep
9868.7250399805	-1.0362	0.23861	-4.34266	1.40765e-05	6.26732e-05	ENSMUSG00000042895	Abra
60.986720673954	1.00712	0.298883	3.36961	0.000752748	0.00233959	ENSMUSG00000042909	Olfr648
86.9696062409429	2.23918	0.258939	8.64751	5.26361e-18	1.00273e-16	ENSMUSG00000043088	Il17re
295.584874001187	1.21619	0.1663	7.31324	2.6077e-13	3.25876e-12	ENSMUSG00000043153	Crppa
204.470136179013	-1.06164	0.276635	-3.83769	0.000124195	0.000462427	ENSMUSG00000043251	Exoc3l
5266.60439169199	1.9611	0.106124	18.4793	3.03103e-76	5.91006e-74	ENSMUSG00000043384	Gprasp1
90.0384653339481	4.21941	0.327506	12.8835	5.57741e-38	3.27216e-36	ENSMUSG00000043463	Rab9b
80.8580318870908	1.37204	0.234285	5.85629	4.73311e-09	3.5556e-08	ENSMUSG00000043488	NA
2199.63378156813	-2.79105	0.149115	-18.7175	3.56782e-78	7.39152e-76	ENSMUSG00000043557	Mdga1
109.295902836464	-1.48355	0.582805	-2.54553	0.0109112	0.0249089	ENSMUSG00000043613	Mmp3
637.993708041293	1.14645	0.192256	5.96314	2.47437e-09	1.93352e-08	ENSMUSG00000043671	Dpy19l3
11010.9319571903	-1.00298	0.0878638	-11.4151	3.51371e-30	1.51261e-28	ENSMUSG00000043795	Prr33
278.577134659248	1.13835	0.131673	8.64526	5.36844e-18	1.01977e-16	ENSMUSG00000044026	Slc35g1
613.29581878626	1.5356	0.157991	9.7195	2.49006e-22	6.73789e-21	ENSMUSG00000044033	Ccdc141
101.91476641764	1.2199	0.248035	4.91824	8.73249e-07	4.75304e-06	ENSMUSG00000044042	Fmn1
360.520077984858	1.78545	0.162574	10.9824	4.64413e-28	1.81107e-26	ENSMUSG00000044072	Eml6
348.872891031719	2.61449	0.150895	17.3265	2.96722e-67	4.32333e-65	ENSMUSG00000044122	Proca1
538.972031381029	-3.2484	0.370776	-8.76109	1.93374e-18	3.83251e-17	ENSMUSG00000044320	1700001O22Rik
212.283995310278	1.3463	0.421501	3.19405	0.0014029	0.00408995	ENSMUSG00000044349	Snhg11
619.859918182482	3.13577	0.349636	8.96867	3.00105e-19	6.45956e-18	ENSMUSG00000044378	Slc15a5
230.120375181869	-1.39598	0.276743	-5.04431	4.55161e-07	2.5879e-06	ENSMUSG00000044405	Adig
291.527019498219	1.55304	0.198219	7.83499	4.68864e-15	6.97717e-14	ENSMUSG00000044447	Dock5
7609.45251242178	-1.01477	0.135145	-7.50875	5.96952e-14	7.94678e-13	ENSMUSG00000044461	Shisa2
51.0139826778387	2.30816	0.32806	7.03578	1.9815e-12	2.24938e-11	ENSMUSG00000044566	Cage1
44.4226962597925	2.23981	0.344478	6.50203	7.9242e-11	7.58606e-10	ENSMUSG00000044628	Rnf208
78.6446664515398	1.4229	0.391481	3.63464	0.000278366	0.000954944	ENSMUSG00000044694	NA
1203.93255484881	2.36523	0.179323	13.1898	1.00446e-39	6.5285e-38	ENSMUSG00000044734	Serpinb1a
70.3678604880394	1.11417	0.287706	3.87259	0.000107685	0.000406317	ENSMUSG00000044927	H1f10
20201.8193033004	-1.47759	0.122281	-12.0835	1.29073e-33	6.50716e-32	ENSMUSG00000044938	Klhl31
82823.6637473255	-4.12494	0.212647	-19.398	8.01558e-84	1.89783e-81	ENSMUSG00000044951	Mylk4
1524.29368646824	-1.15917	0.143966	-8.05172	8.16409e-16	1.30576e-14	ENSMUSG00000044986	Tst
169.805068248464	1.07927	0.184696	5.84349	5.11175e-09	3.81625e-08	ENSMUSG00000045007	Tubg2
5260.09354048887	-3.07387	0.165146	-18.6131	2.51622e-77	5.05493e-75	ENSMUSG00000045246	Kcng4
233.851187191952	-1.01086	0.141954	-7.12104	1.07113e-12	1.25794e-11	ENSMUSG00000045257	Morn2
63.6149248495839	1.80041	0.272345	6.61075	3.82368e-11	3.79478e-10	ENSMUSG00000045284	Dcaf12l1
652.957341230352	-1.13366	0.15198	-7.45928	8.69969e-14	1.13421e-12	ENSMUSG00000045466	Zfp956
19290.2720969211	-1.7809	0.173948	-10.2381	1.33849e-24	4.18564e-23	ENSMUSG00000045667	Smtnl2
3749.93984474402	-2.35704	0.185723	-12.6911	6.62393e-37	3.80202e-35	ENSMUSG00000045776	Lrtm1
811.782994149572	1.20972	0.162308	7.45321	9.10976e-14	1.18418e-12	ENSMUSG00000045827	Serpinb9
133.046497180479	-1.57849	0.244339	-6.46027	1.04513e-10	9.86992e-10	ENSMUSG00000045875	Adra1a
183.8768106778	-1.44657	0.26168	-5.52801	3.23884e-08	2.1821e-07	ENSMUSG00000045968	Teddm2
436.348533909664	-1.03128	0.175677	-5.87032	4.34958e-09	3.2861e-08	ENSMUSG00000046070	Igfals
7687.88732278339	-1.2173	0.114169	-10.6623	1.52785e-26	5.47506e-25	ENSMUSG00000046312	Myorg
2801.60742589823	-2.04452	0.147694	-13.843	1.40279e-43	1.06894e-41	ENSMUSG00000046345	Smco1
257.658694692723	1.21526	0.203562	5.96997	2.37302e-09	1.85737e-08	ENSMUSG00000046387	Pcdhb17
218.370239992045	-1.38042	0.401803	-3.43557	0.000591306	0.00187742	ENSMUSG00000046413	NA
28626.6026318428	-2.73658	0.111788	-24.4802	2.40071e-132	1.22427e-129	ENSMUSG00000046480	Scn4b
82.6230993503527	1.64131	0.274211	5.98557	2.15629e-09	1.69273e-08	ENSMUSG00000046761	Fam83h
176.211759971715	-1.47628	0.304636	-4.84605	1.25942e-06	6.69015e-06	ENSMUSG00000046794	Ppp1r3b
11162.9105923965	-1.60215	0.138544	-11.5642	6.25839e-31	2.81288e-29	ENSMUSG00000046818	Ddit4l
146.82733911746	-1.59274	0.22685	-7.02111	2.20119e-12	2.486e-11	ENSMUSG00000046881	Olfr374
12730.7422167644	-2.22138	0.193163	-11.5	1.31946e-30	5.79297e-29	ENSMUSG00000047139	Cd24a
395.24407105873	1.02237	0.166286	6.14825	7.83411e-10	6.55761e-09	ENSMUSG00000047193	Dync2h1
50.4882483506052	4.6398	0.52655	8.81169	1.2327e-18	2.47642e-17	ENSMUSG00000047230	Cldn2
4864.35892493933	-2.08831	0.259054	-8.06128	7.5498e-16	1.21043e-14	ENSMUSG00000047343	Mettl21c
4636.83606477047	-1.26635	0.186826	-6.77826	1.2163e-11	1.26618e-10	ENSMUSG00000047591	Mafa
731.869975862661	-1.17698	0.211387	-5.56789	2.57839e-08	1.75317e-07	ENSMUSG00000047604	Frat2
29128.1812089739	-1.36858	0.10594	-12.9184	3.54261e-38	2.10635e-36	ENSMUSG00000047746	Fbxo40
375.608411909928	2.23498	0.187391	11.9268	8.57797e-33	4.16613e-31	ENSMUSG00000047786	Lix1
133.070873156519	1.40686	0.365559	3.84852	0.000118833	0.000443956	ENSMUSG00000047787	Flrt1
897.33674358324	-1.23375	0.202651	-6.08803	1.14308e-09	9.30963e-09	ENSMUSG00000047819	Tigd4
9360.8073034747	1.70521	0.0835605	20.4069	1.45339e-92	4.28234e-90	ENSMUSG00000047866	Lonp2
329.74196028919	-1.21051	0.309849	-3.90676	9.35406e-05	0.000358041	ENSMUSG00000048096	Lmod1
729.01912907823	1.16918	0.106881	10.9391	7.49555e-28	2.87236e-26	ENSMUSG00000048232	Fbxo10
3569.03872758367	1.37188	0.168826	8.12604	4.43553e-16	7.27855e-15	ENSMUSG00000048279	Sacs
469.970915680703	-9.32072	0.688586	-13.536	9.58384e-42	6.61834e-40	ENSMUSG00000048373	Fgfbp1
843.838278291052	2.84345	0.33052	8.60297	7.76782e-18	1.45883e-16	ENSMUSG00000048388	Fam171b
14068.9996632365	-1.93812	0.135595	-14.2935	2.4023e-46	2.00328e-44	ENSMUSG00000048416	Mlf1
54.2685244125921	1.78899	0.378614	4.72509	2.30013e-06	1.17253e-05	ENSMUSG00000048442	Smim5
6301.63702348802	-1.2498	0.523713	-2.38641	0.0170136	0.0366631	ENSMUSG00000048546	Tob2
134.602925679535	-2.56813	0.26098	-9.84034	7.54562e-23	2.10183e-21	ENSMUSG00000048616	Nog
5706.96858826024	-1.22508	0.103678	-11.8162	3.21946e-32	1.52453e-30	ENSMUSG00000048701	Ccdc6
199.601512987959	1.86783	0.276498	6.75533	1.42514e-11	1.4774e-10	ENSMUSG00000048772	Tmem53
214.099184934628	1.44632	0.172135	8.40221	4.38159e-17	7.81904e-16	ENSMUSG00000048814	Lonrf2
152.368111268652	-1.55789	0.405047	-3.84619	0.000119967	0.000447691	ENSMUSG00000048852	Gm12185
335.107262580377	-1.07532	0.14706	-7.31208	2.63035e-13	3.28088e-12	ENSMUSG00000048856	Slc25a47
85.4715586893081	1.88863	0.270986	6.96946	3.18161e-12	3.53901e-11	ENSMUSG00000048922	Cdca2
164.489503730707	-1.50794	0.227649	-6.62395	3.49715e-11	3.49162e-10	ENSMUSG00000048967	Yjefn3
367.176701549368	1.39879	0.277135	5.0473	4.48086e-07	2.55245e-06	ENSMUSG00000049092	Gpr137c
16468.8670018525	-1.96759	0.11126	-17.6846	5.50972e-70	9.13168e-68	ENSMUSG00000049173	Myoz3
3905.41676967125	-1.59126	0.23422	-6.79387	1.09167e-11	1.14423e-10	ENSMUSG00000049225	Pdp1
212.088388362201	-1.67128	0.250555	-6.67033	2.55227e-11	2.59514e-10	ENSMUSG00000049303	Syt12
114.932065296594	1.32446	0.234605	5.64548	1.64722e-08	1.14528e-07	ENSMUSG00000049307	Fut4
434.019307911189	1.36861	0.121363	11.277	1.70556e-29	7.20192e-28	ENSMUSG00000049536	Tceal1
881.381419058745	-2.87265	0.252667	-11.3693	5.94563e-30	2.55123e-28	ENSMUSG00000049551	Fzd9
7530.67808248698	1.76981	0.127036	13.9315	4.07581e-44	3.17889e-42	ENSMUSG00000049804	Armcx4
168.886393995958	-1.31472	0.19717	-6.66796	2.59384e-11	2.63336e-10	ENSMUSG00000050010	Shisa3
956.696986354683	-3.8345	0.523232	-7.3285	2.32739e-13	2.91397e-12	ENSMUSG00000050069	Grem2
1235.52339853936	1.11525	0.190892	5.84232	5.14773e-09	3.84096e-08	ENSMUSG00000050071	Bex1
147.311073131689	-1.36968	0.24315	-5.63304	1.77057e-08	1.22782e-07	ENSMUSG00000050147	F2rl3
230.982627133416	-1.71313	0.374144	-4.57881	4.67637e-06	2.26044e-05	ENSMUSG00000050164	Mchr1
205.072293195554	1.1895	0.146052	8.14432	3.81425e-16	6.30588e-15	ENSMUSG00000050192	Eif5a2
1710.09154648355	1.02072	0.0844505	12.0866	1.24379e-33	6.29441e-32	ENSMUSG00000050248	Evc2
83.8892202656379	1.07962	0.294252	3.66904	0.000243467	0.000848837	ENSMUSG00000050295	Foxc1
427.353300059409	1.65826	0.120014	13.8172	2.00752e-43	1.51237e-41	ENSMUSG00000050394	Armcx6
127.997156354658	-1.12941	0.314855	-3.58709	0.000334384	0.00112459	ENSMUSG00000050447	Lypd6
2567.95212341591	-1.51201	0.137555	-10.992	4.1742e-28	1.63745e-26	ENSMUSG00000050592	Fam78a
105.197481177825	1.11585	0.270816	4.12034	3.78307e-05	0.000156309	ENSMUSG00000050640	Tmem150c
53.6485780620107	9.12814	1.16783	7.81633	5.43845e-15	8.01205e-14	ENSMUSG00000050808	Muc15
6628.18975386778	-1.93863	0.0945329	-20.5074	1.84754e-93	5.5674e-91	ENSMUSG00000050821	Fam131a
41.7622908032266	2.96333	0.474732	6.24212	4.31688e-10	3.77059e-09	ENSMUSG00000050957	Insl6
4764.35786567938	-2.24145	0.102322	-21.9057	2.29087e-106	8.20937e-104	ENSMUSG00000051043	Gprc5c
248.535320313955	1.39218	0.201693	6.90247	5.11063e-12	5.56337e-11	ENSMUSG00000051098	Mblac2
84.8842056229302	1.32767	0.229287	5.79043	7.02057e-09	5.11179e-08	ENSMUSG00000051113	Fam71e1
83.3906673379814	1.56887	0.229857	6.82541	8.76756e-12	9.27026e-11	ENSMUSG00000051146	Camk2n2
7554.09332493531	-1.77645	0.0918469	-19.3414	2.40695e-83	5.5989e-81	ENSMUSG00000051373	Plpp7
806.676918413957	-1.33315	0.124367	-10.7194	8.25059e-27	2.98078e-25	ENSMUSG00000051502	Ufsp1
870.059569248881	-1.04537	0.135816	-7.69702	1.39281e-14	1.9709e-13	ENSMUSG00000051627	H1f4
181.473298819703	-5.22582	0.51056	-10.2355	1.37537e-24	4.29084e-23	ENSMUSG00000051726	Kcnf1
834542.609194331	-1.33423	0.128703	-10.3667	3.51391e-25	1.13085e-23	ENSMUSG00000051747	Ttn
351.851108554097	1.69316	0.194925	8.68618	3.74818e-18	7.25505e-17	ENSMUSG00000051817	Sox12
713.279159129296	1.13031	0.207212	5.45485	4.9015e-08	3.22366e-07	ENSMUSG00000051855	Mest
3198.14317258667	-4.06197	0.409762	-9.91299	3.65529e-23	1.04003e-21	ENSMUSG00000051985	Igfn1
788.843614915685	-1.07478	0.174249	-6.1681	6.91138e-10	5.83681e-09	ENSMUSG00000052135	Foxo6
114.214733370892	-1.21885	0.251787	-4.84079	1.29322e-06	6.85322e-06	ENSMUSG00000052276	Ostn
460.326286788385	1.59062	0.194183	8.19135	2.58307e-16	4.35737e-15	ENSMUSG00000052397	Ezr
694.032788573559	1.85262	0.358254	5.17125	2.32533e-07	1.39131e-06	ENSMUSG00000052430	Bmpr1b
101.904372788435	2.1854	0.261762	8.34881	6.89559e-17	1.21743e-15	ENSMUSG00000052496	Pkdrej
2670.59923494781	1.28392	0.174785	7.34566	2.04743e-13	2.57805e-12	ENSMUSG00000052512	Nav2
98.4434522468279	1.81342	0.231601	7.82995	4.88081e-15	7.23877e-14	ENSMUSG00000052572	Dlg2
2011.55311411481	1.18352	0.191743	6.17244	6.72451e-10	5.69351e-09	ENSMUSG00000052727	Map1b
62.6499702674712	1.00059	0.409178	2.44536	0.0144709	0.031888	ENSMUSG00000053025	Sv2b
192.070026190696	-1.37355	0.281176	-4.88503	1.03411e-06	5.5624e-06	ENSMUSG00000053137	Mapk11
3065.18822515854	-1.06003	0.172135	-6.15811	7.36205e-10	6.1859e-09	ENSMUSG00000053199	Arhgap20
4299.08938553019	-1.53836	0.192622	-7.98638	1.38964e-15	2.16005e-14	ENSMUSG00000053205	Styx
60.1528541269011	5.35328	0.509589	10.5051	8.18446e-26	2.75426e-24	ENSMUSG00000053219	Raet1e
737.024227529356	-1.00637	0.124814	-8.06295	7.44753e-16	1.19548e-14	ENSMUSG00000053317	Sec61b
1132.91816639413	-1.4073	0.263592	-5.33893	9.34943e-08	5.92563e-07	ENSMUSG00000053716	Dusp7
786.568511904862	2.10562	0.135556	15.5332	2.06914e-54	2.17736e-52	ENSMUSG00000053886	Sh2d4a
110.227581104817	1.17318	0.21437	5.47269	4.43253e-08	2.92538e-07	ENSMUSG00000053897	Slc39a8
181.174490570207	-1.1375	0.257639	-4.41508	1.00975e-05	4.59739e-05	ENSMUSG00000053916	Nanp
204.629401893733	3.04244	0.350249	8.6865	3.73763e-18	7.24521e-17	ENSMUSG00000053963	Stum
3179.89179311636	1.43527	0.147833	9.70869	2.7686e-22	7.44601e-21	ENSMUSG00000054034	Tceal5
68.1672692425272	1.37398	0.290515	4.72946	2.2512e-06	1.14935e-05	ENSMUSG00000054057	A930004D18Rik
2111.17261473795	1.04169	0.241367	4.31579	1.59033e-05	7.00537e-05	ENSMUSG00000054072	Iigp1
252.101336990666	-1.90823	0.224744	-8.49068	2.05431e-17	3.72614e-16	ENSMUSG00000054206	Gzmm
49.3981717765409	1.7512	0.316571	5.53179	3.16983e-08	2.13778e-07	ENSMUSG00000054514	Atad3aos
1253.30192519316	1.1979	0.150133	7.97889	1.47652e-15	2.29241e-14	ENSMUSG00000054942	Miga1
822.529716332752	-1.31139	0.101013	-12.9825	1.53833e-38	9.39939e-37	ENSMUSG00000054958	Nt5c1a
1427.36297433515	-1.33833	0.154036	-8.68844	3.67462e-18	7.15446e-17	ENSMUSG00000054978	Kbtbd13
428.827289920965	-5.51905	0.371015	-14.8756	4.74999e-50	4.53095e-48	ENSMUSG00000055003	Lrtm2
55.7631784786149	2.07237	0.304765	6.79988	1.04706e-11	1.09921e-10	ENSMUSG00000055184	Fam72a
12726.2891928545	-1.10566	0.110101	-10.0422	9.94083e-24	2.97529e-22	ENSMUSG00000055239	Kcmf1
1673.26177222296	1.17522	0.0749951	15.6706	2.40295e-55	2.5903e-53	ENSMUSG00000055371	Stam2
11022.5119219955	-1.33763	0.1136	-11.7749	5.25748e-32	2.44593e-30	ENSMUSG00000055435	Maf
113.443841741284	1.5907	0.236142	6.73619	1.62592e-11	1.68159e-10	ENSMUSG00000055560	Zfp459
141.759114817555	2.12543	0.244712	8.68544	3.77266e-18	7.2918e-17	ENSMUSG00000055733	Nap1l3
1324.38168369458	2.50256	0.15604	16.0379	6.94807e-58	8.37495e-56	ENSMUSG00000055775	Myh8
604.009300758659	-2.60194	0.162413	-16.0205	9.1872e-58	1.07799e-55	ENSMUSG00000055865	Tafa3
96.3645027106262	1.09918	0.236165	4.65429	3.25105e-06	1.6193e-05	ENSMUSG00000055963	Triqk
6648.2281223882	-1.49777	0.124821	-11.9993	3.5843e-33	1.7667e-31	ENSMUSG00000055980	Irs1
472.033837611738	1.29585	0.184669	7.01716	2.26419e-12	2.55497e-11	ENSMUSG00000056124	B4galt6
34.6534892358433	3.08426	0.524944	5.87541	4.21792e-09	3.18845e-08	ENSMUSG00000056215	Lrguk
61.4465355788609	1.61865	0.307823	5.25838	1.45331e-07	8.95005e-07	ENSMUSG00000056359	D830013O20Rik
77.4876249281247	2.50177	0.288615	8.66821	4.38978e-18	8.43538e-17	ENSMUSG00000056671	Prelid2
77.1898540590828	1.03443	0.225738	4.58242	4.59624e-06	2.22496e-05	ENSMUSG00000056687	Gm11696
1123.70485650364	-1.38669	0.246285	-5.63042	1.79768e-08	1.24597e-07	ENSMUSG00000056880	Gadl1
2345.88168713803	-1.63962	0.218487	-7.50445	6.16868e-14	8.19544e-13	ENSMUSG00000056973	Ces1d
3222058.78358618	-3.46396	0.188623	-18.3645	2.52951e-75	4.65817e-73	ENSMUSG00000057003	Myh4
118.590235014652	1.5735	0.203579	7.72916	1.08258e-14	1.5501e-13	ENSMUSG00000057093	Zfp607b
1826.44124561544	2.42776	0.233965	10.3766	3.16799e-25	1.022e-23	ENSMUSG00000057280	Musk
1662.1671980958	1.16	0.195483	5.934	2.95645e-09	2.28702e-08	ENSMUSG00000057315	Arhgap24
95.7873257624998	2.16904	0.331687	6.53943	6.17527e-11	5.98961e-10	ENSMUSG00000057346	Apol9a
97.1032599706656	1.20543	0.416995	2.89077	0.00384304	0.00995407	ENSMUSG00000057457	Phex
491193.915559366	-1.89406	0.113428	-16.6983	1.3479e-62	1.80523e-60	ENSMUSG00000057666	Gapdh
282.52204744596	-1.24394	0.192428	-6.46445	1.0167e-10	9.62198e-10	ENSMUSG00000057716	Tmem178b
1253.02412632971	-1.16563	0.224043	-5.20272	1.96392e-07	1.18707e-06	ENSMUSG00000057719	Sh3rf2
427.099998356523	1.06141	0.190228	5.57967	2.40979e-08	1.6425e-07	ENSMUSG00000058351	Smim4
1664.47164977695	-3.89117	0.15802	-24.6246	6.8835e-134	3.96819e-131	ENSMUSG00000058966	Tlcd3b
5666.28622509878	-3.88833	0.144736	-26.8649	5.64304e-159	6.23509e-156	ENSMUSG00000058975	Kcnc1
915.202662407469	1.51784	0.109927	13.8076	2.2921e-43	1.717e-41	ENSMUSG00000059182	Skap2
1804.09656558399	-1.24426	0.15313	-8.12556	4.45307e-16	7.2983e-15	ENSMUSG00000059422	NA
140.008802509672	-1.60963	0.372761	-4.31814	1.57352e-05	6.93593e-05	ENSMUSG00000059493	Nhs
16126.1655529775	-1.15334	0.111725	-10.323	5.54524e-25	1.76317e-23	ENSMUSG00000059811	Atl2
278.7854080475	-2.94597	0.924982	-3.1849	0.00144804	0.00421136	ENSMUSG00000060096	NA
266.224347906169	-1.87948	0.37535	-5.00728	5.52052e-07	3.10418e-06	ENSMUSG00000060180	Myh13
514.813971670706	-1.60204	0.179066	-8.94665	3.66446e-19	7.82401e-18	ENSMUSG00000060512	0610040J01Rik
90.5417257554458	1.43131	0.327556	4.36967	1.24432e-05	5.58702e-05	ENSMUSG00000060579	Fhit
306637.236286651	-1.94012	0.111592	-17.3859	1.05576e-67	1.57285e-65	ENSMUSG00000060600	Eno3
496.548920007057	1.12562	0.130339	8.63606	5.81833e-18	1.1005e-16	ENSMUSG00000060798	Intu
1102.20528452025	-1.7756	0.126505	-14.0358	9.41427e-45	7.61121e-43	ENSMUSG00000060961	Slc4a4
58.8072460487323	1.39076	0.306558	4.53669	5.71435e-06	2.7176e-05	ENSMUSG00000061039	Olfr920
547.740625020875	-2.47983	0.288759	-8.58789	8.85818e-18	1.65657e-16	ENSMUSG00000061126	Cyp4f39
58.4280431110653	2.1973	0.335054	6.55804	5.45191e-11	5.33089e-10	ENSMUSG00000061186	Sfmbt2
102.212725810622	1.15637	0.318909	3.62601	0.00028783	0.000985878	ENSMUSG00000061414	Cracr2a
238.869709939431	1.55302	0.255513	6.07806	1.21649e-09	9.85906e-09	ENSMUSG00000061576	Dpp6
895867.318650119	-2.48177	0.0796667	-31.1519	4.77684e-213	1.5834e-209	ENSMUSG00000061723	Tnnt3
1051.36239536534	-1.1287	0.124919	-9.03548	1.63287e-19	3.60837e-18	ENSMUSG00000061751	Kalrn
703485.702525152	-2.78475	0.0992509	-28.0577	3.21512e-173	4.26293e-170	ENSMUSG00000061816	Myl1
55.8193741058201	-3.44896	0.581462	-5.93153	3.00123e-09	2.31625e-08	ENSMUSG00000061825	Ces2c
238.565028217695	1.41032	0.152017	9.27743	1.73611e-20	4.11054e-19	ENSMUSG00000061859	Patj
146.042447157252	-5.69	0.591329	-9.6224	6.43108e-22	1.68851e-20	ENSMUSG00000061877	BC048679
61959.3718815535	-1.09267	0.151418	-7.21627	5.34328e-13	6.45821e-12	ENSMUSG00000062070	Pgk1
128.491483362156	-1.29093	0.220117	-5.86477	4.49755e-09	3.38824e-08	ENSMUSG00000062093	Gm5088
670.326622156681	1.58343	0.231012	6.8543	7.16606e-12	7.65631e-11	ENSMUSG00000062184	Hs6st2
1544.75646354594	1.2003	0.0949856	12.6366	1.32609e-36	7.5462e-35	ENSMUSG00000062202	Btbd9
3047.81424755069	-1.02719	0.0938306	-10.9473	6.8488e-28	2.63212e-26	ENSMUSG00000062646	Ganc
279.197867765416	1.63023	0.279252	5.83783	5.28842e-09	3.94371e-08	ENSMUSG00000062760	Shisal1
415.631457074851	1.13852	0.148887	7.64686	2.05952e-14	2.87141e-13	ENSMUSG00000062861	Zfp28
562.065264016755	1.223	0.109984	11.1198	1.00533e-28	4.08885e-27	ENSMUSG00000062931	Zfp938
277.126681841813	1.03473	0.135398	7.64214	2.13639e-14	2.97235e-13	ENSMUSG00000063172	Hspb11
149493.393972715	-2.10229	0.103777	-20.2577	3.03702e-91	8.75387e-89	ENSMUSG00000063229	Ldha
3578.25438904291	-2.46805	0.166468	-14.826	9.95103e-50	9.2916e-48	ENSMUSG00000063388	NA
1977.98110980327	-1.74779	0.126895	-13.7735	3.67829e-43	2.73991e-41	ENSMUSG00000063535	Zfp773
4104.55537304059	1.38956	0.0782565	17.7565	1.53517e-70	2.60959e-68	ENSMUSG00000063558	Aox1
204.998901727404	1.09292	0.188622	5.79424	6.86315e-09	5.01093e-08	ENSMUSG00000063810	Alms1
3087.47656564652	1.35621	0.0937348	14.4686	1.91454e-47	1.64837e-45	ENSMUSG00000063904	Dpp3
445.408777190074	-2.85178	0.267358	-10.6665	1.46007e-26	5.24637e-25	ENSMUSG00000063953	Amd2
609.299067918078	1.14481	0.195649	5.85136	4.87573e-09	3.65033e-08	ENSMUSG00000064061	Dzip3
343.940599522605	-1.91591	0.208566	-9.18611	4.07303e-20	9.31108e-19	ENSMUSG00000064280	Ccdc146
295546.887888273	-1.35314	0.248659	-5.44175	5.2759e-08	3.45789e-07	ENSMUSG00000064354	COX2
114.564663497295	2.0458	0.270027	7.57628	3.55611e-14	4.85586e-13	ENSMUSG00000066537	Vmn2r57
876.063115730075	-1.2079	0.335666	-3.5985	0.000320052	0.0010867	ENSMUSG00000066595	Flvcr1
4457.25434978747	-1.50234	0.597908	-2.51267	0.0119822	0.0270098	ENSMUSG00000066687	Zbtb16
66.7805627066095	1.17017	0.348388	3.35881	0.000782791	0.00242501	ENSMUSG00000066861	Oas1g
713.906781821188	1.15412	0.143625	8.03561	9.31133e-16	1.48032e-14	ENSMUSG00000067071	Hes6
19024.5600448715	-1.70147	0.484354	-3.51286	0.000443307	0.00145331	ENSMUSG00000067279	Ppp1r3c
266.760870914944	2.53632	0.482552	5.25606	1.47177e-07	9.0595e-07	ENSMUSG00000067547	Gm7666
189191.296867484	-2.68044	0.115034	-23.3013	4.30386e-120	1.8408e-117	ENSMUSG00000067653	Ankrd23
143.599039122316	1.49815	0.225071	6.65636	2.80695e-11	2.83885e-10	ENSMUSG00000068115	Ninl
84.3698591429628	1.92937	0.431261	4.47378	7.68497e-06	3.57025e-05	ENSMUSG00000068246	Apol9b
461.919903909148	-1.79593	0.234555	-7.65677	1.90663e-14	2.66386e-13	ENSMUSG00000068373	D430041D05Rik
2268.84481756529	-1.3173	0.170513	-7.72551	1.11409e-14	1.59349e-13	ENSMUSG00000068606	Gm4841
129872.503884051	-3.35109	0.578439	-5.79333	6.90045e-09	5.03262e-08	ENSMUSG00000068614	Actc1
104813.859091474	-2.22949	0.12045	-18.5097	1.72441e-76	3.41253e-74	ENSMUSG00000068697	Myoz1
766.874177672892	1.00947	0.0967062	10.4385	1.65395e-25	5.41475e-24	ENSMUSG00000068922	Msto1
67.4539476252066	3.11804	0.317033	9.83507	7.95159e-23	2.21028e-21	ENSMUSG00000069670	Nkain2
751.091125689046	-1.11174	0.282124	-3.94061	8.12747e-05	0.000314295	ENSMUSG00000069763	Tmem100
190.344465137433	1.11282	0.202435	5.49716	3.85952e-08	2.57023e-07	ENSMUSG00000069793	Slfn9
1140.62314030551	-1.06616	0.172693	-6.17373	6.66963e-10	5.65065e-09	ENSMUSG00000069806	Cacng7
432.628303214496	1.45092	0.124235	11.6788	1.63535e-31	7.45125e-30	ENSMUSG00000069835	Sat2
1367.44365644106	-1.94746	0.177646	-10.9626	5.78086e-28	2.23465e-26	ENSMUSG00000069939	NA
49.0856558170475	2.44957	0.412971	5.93158	3.00032e-09	2.31625e-08	ENSMUSG00000070336	Fbxo47
73094.652275316	-1.9695	0.105673	-18.6377	1.58974e-77	3.24283e-75	ENSMUSG00000070385	Ampd1
69.0597069283809	-1.80733	0.3	-6.02443	1.69702e-09	1.34413e-08	ENSMUSG00000070490	Gm10293
82.0027142370651	-4.18248	0.704564	-5.93627	2.91581e-09	2.2569e-08	ENSMUSG00000070498	Tmem132b
2178.21163631113	-1.08436	0.26289	-4.12477	3.71098e-05	0.00015357	ENSMUSG00000070576	Mn1
168.735647563488	1.16877	0.190857	6.12383	9.13533e-10	7.56561e-09	ENSMUSG00000070604	Vsig10l
271.388639429964	1.17591	0.133179	8.82952	1.05122e-18	2.14103e-17	ENSMUSG00000070802	Pnma8b
1274.05390053024	-3.56816	0.17281	-20.6479	1.01984e-94	3.21955e-92	ENSMUSG00000070803	Cited4
229.743036939391	1.94701	0.231948	8.39418	4.69142e-17	8.36069e-16	ENSMUSG00000070822	Zscan18
1810.69160550652	-1.5121	0.200463	-7.54302	4.59225e-14	6.21948e-13	ENSMUSG00000071342	Lsmem1
152.811409736074	-2.36022	0.445463	-5.29834	1.16858e-07	7.3086e-07	ENSMUSG00000071343	Gm10327
100.200736099828	3.27607	0.454456	7.20878	5.64549e-13	6.81726e-12	ENSMUSG00000071392	Ect2l
23962.1662899622	-1.26629	0.16867	-7.50751	6.02645e-14	8.01452e-13	ENSMUSG00000071540	3425401B19Rik
428.963697551974	-1.20499	0.420365	-2.86654	0.00414987	0.0106387	ENSMUSG00000071748	Styx-ps
117.080983028981	-1.13886	0.250769	-4.54149	5.58585e-06	2.66126e-05	ENSMUSG00000072572	Slc39a2
148.588194030285	2.00679	0.228756	8.77264	1.74527e-18	3.47456e-17	ENSMUSG00000072875	Gpr27
962.468007801026	2.08745	0.176317	11.8392	2.44776e-32	1.16325e-30	ENSMUSG00000072964	Bhlhb9
689.000402347083	3.82615	0.143627	26.6395	2.3674e-156	2.2421e-153	ENSMUSG00000072966	Gprasp2
67.1128377213811	1.77826	0.281301	6.32154	2.58974e-10	2.3327e-09	ENSMUSG00000073293	Nudt10
138.992416182594	1.02408	0.220186	4.65099	3.30345e-06	1.64355e-05	ENSMUSG00000073295	Nudt11
6065.43051685861	-2.56117	0.269417	-9.50633	1.97504e-21	4.96908e-20	ENSMUSG00000073375	Lrrc30
65.4205932029875	1.12118	0.29698	3.77527	0.000159832	0.000580607	ENSMUSG00000073413	Ly6g6d
109.460346736782	-1.01869	0.227407	-4.4796	7.47831e-06	3.48278e-05	ENSMUSG00000073437	D330041H03Rik
110.543282818833	1.25728	0.238172	5.27885	1.29996e-07	8.06559e-07	ENSMUSG00000073478	NA
98.8171176246116	-1.23475	0.233315	-5.2922	1.20856e-07	7.54082e-07	ENSMUSG00000073485	NA
139.061115433074	1.13895	0.263599	4.32077	1.55484e-05	6.85587e-05	ENSMUSG00000073491	Ifi213
92.366090657721	1.2057	0.499103	2.41573	0.0157036	0.0342287	ENSMUSG00000073535	Gm5532
111.388002437894	1.21504	0.29903	4.06329	4.83857e-05	0.000195296	ENSMUSG00000073555	Gm4951
306.66212033752	1.49361	0.160698	9.2945	1.47897e-20	3.52059e-19	ENSMUSG00000073684	Faap20
93.1345300948918	-1.19434	0.42297	-2.82371	0.00474715	0.0119662	ENSMUSG00000073830	Mup14
153.262560258652	2.6002	0.23793	10.9284	8.43007e-28	3.22116e-26	ENSMUSG00000074071	Fam169b
447.983576731661	-1.08621	0.129477	-8.38922	4.89361e-17	8.70932e-16	ENSMUSG00000074121	Ntf5
252.65742249206	-2.88054	0.307278	-9.37437	6.95932e-21	1.6869e-19	ENSMUSG00000074141	Il4i1;Il4i1b
96.999566372361	4.07466	0.364731	11.1717	5.61188e-29	2.33254e-27	ENSMUSG00000074203	G430095P16Rik
178.760865455575	-1.4006	0.230622	-6.07316	1.25419e-09	1.01522e-08	ENSMUSG00000074217	Misp3
76.0066400753577	1.30852	0.273736	4.78024	1.75086e-06	9.08596e-06	ENSMUSG00000074277	Phldb3
225.3452037734	-1.15661	0.225779	-5.12276	3.01088e-07	1.76799e-06	ENSMUSG00000074340	Ovgp1
817.301282269246	-1.00983	0.127377	-7.92788	2.2291e-15	3.41289e-14	ENSMUSG00000074466	Gm15417
92.9331860934836	-1.28651	0.265157	-4.85189	1.22291e-06	6.49881e-06	ENSMUSG00000074505	Fat3
156.627973321509	1.08673	0.231311	4.69813	2.6255e-06	1.32464e-05	ENSMUSG00000074682	Zcchc3
133.75709340999	-1.0157	0.32291	-3.14547	0.00165823	0.00474459	ENSMUSG00000074771	Ankef1
1225.8775419973	-1.81023	0.255089	-7.09646	1.27997e-12	1.49263e-11	ENSMUSG00000074818	Pdzd7
104.808633047632	1.24642	0.234372	5.31811	1.04853e-07	6.59823e-07	ENSMUSG00000074867	Zfp808
755.459512068792	1.06155	0.243567	4.35834	1.31051e-05	5.85842e-05	ENSMUSG00000074896	Ifit3
46.8042389336254	2.91143	0.412233	7.06258	1.6344e-12	1.87994e-11	ENSMUSG00000074968	Ano3
70038.6561406333	-3.0722	0.237106	-12.9571	2.14193e-38	1.29514e-36	ENSMUSG00000075232	Amd1
2089.48622456794	-1.22033	0.157747	-7.736	1.02594e-14	1.47377e-13	ENSMUSG00000075289	Carns1
886.646111197429	1.57578	0.207729	7.58577	3.30507e-14	4.53174e-13	ENSMUSG00000075330	A930003A15Rik
142.298473902949	1.44193	0.18412	7.8315	4.82071e-15	7.15764e-14	ENSMUSG00000075514	NA
1532.45637817879	-1.29847	0.139252	-9.32462	1.11387e-20	2.67067e-19	ENSMUSG00000075585	NA
5774.40700665809	-3.48749	0.172453	-20.2228	6.1644e-91	1.73902e-88	ENSMUSG00000076617	Ighm
596.556483935987	-2.27859	0.953082	-2.39076	0.0168134	0.0362957	ENSMUSG00000078162	Gm2574
531.517511266704	-1.24262	0.391961	-3.17026	0.00152302	0.00439951	ENSMUSG00000078202	Nrarp
1069.78938626287	-1.9131	0.310207	-6.16717	6.95243e-10	5.86774e-09	ENSMUSG00000078300	Gm2606
358.102398431961	2.12726	0.153376	13.8696	9.68679e-44	7.51094e-42	ENSMUSG00000078453	Abracl
12237.1292003415	-1.17726	0.193972	-6.06919	1.28555e-09	1.0368e-08	ENSMUSG00000078486	Perm1
732.537546301158	-1.09938	0.11195	-9.82028	9.20831e-23	2.54891e-21	ENSMUSG00000078532	Nkain1
81.3137902328305	-2.08847	0.394269	-5.29707	1.17675e-07	7.35623e-07	ENSMUSG00000078592	Gm4609
21642.8416909601	-1.86415	0.395487	-4.71355	2.43434e-06	1.23524e-05	ENSMUSG00000078636	Gm7336
9000.46385856877	-1.42394	0.0967766	-14.7136	5.26899e-49	4.75248e-47	ENSMUSG00000078815	Cacng6
140.948935749486	-1.10936	0.216451	-5.12525	2.97149e-07	1.74718e-06	ENSMUSG00000078864	Gm14322
271.248655542352	-1.18789	0.370035	-3.21021	0.00132639	0.00388999	ENSMUSG00000079164	Tlr5
11924.578466499	-2.46385	0.200779	-12.2715	1.28841e-34	6.80598e-33	ENSMUSG00000079278	Tmem233
3085.84929992044	1.39494	0.25123	5.55245	2.81693e-08	1.90657e-07	ENSMUSG00000079428	Tceal7
1221.78437184626	-1.39275	0.171317	-8.12969	4.30397e-16	7.07142e-15	ENSMUSG00000079434	Neu2
301.579599834232	-1.16806	0.211603	-5.52004	3.38919e-08	2.27415e-07	ENSMUSG00000079499	6530402F18Rik
59.8112012913871	1.17217	0.297983	3.9337	8.36476e-05	0.00032269	ENSMUSG00000079559	Colca2
79.1647493576919	1.58353	0.322064	4.91681	8.79637e-07	4.78584e-06	ENSMUSG00000079608	Stard6
213.942559708116	-2.07412	0.366441	-5.66017	1.51219e-08	1.06029e-07	ENSMUSG00000079620	NA
115.180354504231	1.3551	0.267688	5.06225	4.14333e-07	2.37204e-06	ENSMUSG00000079669	Gm17396
737.028884336609	-2.4992	0.259176	-9.64285	5.27039e-22	1.38927e-20	ENSMUSG00000080994	Gm13464
815.517824903027	-2.15205	0.116903	-18.4088	1.1161e-75	2.08428e-73	ENSMUSG00000081194	Gm8424
102.683976134636	-1.32084	0.5575	-2.36922	0.0178257	0.0381874	ENSMUSG00000081221	Gm14760
470.08369284391	-1.792	0.281254	-6.37147	1.87228e-10	1.7085e-09	ENSMUSG00000081600	Gm12286
115.275385008933	-3.32623	0.626563	-5.3087	1.10411e-07	6.92827e-07	ENSMUSG00000082424	Gm13292
701.608766910605	-1.4914	0.645528	-2.31036	0.0208682	0.0436767	ENSMUSG00000083773	Gm13394
3767.10199421435	-3.31923	0.251904	-13.1766	1.19709e-39	7.70493e-38	ENSMUSG00000084843	NA
2818.63910868985	-1.90708	0.0814175	-23.4235	2.46376e-121	1.12645e-118	ENSMUSG00000084883	Ccdc85c
124.898424804007	1.03207	0.278713	3.70298	0.000213078	0.000753587	ENSMUSG00000085095	NA
311.035797954256	1.16906	0.200612	5.82745	5.62795e-09	4.17811e-08	ENSMUSG00000085133	NA
224.366837452164	-1.35245	0.205147	-6.59258	4.32255e-11	4.2707e-10	ENSMUSG00000085287	4833418N02Rik
2973.59183953818	-5.26524	0.179724	-29.2963	1.15606e-188	2.18975e-185	ENSMUSG00000085348	Myhas
111.457675148256	5.63204	0.43835	12.8483	8.79485e-38	5.13705e-36	ENSMUSG00000085391	NA
102.240808248291	-2.10722	0.288758	-7.29754	2.93077e-13	3.64532e-12	ENSMUSG00000085411	NA
673.989421809589	-2.50532	0.126873	-19.7467	8.55783e-87	2.22487e-84	ENSMUSG00000085653	Gm15179
5724.94602847404	-1.24862	0.155831	-8.01267	1.12241e-15	1.76327e-14	ENSMUSG00000085779	NA
80.0845839264596	1.19235	0.257669	4.62747	3.70155e-06	1.82721e-05	ENSMUSG00000085912	Trp53cor1
214.486871006626	-2.5455	0.232095	-10.9675	5.47672e-28	2.12327e-26	ENSMUSG00000085945	NA
57.5445076249449	1.09071	0.303577	3.59288	0.000327047	0.00110439	ENSMUSG00000086013	Gm15706
717.031661234631	1.08588	0.097643	11.1209	9.92852e-29	4.05053e-27	ENSMUSG00000086316	Nbdy
171.535035243146	1.00552	0.197713	5.08579	3.66099e-07	2.11877e-06	ENSMUSG00000086350	NA
101.553683159187	-2.00017	0.324087	-6.17171	6.75543e-10	5.71603e-09	ENSMUSG00000086534	NA
362.349028299569	-1.37504	0.124968	-11.0032	3.68868e-28	1.4556e-26	ENSMUSG00000086604	Gm15510
77.6753658452182	-1.80001	0.294952	-6.1027	1.0429e-09	8.56742e-09	ENSMUSG00000086741	Gm15816
49.5323036111506	1.42096	0.366241	3.87986	0.000104518	0.000395607	ENSMUSG00000086742	Gm16201
104.470093765893	1.18532	0.255053	4.64734	3.36242e-06	1.66912e-05	ENSMUSG00000086765	Gm11827
47.7609739495208	1.97142	0.429536	4.58964	4.44005e-06	2.1596e-05	ENSMUSG00000086903	Hotair
226.210240508206	1.02875	0.186905	5.50412	3.71008e-08	2.47444e-07	ENSMUSG00000086938	4930481A15Rik
178.277096340967	-3.25802	0.303573	-10.7322	7.18421e-27	2.62412e-25	ENSMUSG00000087080	NA
5301.67818720373	-2.99242	0.214094	-13.9771	2.14965e-44	1.717e-42	ENSMUSG00000087090	Nctc1
451.981339795226	-1.24992	0.310416	-4.02659	5.65907e-05	0.000225869	ENSMUSG00000087249	Gm16062
1418.15563273149	-2.03723	0.151718	-13.4277	4.15942e-41	2.79948e-39	ENSMUSG00000087408	Gdf1;Cers1
4499.7133499268	-5.75851	0.202684	-28.4113	1.46601e-177	2.15976e-174	ENSMUSG00000087410	2310065F04Rik
1316.09169490269	-3.05203	0.12367	-24.6789	1.80301e-134	1.08664e-131	ENSMUSG00000087523	NA
646.689792616249	-1.01268	0.129192	-7.83853	4.55864e-15	6.79134e-14	ENSMUSG00000087543	Gm16576
1617.05881208742	3.04794	0.154346	19.7475	8.43702e-87	2.22487e-84	ENSMUSG00000087579	Hectd2os
104.886004580065	1.23974	0.280787	4.41525	1.00894e-05	4.59707e-05	ENSMUSG00000087611	NA
94.0484819263688	-1.06014	0.25095	-4.22453	2.39444e-05	0.000102018	ENSMUSG00000087627	NA
142.993112708261	-2.91831	0.330628	-8.82656	1.07946e-18	2.18846e-17	ENSMUSG00000089703	NA
136.776212714227	-1.33901	0.23363	-5.73133	9.96443e-09	7.12228e-08	ENSMUSG00000089781	Gm15756
468.648703321764	1.15179	0.130307	8.839	9.65801e-19	1.97922e-17	ENSMUSG00000089832	Shkbp1
25932.6700833883	-1.34696	0.0867856	-15.5205	2.51886e-54	2.62973e-52	ENSMUSG00000090066	1110002E22Rik
125.967504473923	4.39171	0.317204	13.8451	1.36227e-43	1.04407e-41	ENSMUSG00000090486	NA
220.867562363014	-1.12482	0.229446	-4.90233	9.47057e-07	5.12741e-06	ENSMUSG00000090659	Zfp493
15514.0533848676	-1.11465	0.253111	-4.40379	1.06375e-05	4.81869e-05	ENSMUSG00000090799	Klhl33
2916.28242110208	1.93562	0.0830623	23.3032	4.11382e-120	1.81817e-117	ENSMUSG00000091337	Eid1
4647.30865387329	-1.32282	0.137599	-9.61358	7.00668e-22	1.836e-20	ENSMUSG00000091712	Sec14l5
322.827682720576	-1.27951	0.136445	-9.37749	6.75621e-21	1.64368e-19	ENSMUSG00000091985	NA
126.342779689105	-5.26362	0.438677	-11.9989	3.60266e-33	1.76917e-31	ENSMUSG00000091996	BC049352
413.271306945401	2.53868	0.18596	13.6518	1.97001e-42	1.40432e-40	ENSMUSG00000092035	Peg10
87.5196180614675	1.1444	0.381123	3.0027	0.00267599	0.00722038	ENSMUSG00000092060	Bend4
97.160286385889	-6.08133	1.56734	-3.88004	0.000104439	0.000395417	ENSMUSG00000092201	NA
41650.4160454222	-1.35614	0.125149	-10.8362	2.31912e-27	8.76045e-26	ENSMUSG00000092274	Neat1
1288.73600146603	-5.55392	0.888962	-6.24765	4.16681e-10	3.65154e-09	ENSMUSG00000092397	C130080G10Rik
73.957659156394	1.87241	0.744312	2.51562	0.0118823	0.0268029	ENSMUSG00000093485	NA
80.2363310867554	2.7968	0.339539	8.23707	1.76478e-16	3.01926e-15	ENSMUSG00000093553	NA
187.88662499023	2.99911	0.251474	11.9261	8.65163e-33	4.18657e-31	ENSMUSG00000093577	NA
1790.98295917867	-1.83915	0.159117	-11.5585	6.68804e-31	2.99584e-29	ENSMUSG00000093593	NA
149.3299260791	-1.21339	0.286202	-4.23962	2.23896e-05	9.61034e-05	ENSMUSG00000093893	NA
77509.4436542711	-1.75262	0.110011	-15.9313	3.84244e-57	4.35444e-55	ENSMUSG00000094708	Gm10359
130.703726601521	1.09631	0.179883	6.09457	1.09729e-09	8.96425e-09	ENSMUSG00000095193	Gm20939
274.445050732574	-3.69908	0.188625	-19.6108	1.25115e-85	3.07203e-83	ENSMUSG00000095438	NA
9220.91960201091	-1.6862	0.142894	-11.8004	3.88682e-32	1.8275e-30	ENSMUSG00000096146	Kcnj11
44.9577652347228	5.80988	1.58337	3.66931	0.000243207	0.000848378	ENSMUSG00000096225	Lhx8
2799.5431030679	-4.31543	0.217548	-19.8367	1.4353e-87	3.88381e-85	ENSMUSG00000096606	Tpbgl
185.208737469664	-1.63097	0.271731	-6.00214	1.94729e-09	1.53502e-08	ENSMUSG00000096617	NA
78.4545720108679	1.30622	0.295081	4.42665	9.57058e-06	4.38936e-05	ENSMUSG00000097101	1810034E14Rik
178.898849418319	-1.02555	0.179197	-5.72305	1.04629e-08	7.46247e-08	ENSMUSG00000097125	NA
56.0356022929021	1.4587	0.410738	3.55141	0.000383179	0.00127397	ENSMUSG00000097146	NA
166.047749949633	-1.66128	0.272463	-6.09727	1.07893e-09	8.83603e-09	ENSMUSG00000097148	NA
354.895965551558	1.11204	0.230396	4.82667	1.38837e-06	7.32821e-06	ENSMUSG00000097164	NA
192.465812726135	1.68736	0.352643	4.7849	1.71072e-06	8.89161e-06	ENSMUSG00000097286	NA
88.0650653771151	1.22481	0.228694	5.35567	8.52382e-08	5.43353e-07	ENSMUSG00000097327	E030030I06Rik
725.569167166325	-2.50294	0.135556	-18.4643	4.00053e-76	7.57757e-74	ENSMUSG00000097354	2310001H17Rik
207.083188256572	-1.73497	0.19098	-9.08457	1.04112e-19	2.32394e-18	ENSMUSG00000097413	NA
3711.92845757511	-1.05138	0.106185	-9.90143	4.10358e-23	1.16011e-21	ENSMUSG00000097487	Ptges3l
114.7626983059	2.30201	0.2624	8.7729	1.74122e-18	3.47169e-17	ENSMUSG00000097842	9330104G04Rik
454.682899260514	1.20032	0.301503	3.98111	6.8594e-05	0.000269798	ENSMUSG00000097960	A330074K22Rik
415.889969994274	-4.25355	0.307599	-13.8282	1.72232e-43	1.30493e-41	ENSMUSG00000097974	NA
459.744853209744	-1.94226	0.320031	-6.06897	1.28731e-09	1.03759e-08	ENSMUSG00000097979	Gm4691
135.704305610958	-2.48193	0.452194	-5.48863	4.0506e-08	2.68803e-07	ENSMUSG00000098111	Gm4654
190.625872187593	2.4032	0.321157	7.48292	7.2687e-14	9.58008e-13	ENSMUSG00000099364	NA
1286.9815145408	-1.01909	0.144939	-7.03115	2.04835e-12	2.31931e-11	ENSMUSG00000099411	2310015D24Rik
97.5207331861983	-3.56007	0.336531	-10.5787	3.73967e-26	1.29802e-24	ENSMUSG00000099552	NA
106.611489246619	-1.11307	0.252822	-4.40259	1.06967e-05	4.84385e-05	ENSMUSG00000099608	NA
358.218212491825	-1.81637	0.34354	-5.28721	1.24194e-07	7.7455e-07	ENSMUSG00000099835	NA
326.579478030792	3.732	0.319791	11.6701	1.81128e-31	8.22458e-30	ENSMUSG00000099906	Lincmd1
82.8927124259037	-1.57431	0.332648	-4.73268	2.21579e-06	1.13215e-05	ENSMUSG00000100009	NA
221.88003959903	-1.52358	0.277177	-5.49679	3.86763e-08	2.57434e-07	ENSMUSG00000100235	NA
47.0636488935466	3.33227	0.459871	7.24608	4.29008e-13	5.22814e-12	ENSMUSG00000100457	D830032E09Rik
779.562113113874	-2.53663	0.145297	-17.4582	2.98063e-68	4.54256e-66	ENSMUSG00000100599	1700120C14Rik
186.929831972077	-2.80478	0.568266	-4.93568	7.98714e-07	4.38516e-06	ENSMUSG00000100794	NA
172.801077706183	-1.91741	0.221091	-8.67249	4.22774e-18	8.13579e-17	ENSMUSG00000100816	Gm28321
108.636762368755	-1.23951	0.254254	-4.87509	1.08761e-06	5.83124e-06	ENSMUSG00000101335	NA
4198.54314440977	-1.5509	0.112665	-13.7656	4.10524e-43	3.04086e-41	ENSMUSG00000101655	2310040G24Rik
48.6331312166675	3.66112	0.433643	8.44271	3.10073e-17	5.58594e-16	ENSMUSG00000101746	2310043L19Rik
282.285309513983	-1.92656	0.175163	-10.9987	3.87789e-28	1.52573e-26	ENSMUSG00000102573	NA
226.394303358735	1.48979	0.245049	6.07956	1.2051e-09	9.77269e-09	ENSMUSG00000102712	NA
293.802707772162	-1.91747	0.264368	-7.25303	4.07548e-13	4.98035e-12	ENSMUSG00000103114	Gm32200
279.017295010203	-1.32548	0.147514	-8.98547	2.57627e-19	5.59062e-18	ENSMUSG00000103839	NA
106.381515772104	1.01394	0.267987	3.78353	0.000154619	0.000563458	ENSMUSG00000104117	Gm20743
121.273344535736	1.06976	0.200618	5.33232	9.69636e-08	6.12501e-07	ENSMUSG00000104279	NA
197.2898814717	-1.26332	0.325134	-3.88555	0.0001021	0.000387447	ENSMUSG00000104329	NA
1276.92121073488	1.16002	0.135358	8.57003	1.03461e-17	1.92397e-16	ENSMUSG00000104713	Gbp6
240.233550428728	1.40094	0.225912	6.20125	5.60164e-10	4.80726e-09	ENSMUSG00000104806	NA
65.6723298228832	2.61961	0.372116	7.03977	1.9256e-12	2.18967e-11	ENSMUSG00000104876	NA
81.2174268781816	1.49129	0.256828	5.80656	6.37685e-09	4.68424e-08	ENSMUSG00000105509	NA
521.699478010137	-2.23394	0.311671	-7.16763	7.6308e-13	9.08672e-12	ENSMUSG00000105731	NA
175.506794831603	-1.00016	0.250824	-3.98751	6.67706e-05	0.000263016	ENSMUSG00000105852	NA
4775.11574403218	-1.24422	0.137987	-9.01693	1.93426e-19	4.23207e-18	ENSMUSG00000105987	AI506816
542.539956371631	-1.53391	0.155569	-9.85999	6.20556e-23	1.73952e-21	ENSMUSG00000106019	NA
147.154213472494	-6.06516	0.476891	-12.7181	4.689e-37	2.70311e-35	ENSMUSG00000106061	NA
314893.382792004	-1.63553	0.546025	-2.99535	0.00274134	0.00736523	ENSMUSG00000106106	NA
79.1045404198293	1.56064	0.442286	3.52857	0.00041781	0.00137668	ENSMUSG00000106296	NA
142.836863564808	-1.64879	0.240954	-6.84275	7.76898e-12	8.25392e-11	ENSMUSG00000106547	NA
186.824701346226	-1.46594	0.180043	-8.14216	3.88273e-16	6.40313e-15	ENSMUSG00000106840	NA
254.945452604993	-1.11213	0.424103	-2.62231	0.00873367	0.0204919	ENSMUSG00000107176	Gm9794
150.902780787213	-1.41492	0.200798	-7.04651	1.83466e-12	2.10067e-11	ENSMUSG00000107182	NA
747.246799262724	-1.47802	0.151745	-9.74014	2.03278e-22	5.53443e-21	ENSMUSG00000107585	3300002P13Rik
687.260159175335	-2.51003	0.202556	-12.3918	2.89522e-35	1.57327e-33	ENSMUSG00000108322	5430431A17Rik
89.1973174394724	-1.53403	0.252866	-6.06655	1.30684e-09	1.05205e-08	ENSMUSG00000108723	NA
105.7851586398	1.76144	0.283241	6.21888	5.0071e-10	4.3335e-09	ENSMUSG00000109243	NA
190.189540739788	2.8603	0.273054	10.4752	1.12295e-25	3.74101e-24	ENSMUSG00000109372	Gm19410
228.278299302488	-2.65153	0.322089	-8.23227	1.83695e-16	3.13868e-15	ENSMUSG00000109510	NA
1169.93848961154	-1.25462	0.141885	-8.84252	9.35869e-19	1.92383e-17	ENSMUSG00000109695	Gm31166
57.854932813813	1.08624	0.339748	3.19719	0.00138773	0.00405195	ENSMUSG00000109953	NA
157.508818982468	-1.52419	0.224369	-6.79325	1.09632e-11	1.14819e-10	ENSMUSG00000110344	NA
312.051195782493	-4.33321	0.215639	-20.0947	8.21e-90	2.26784e-87	ENSMUSG00000110353	Gm33543
7173.76055580865	-1.01874	0.25802	-3.9483	7.87067e-05	0.000305585	ENSMUSG00000110439	Mup22
2384.40939848865	-3.14618	0.178761	-17.6	2.46534e-69	3.9383e-67	ENSMUSG00000110547	Gm29773
46.0061331518468	1.92388	0.311257	6.181	6.36968e-10	5.39997e-09	ENSMUSG00000110630	NA
633.945526007163	1.21469	0.345649	3.51424	0.000441008	0.001447	ENSMUSG00000110631	NA
40.8141437807275	2.68277	0.372331	7.20533	5.79025e-13	6.97301e-12	ENSMUSG00000110697	NA
84.4785156700998	1.9353	0.280995	6.88731	5.68582e-12	6.14912e-11	ENSMUSG00000111293	NA
153.814569929045	-1.01535	0.270455	-3.75425	0.000173865	0.000626262	ENSMUSG00000111436	NA
182.988309880896	1.0993	0.254591	4.31792	1.57505e-05	6.94037e-05	ENSMUSG00000111497	NA
139.123653726194	-4.72533	0.4737	-9.97537	1.95382e-23	5.66863e-22	ENSMUSG00000111556	Gm19299
428.135680262909	-1.07082	0.239462	-4.47178	7.75697e-06	3.60118e-05	ENSMUSG00000112280	A830082N09Rik
296.044958423188	-1.25038	0.157911	-7.91827	2.40846e-15	3.679e-14	ENSMUSG00000112375	NA
131.730595365429	1.26618	0.341587	3.70676	0.000209927	0.000743435	ENSMUSG00000112478	NA
87.5262443525111	-1.1094	0.229466	-4.8347	1.3335e-06	7.05823e-06	ENSMUSG00000112505	NA
75.3806626093974	-1.78727	0.269924	-6.62138	3.5587e-11	3.54506e-10	ENSMUSG00000112739	Gm20597
276.770200213358	-1.16075	0.23819	-4.8732	1.09806e-06	5.88487e-06	ENSMUSG00000112788	NA
625.419474570044	-1.18768	0.228176	-5.20511	1.93881e-07	1.17436e-06	ENSMUSG00000113100	NA
942.654402787484	-2.86778	0.307047	-9.33987	9.64531e-21	2.3168e-19	ENSMUSG00000113178	NA
73.1421624030732	1.15029	0.376386	3.05615	0.00224198	0.0061943	ENSMUSG00000113216	NA
355.614859387144	-1.09013	0.156181	-6.97988	2.95422e-12	3.29714e-11	ENSMUSG00000113302	NA
53.5854177864924	1.78899	0.301491	5.93379	2.96021e-09	2.2886e-08	ENSMUSG00000113515	NA
37.4147602955379	8.60849	1.07634	7.99795	1.26507e-15	1.97802e-14	ENSMUSG00000113586	NA
129.656321268169	-1.09141	0.241489	-4.51951	6.19835e-06	2.932e-05	ENSMUSG00000113780	NA
87.6849175891631	1.86958	0.439106	4.2577	2.0654e-05	8.91442e-05	ENSMUSG00000114053	NA
49.8374254127016	1.14645	0.380961	3.00937	0.00261793	0.00707957	ENSMUSG00000114554	NA
69.4751731384204	5.68563	0.536459	10.5985	3.02943e-26	1.05703e-24	ENSMUSG00000114822	Gm4813
66.3722319809409	2.52856	0.300781	8.40665	4.21896e-17	7.54916e-16	ENSMUSG00000115099	NA
118.597676626702	-1.08994	0.267137	-4.08009	4.5018e-05	0.000182648	ENSMUSG00000115186	NA
1075.24239364266	-1.35483	0.213717	-6.33938	2.30695e-10	2.09076e-09	ENSMUSG00000115279	NA
81.6369896856564	-1.12881	0.242168	-4.66128	3.14255e-06	1.57095e-05	ENSMUSG00000115454	NA
602.658901454244	-3.31714	0.185156	-17.9154	8.9451e-72	1.5403e-69	ENSMUSG00000116066	NA
184.095724767889	-2.34714	0.285446	-8.22271	1.98949e-16	3.37323e-15	ENSMUSG00000116165	Pdxp
199.220196224089	1.00373	0.213788	4.69498	2.66631e-06	1.34267e-05	ENSMUSG00000116180	NA
91.919637681235	-2.23478	0.270903	-8.24936	1.59251e-16	2.73867e-15	ENSMUSG00000116793	NA
148.928270564783	-1.21073	0.29781	-4.06545	4.79396e-05	0.000193613	ENSMUSG00000116851	NA
443.982854781556	-1.27085	0.196665	-6.46199	1.03333e-10	9.77241e-10	ENSMUSG00000116879	NA
304.401388977163	1.18641	0.13201	8.98726	2.53475e-19	5.50956e-18	ENSMUSG00000117183	Gm20008
1035.93489819946	-1.90514	0.127292	-14.9667	1.21133e-50	1.16384e-48	ENSMUSG00000117545	Gm30794
140.544067082409	-1.76868	0.288417	-6.13239	8.65675e-10	7.19086e-09	ENSMUSG00000117879	NA
177.074882643799	-1.45802	0.238534	-6.11243	9.81254e-10	8.08102e-09	ENSMUSG00000117905	NA
176.954907378655	-1.62463	0.179669	-9.04234	1.53348e-19	3.40006e-18	ENSMUSG00000117992	NA
377.572046710998	-1.93482	0.17555	-11.0215	3.01146e-28	1.19858e-26	ENSMUSG00000118107	NA
344.680230382007	-1.26104	0.261984	-4.81342	1.48369e-06	7.79097e-06	ENSMUSG00000118128	NA
74.8892459480702	-1.41979	0.411048	-3.45408	0.000552177	0.00176673	ENSMUSG00000118163	NA
101.75840258611	-1.10816	0.353555	-3.13435	0.00172237	0.00489957	ENSMUSG00000118167	NA
781.404862580528	-1.42806	0.145412	-9.82077	9.16448e-23	2.54209e-21	ENSMUSG00000118221	NA
2538.1932377999	-2.27301	0.624864	-3.63761	0.00027518	0.000946081	ENSMUSG00000118332	Fam220a
110.833983811195	-1.27819	0.313884	-4.07215	4.65807e-05	0.000188584	ENSMUSG00000118462	Lhb
