# Supplementary material for: Defective excitation-contraction coupling and mitochondrial respiration precede mitochondrial Ca2+ accumulation in spinobulbar muscular atrophy skeletal muscle
Source: Nat Commun. 2023 Feb 6;14:602. doi: 10.1038/s41467-023-36185-w (PMC9902403; doi:10.1038/s41467-023-36185-w)
Supplement: Supplementary file 5 — Supplementary Data 2 [file 41467_2023_36185_MOESM5_ESM.xlsx]

## Sheet: DEGs 113Q_WT_3M
gene	FC	logFC	AveExpr	t	P.Value	adj.P.Val	B
Gm38485	6.19619	2.63138	8.02677	24.3267	2.47516e-14	3.5944e-10	22.6329
Ctsl	4.2888	2.10057	13.9796	23.7281	3.6896e-14	3.5944e-10	22.2865
Ampd3	8.84204	3.14438	8.42678	21.7161	1.51925e-13	8.12387e-10	21.0355
Plcd4	0.0753843	-3.72959	12.1375	-21.5893	1.6678e-13	8.12387e-10	20.9518
Zfand2a	3.87903	1.9557	10.192	20.6963	3.26495e-13	1.27229e-09	20.3452
Mocs1	8.13995	3.02502	10.5317	20.1323	5.06099e-13	1.64347e-09	19.9456
Clpx	4.2191	2.07693	11.8637	19.8955	6.1041e-13	1.69903e-09	19.7739
Zfp410	2.2447	1.16652	9.19681	19.4582	8.67613e-13	2.11307e-09	19.4504
Rab9	2.53185	1.34019	11.4218	19.1443	1.1218e-12	2.25721e-09	19.2128
Ell	3.43112	1.77868	11.0424	19.1053	1.15849e-12	2.25721e-09	19.183
Usp3	3.337	1.73855	9.70726	18.2224	2.44102e-12	4.3237e-09	18.4886
Ctdp1	2.5227	1.33497	8.81918	18.0388	2.86197e-12	4.64688e-09	18.3394
Zkscan6	5.11209	2.35391	8.91937	17.9098	3.2033e-12	4.80101e-09	18.2336
Tubd1	0.309702	-1.69105	9.68727	-17.5134	4.5499e-12	6.33215e-09	17.903
Mafk	8.25503	3.04527	9.90273	17.3067	5.47923e-12	6.89127e-09	17.7273
Snhg1	6.99388	2.80609	9.31027	17.271	5.65902e-12	6.89127e-09	17.6968
Pi4k2a	2.94444	1.55799	9.24676	17.0942	6.64665e-12	7.61784e-09	17.5443
Tbc1d15	4.15006	2.05313	10.1928	16.9191	7.80645e-12	8.0478e-09	17.3916
TC1763752	3.34301	1.74115	9.28104	16.8693	8.17373e-12	8.0478e-09	17.3479
Aspg	9.13102	3.19078	8.54764	16.8578	8.26093e-12	8.0478e-09	17.3378
Runx1	4.15859	2.0561	8.1988	16.675	9.79165e-12	9.08478e-09	17.1759
D230025D16Rik	7.47628	2.90232	10.4431	16.4853	1.1702e-11	1.02192e-08	17.0059
Igfbp5	0.0547937	-4.18985	13.0541	-16.4453	1.21535e-11	1.02192e-08	16.9697
Sidt2	3.87474	1.9541	11.2343	16.4082	1.25878e-11	1.02192e-08	16.9362
Gucd1	3.71705	1.89416	12.0972	16.266	1.44131e-11	1.1233e-08	16.8067
Tmem82	6.19968	2.63219	8.06571	15.9883	1.88299e-11	1.41108e-08	16.5504
Zfp655	2.21191	1.14529	9.34813	15.9285	1.99582e-11	1.43752e-08	16.4946
Zwint	5.03429	2.33179	11.5625	15.8931	2.06583e-11	1.43752e-08	16.4614
Apod	11.6931	3.54759	12.1827	15.8004	2.26174e-11	1.51147e-08	16.3743
Usp53	2.56071	1.35655	7.84193	15.7713	2.32725e-11	1.51147e-08	16.3469
Lsmem1	0.270151	-1.88816	9.97189	-15.4929	3.06564e-11	1.89024e-08	16.0814
Hbp1	2.92137	1.54665	9.90707	15.4803	3.10448e-11	1.89024e-08	16.0692
Snhg12	5.94186	2.57092	9.02148	15.4043	3.34972e-11	1.97776e-08	15.9958
Gdf1	0.191887	-2.38167	10.1338	-15.3513	3.53304e-11	2.02464e-08	15.9444
Mamdc4	0.54787	-0.868094	8.3294	-15.3186	3.65114e-11	2.03254e-08	15.9126
Tigar	0.287245	-1.79964	11.159	-15.1585	4.29352e-11	2.29824e-08	15.7558
Slc39a14	7.17499	2.84298	8.98685	15.1424	4.36435e-11	2.29824e-08	15.74
Lmbr1l	2.89862	1.53536	10.8494	15.0342	4.87415e-11	2.39258e-08	15.633
Snhg7	2.38235	1.25238	9.15836	15.0333	4.87896e-11	2.39258e-08	15.632
Gm9465	7.53032	2.91271	8.41621	15.0267	4.91189e-11	2.39258e-08	15.6255
Ccno	2.26722	1.18093	7.79212	14.9733	5.18854e-11	2.4657e-08	15.5724
Doc2b	9.33971	3.22338	8.21356	14.8115	6.13242e-11	2.84486e-08	15.4101
A430046D13Rik	0.240718	-2.05458	10.1193	-14.7594	6.47323e-11	2.93313e-08	15.3576
Acvrl1	0.285066	-1.81063	10.6256	-14.7301	6.67362e-11	2.9552e-08	15.328
AI464131	0.248843	-2.00669	11.3349	-14.6781	7.04607e-11	3.05079e-08	15.2752
Ifrd1	3.51742	1.81452	12.0192	14.5197	8.32263e-11	3.52518e-08	15.1131
Sf1	1.77897	0.83104	9.28254	14.4052	9.39581e-11	3.89506e-08	14.9949
Prr14	2.32623	1.218	11.8309	14.383	9.61988e-11	3.90487e-08	14.9719
Armcx5	3.67429	1.87746	9.17413	14.3632	9.8249e-11	3.9067e-08	14.9514
Vegfa	0.290818	-1.78181	11.1073	-14.31	1.03992e-10	3.99301e-08	14.8959
Btaf1	1.75052	0.807784	8.81497	14.3052	1.04518e-10	3.99301e-08	14.891
Eif4a1	2.61428	1.38641	12.8475	14.2053	1.16349e-10	4.3595e-08	14.7863
Tax1bp1	2.92873	1.55027	12.272	14.0967	1.30815e-10	4.80905e-08	14.6718
Slc2a4rg-ps	0.392226	-1.35024	9.59568	-14.0703	1.34608e-10	4.82303e-08	14.6438
Bnip3l	3.70396	1.88907	11.8695	14.0598	1.36146e-10	4.82303e-08	14.6327
Rnf4	1.96281	0.972918	9.71742	14.0322	1.403e-10	4.88145e-08	14.6033
Rtkn	0.430072	-1.21735	11.6813	-14.0116	1.43481e-10	4.90452e-08	14.5814
Inhbb	3.90774	1.96633	8.70869	13.9481	1.53766e-10	5.08301e-08	14.5136
Rbm12	2.4878	1.31487	9.45714	13.9342	1.56113e-10	5.08301e-08	14.4988
Mbd5	2.22848	1.15606	8.98948	13.9318	1.56529e-10	5.08301e-08	14.4962
Pan2	2.34818	1.23155	10.2696	13.895	1.62958e-10	5.20503e-08	14.4567
Nmt1	2.99224	1.58122	11.8633	13.8737	1.66822e-10	5.2425e-08	14.4338
Xpo1	0.391144	-1.35423	9.34937	-13.7566	1.89786e-10	5.86952e-08	14.3073
Otud5	3.15956	1.65972	10.4598	13.7026	2.01478e-10	6.13374e-08	14.2487
Amica1	3.21772	1.68604	8.35899	13.6733	2.08148e-10	6.16215e-08	14.2167
2610034E01Rik	2.69685	1.43127	8.03681	13.6707	2.08736e-10	6.16215e-08	14.214
Siah1a	2.32706	1.21851	8.15611	13.6325	2.17814e-10	6.33416e-08	14.1722
Uba7	0.34834	-1.52143	9.40642	-13.5506	2.38668e-10	6.83854e-08	14.0824
Tmem107	0.339848	-1.55704	9.64846	-13.476	2.59527e-10	7.2379e-08	14
Tmem233	0.101109	-3.30602	11.1247	-13.4742	2.60035e-10	7.2379e-08	13.9981
Smtnl2	0.0612963	-4.02806	13.5194	-13.4608	2.63997e-10	7.24467e-08	13.9832
Cdkn1a	5.22689	2.38595	8.93992	13.4246	2.74985e-10	7.43071e-08	13.9431
BC005537	3.25723	1.70364	9.13116	13.4032	2.81734e-10	7.43071e-08	13.9193
Acot2	6.20805	2.63414	8.62964	13.4016	2.82217e-10	7.43071e-08	13.9176
Cbll1	2.69572	1.43067	9.70161	13.385	2.87582e-10	7.43806e-08	13.8991
B3galnt2	0.151431	-2.72327	12.2614	-13.3772	2.90132e-10	7.43806e-08	13.8904
Mum1l1	0.290946	-1.78117	9.16767	-13.3552	2.97462e-10	7.52695e-08	13.8658
Paqr7	0.303301	-1.72118	9.76624	-13.263	3.30321e-10	8.25124e-08	13.7626
Kdm3a	3.09476	1.62983	9.68757	13.2167	3.48279e-10	8.58972e-08	13.7105
Dnajb5	0.379084	-1.39941	13.0913	-13.2037	3.53473e-10	8.60883e-08	13.6959
2610507I01Rik	0.482806	-1.05048	9.09844	-13.1611	3.71182e-10	8.92853e-08	13.6477
Lrrc58	4.49552	2.16849	11.2173	13.138	3.81126e-10	9.05592e-08	13.6217
Rnf146	2.34052	1.22683	8.75196	13.1141	3.91775e-10	9.15874e-08	13.5945
Fhad1	1.70389	0.768835	7.63634	13.1073	3.94854e-10	9.15874e-08	13.5868
Serpina3n	15.0178	3.9086	8.75183	13.0574	4.18232e-10	9.45722e-08	13.53
Eef1e1	0.401802	-1.31544	10.236	-13.0494	4.22143e-10	9.45722e-08	13.5208
Tuba1c	4.4866	2.16562	11.4342	13.0454	4.24077e-10	9.45722e-08	13.5163
Anapc16	3.32194	1.73202	12.4035	13.033	4.30197e-10	9.45722e-08	13.5022
2410006H16Rik	8.96152	3.16374	11.5578	13.0294	4.31992e-10	9.45722e-08	13.4981
Slc10a6	5.97952	2.58003	8.86638	13.0008	4.46572e-10	9.66778e-08	13.4653
Nme6	0.502484	-0.99285	12.0555	-12.9819	4.56431e-10	9.77264e-08	13.4438
Parm1	0.251553	-1.99107	11.6844	-12.9591	4.68722e-10	9.92672e-08	13.4175
Calm1	0.224212	-2.15706	13.7292	-12.9322	4.8363e-10	1.00483e-07	13.3866
Flt3l	0.433462	-1.20602	9.37426	-12.9301	4.84776e-10	1.00483e-07	13.3843
Fbxo30	2.57847	1.36651	8.795	12.9199	4.90561e-10	1.00514e-07	13.3725
Ube4b	3.91097	1.96753	10.1328	12.9118	4.95244e-10	1.00514e-07	13.3632
2310047D07Rik	0.345473	-1.53336	9.5972	-12.8895	5.08313e-10	1.01814e-07	13.3374
Fam209	1.77743	0.829792	7.77918	12.8831	5.12099e-10	1.01814e-07	13.3301
BB713741	3.33129	1.73608	9.80816	12.8513	5.31535e-10	1.0461e-07	13.2933
Yrdc	2.49172	1.31714	9.04203	12.7298	6.13095e-10	1.19456e-07	13.1521
Zfp746	1.79096	0.840735	9.22212	12.6999	6.35099e-10	1.22518e-07	13.1172
Trp53inp1	5.15461	2.36586	9.5863	12.6828	6.48144e-10	1.23689e-07	13.0971
Bet1l	3.47302	1.79619	9.92314	12.6753	6.53871e-10	1.23689e-07	13.0884
Gtf2h3	0.501904	-0.994518	10.0893	-12.6009	7.14256e-10	1.33813e-07	13.0009
Pde4a	0.189195	-2.40205	10.8904	-12.5902	7.23383e-10	1.34232e-07	12.9884
Btg1	2.34243	1.22801	9.86527	12.5346	7.73002e-10	1.41307e-07	12.9226
Sigmar1	0.40323	-1.31032	10.3825	-12.5314	7.76013e-10	1.41307e-07	12.9188
Dedd2	4.75926	2.25074	10.9112	12.4948	8.1072e-10	1.45154e-07	12.8754
Gabarapl1	5.74489	2.52228	14.5939	12.4913	8.14141e-10	1.45154e-07	12.8713
Xpo4	2.14505	1.10101	7.95451	12.4751	8.30129e-10	1.45154e-07	12.852
Alg2	0.251903	-1.98906	10.3382	-12.4723	8.32918e-10	1.45154e-07	12.8487
Scgb3a1	2.24059	1.16388	7.93747	12.4588	8.4653e-10	1.45154e-07	12.8326
Calca	1.50156	0.586459	7.60158	12.4576	8.4769e-10	1.45154e-07	12.8312
Fam134b	6.19254	2.63053	12.0223	12.4515	8.53947e-10	1.45154e-07	12.8239
Asb10	0.21558	-2.2137	12.5638	-12.4488	8.56738e-10	1.45154e-07	12.8207
E130012A19Rik	8.64338	3.1116	8.91952	12.4216	8.85176e-10	1.48679e-07	12.7883
Pttg1ip	3.18285	1.67032	11.3495	12.4037	9.04553e-10	1.50635e-07	12.7668
Slc35f6	1.59752	0.675831	9.40781	12.3862	9.23813e-10	1.51059e-07	12.7459
Asb6	2.32403	1.21663	11.0616	12.3847	9.25458e-10	1.51059e-07	12.7442
Il6ra	6.88565	2.78359	10.4314	12.3803	9.3036e-10	1.51059e-07	12.7389
Sart3	2.1836	1.12671	11.2246	12.3716	9.40208e-10	1.51397e-07	12.7285
Fam214a	5.83109	2.54377	11.1354	12.3138	1.00836e-09	1.6104e-07	12.659
Gins1	2.51269	1.32923	8.80641	12.2527	1.08602e-09	1.72032e-07	12.5854
Elmsan1	1.52147	0.60547	8.04924	12.2251	1.1232e-09	1.76488e-07	12.5519
Nmrk2	0.00656153	-7.25175	13.9293	-12.1864	1.17756e-09	1.82741e-07	12.505
Odf2	3.15834	1.65917	8.41061	12.1835	1.18176e-09	1.82741e-07	12.5015
Actr5	2.69412	1.42982	9.54849	12.1488	1.23311e-09	1.8918e-07	12.4592
1500012F01Rik	5.59562	2.4843	12.225	12.1282	1.26455e-09	1.91282e-07	12.4342
1700007K09Rik	2.86682	1.51945	8.39085	12.127	1.26644e-09	1.91282e-07	12.4327
NAP111845-1	1.8041	0.851279	8.84903	12.1158	1.28396e-09	1.91346e-07	12.419
Cdc40	1.87307	0.905407	8.34408	12.1142	1.28651e-09	1.91346e-07	12.4171
Tcp11l2	4.78957	2.2599	11.0016	12.0731	1.35322e-09	1.99271e-07	12.3668
Atg2a	2.2945	1.19818	9.71497	12.0689	1.36025e-09	1.99271e-07	12.3616
Orai1	0.393538	-1.34543	9.62956	-12.0343	1.41959e-09	2.06412e-07	12.3192
Ranbp9	3.62669	1.85866	10.7136	12.017	1.45029e-09	2.07933e-07	12.2979
6430571L13Rik	0.344377	-1.53794	9.01713	-12.0164	1.45139e-09	2.07933e-07	12.2971
NAP112892-1	2.39221	1.25835	8.53995	12.0051	1.47187e-09	2.08362e-07	12.2832
Hnrnpk	1.61936	0.695426	10.0857	11.9975	1.4858e-09	2.08362e-07	12.2738
Fam63a	3.2899	1.71804	13.1825	11.9971	1.48647e-09	2.08362e-07	12.2734
Klhl17	0.451362	-1.14764	9.6351	-11.9888	1.50188e-09	2.09019e-07	12.2631
St8sia5	0.159613	-2.64735	11.3563	-11.9802	1.518e-09	2.09764e-07	12.2525
Ccdc59	2.55509	1.35337	10.5546	11.9672	1.54263e-09	2.10647e-07	12.2365
Chic2	1.99983	0.999876	9.35288	11.9654	1.54601e-09	2.10647e-07	12.2343
Lcn2	23.1312	4.53177	9.509	11.9554	1.56545e-09	2.11814e-07	12.2219
l7Rn6	0.356256	-1.48901	12.3734	-11.9421	1.59134e-09	2.13832e-07	12.2055
Tmem87b	1.97166	0.979409	8.55668	11.9216	1.63262e-09	2.17877e-07	12.18
Smtn	0.33365	-1.58359	12.3925	-11.8983	1.68069e-09	2.22766e-07	12.1512
Rexo1	1.67341	0.74279	8.15753	11.8774	1.72497e-09	2.25661e-07	12.1253
Snrnp48	2.47518	1.30753	9.0566	11.8771	1.7257e-09	2.25661e-07	12.1248
Strn4	3.08559	1.62555	10.7627	11.8456	1.79485e-09	2.32894e-07	12.0857
Mgea5	3.2948	1.72019	9.05052	11.8412	1.80492e-09	2.32894e-07	12.0801
Maff	6.8241	2.77064	8.68063	11.8346	1.81992e-09	2.331e-07	12.0719
Cited4	0.0528524	-4.24189	11.4396	-11.8269	1.83758e-09	2.331e-07	12.0623
Trmt12	0.381456	-1.39041	9.36154	-11.8248	1.8424e-09	2.331e-07	12.0597
Cog2	1.57273	0.653267	8.38469	11.8012	1.89772e-09	2.3855e-07	12.0302
Trim32	0.463648	-1.1089	10.2066	-11.7898	1.925e-09	2.40428e-07	12.016
Ubap1	4.04213	2.01511	11.0422	11.7567	2.00679e-09	2.47333e-07	11.9745
Ppp1r15a	13.0952	3.71096	11.7335	11.755	2.01119e-09	2.47333e-07	11.9723
Hectd1	2.43256	1.28247	10.8596	11.7521	2.01837e-09	2.47333e-07	11.9688
D330050I16Rik	2.65084	1.40645	8.13744	11.7387	2.05289e-09	2.49186e-07	11.9519
Rft1	1.98649	0.990225	8.81835	11.7363	2.05907e-09	2.49186e-07	11.9489
Tns2	3.56529	1.83402	10.8448	11.7307	2.07367e-09	2.49403e-07	11.9418
Parp3	0.301877	-1.72797	10.0867	-11.6918	2.17793e-09	2.60336e-07	11.8929
Ing1	2.21789	1.14919	9.07044	11.605	2.43143e-09	2.88866e-07	11.7831
Bola1	0.486394	-1.0398	8.7973	-11.5998	2.44765e-09	2.8903e-07	11.7764
Crlf1	0.354268	-1.49709	8.98846	-11.5867	2.48873e-09	2.92111e-07	11.7598
Zranb1	2.80259	1.48676	11.6076	11.5593	2.5772e-09	3.00294e-07	11.725
Zbtb22	1.96998	0.978183	9.14264	11.5556	2.58927e-09	3.00294e-07	11.7203
Naaa	0.362059	-1.4657	9.8311	-11.5282	2.68147e-09	3.09147e-07	11.6854
Syf2	2.56539	1.35918	10.4304	11.4945	2.79997e-09	3.19216e-07	11.6422
Smcr8	1.66012	0.731285	8.84588	11.494	2.80158e-09	3.19216e-07	11.6416
Nktr	2.02562	1.01837	10.8171	11.4863	2.82954e-09	3.20528e-07	11.6317
Prosc	2.10198	1.07175	10.1156	11.4081	3.12883e-09	3.51176e-07	11.5313
TC1679329	3.6664	1.87436	8.51791	11.4059	3.13769e-09	3.51176e-07	11.5285
Rab29	0.463603	-1.10904	9.85821	-11.4018	3.15417e-09	3.51176e-07	11.5232
Cptp	0.582951	-0.778552	8.7994	-11.3862	3.21844e-09	3.56296e-07	11.5031
Zfp108	0.505132	-0.985266	8.47299	-11.3741	3.26893e-09	3.58709e-07	11.4875
Invs	0.471352	-1.08512	8.69936	-11.3722	3.27706e-09	3.58709e-07	11.485
Shb	1.50321	0.588047	7.90477	11.3606	3.32646e-09	3.62083e-07	11.4701
Pex16	3.28183	1.7145	11.1322	11.3483	3.37979e-09	3.65583e-07	11.4542
Maf	0.250527	-1.99696	11.1344	-11.3438	3.39965e-09	3.65583e-07	11.4483
BC057675	4.92652	2.30057	10.9525	11.3403	3.41491e-09	3.65583e-07	11.4438
Orc2	2.22722	1.15525	8.63129	11.3203	3.50466e-09	3.7206e-07	11.4179
Psd3	0.477747	-1.06568	8.93543	-11.3184	3.5136e-09	3.7206e-07	11.4154
Stx5a	2.48696	1.31438	12.8	11.2867	3.66107e-09	3.85579e-07	11.3743
Lgals4	5.98109	2.58041	9.75918	11.2624	3.77851e-09	3.95809e-07	11.3427
Fdxacb1	0.504325	-0.987575	9.15678	-11.2535	3.82267e-09	3.96241e-07	11.3311
Vkorc1	0.403961	-1.30771	10.6268	-11.2534	3.82331e-09	3.96241e-07	11.3309
Pycr2	0.498058	-1.00562	11.6833	-11.2434	3.87362e-09	3.98533e-07	11.3178
Gm5914	1.68974	0.7568	7.71739	11.2409	3.88633e-09	3.98533e-07	11.3145
Pmm1	1.74761	0.805387	10.5491	11.2315	3.93403e-09	4.00292e-07	11.3023
Stat3	2.28067	1.18946	10.218	11.2295	3.94457e-09	4.00292e-07	11.2997
Gm38958	2.16533	1.11459	7.85879	11.225	3.96767e-09	4.0055e-07	11.2938
1110038B12Rik	2.50279	1.32354	10.3253	11.2197	3.99497e-09	4.01226e-07	11.287
Clec3b	0.245055	-2.02882	10.0518	-11.201	4.09401e-09	4.07777e-07	11.2625
Acot1	6.84994	2.77609	8.52553	11.1995	4.10205e-09	4.07777e-07	11.2605
Hoga1	2.49754	1.32051	8.33292	11.1898	4.15457e-09	4.10902e-07	11.2478
LOC102638002	2.08623	1.0609	7.84692	11.1623	4.30686e-09	4.23812e-07	11.2117
Slc25a18	1.95275	0.965504	7.68892	11.1359	4.45868e-09	4.35733e-07	11.1771
Faf2	1.76958	0.823411	9.14805	11.1311	4.48697e-09	4.35733e-07	11.1707
Cdk9	1.83716	0.877481	9.45937	11.1297	4.49509e-09	4.35733e-07	11.1689
Nt5c2	1.72824	0.789307	8.35177	11.1257	4.51869e-09	4.35852e-07	11.1637
Neat1	0.107189	-3.22177	14.7316	-11.1124	4.59829e-09	4.41346e-07	11.1462
Bcl2l12	0.418142	-1.25794	9.59901	-11.0844	4.77145e-09	4.5572e-07	11.1092
Trnt1	1.55743	0.639167	8.64098	11.0759	4.82485e-09	4.58573e-07	11.098
Rfxank	0.386287	-1.37226	9.84335	-11.0609	4.92183e-09	4.65519e-07	11.0781
Fam214b	3.75842	1.91013	11.1667	11.0393	5.064e-09	4.75892e-07	11.0496
Kctd15	0.228968	-2.12678	13.5963	-11.0369	5.08035e-09	4.75892e-07	11.0464
Ccbl2	2.8532	1.51258	9.72894	11.0312	5.11844e-09	4.77166e-07	11.0389
Ptpn11	2.931	1.5514	13.8677	11.0258	5.15519e-09	4.78303e-07	11.0317
Anks3	1.69328	0.759817	8.32231	11.0202	5.1936e-09	4.78564e-07	11.0243
Cwc22	2.48446	1.31293	9.65654	11.0183	5.20712e-09	4.78564e-07	11.0217
Pdp2	1.86429	0.898627	8.24921	10.9715	5.5404e-09	5.06804e-07	10.9595
1700052K11Rik	0.377417	-1.40577	9.635	-10.9596	5.6292e-09	5.1252e-07	10.9436
Rbm8a	2.13519	1.09436	10.7128	10.943	5.75467e-09	5.20336e-07	10.9215
Ogn	0.180106	-2.47308	12.045	-10.9357	5.81123e-09	5.20336e-07	10.9117
Gna13	2.03411	1.0244	9.04378	10.9334	5.82865e-09	5.20336e-07	10.9087
Mettl18	0.467981	-1.09548	9.44823	-10.9331	5.83128e-09	5.20336e-07	10.9082
Mybpc2	0.54093	-0.886487	17.2753	-10.9283	5.86856e-09	5.20336e-07	10.9018
Fam136a	0.403335	-1.30995	11.1779	-10.9274	5.87528e-09	5.20336e-07	10.9007
Papd4	2.47606	1.30805	10.3478	10.9022	6.07619e-09	5.35695e-07	10.867
Safb2	2.06979	1.04949	10.4488	10.8923	6.15717e-09	5.40388e-07	10.8537
Pkdcc	0.178121	-2.48907	13.6136	-10.8803	6.25709e-09	5.46696e-07	10.8376
Tbk1	2.27967	1.18882	9.14673	10.8756	6.2963e-09	5.47666e-07	10.8313
Srek1ip1	0.543365	-0.880007	9.83809	-10.8701	6.3432e-09	5.49293e-07	10.8239
Tfdp2	3.24238	1.69705	8.83508	10.8602	6.42738e-09	5.5412e-07	10.8107
3110062M04Rik	0.474718	-1.07486	8.6862	-10.8206	6.77819e-09	5.80249e-07	10.7574
Pnrc1	5.14601	2.36345	11.7134	10.8193	6.79002e-09	5.80249e-07	10.7556
Shc1	2.2178	1.14913	9.61156	10.8082	6.8922e-09	5.8523e-07	10.7406
Med29	0.571857	-0.806275	11.2996	-10.8065	6.90838e-09	5.8523e-07	10.7383
Fmr1	1.35365	0.436855	8.24814	10.794	7.02523e-09	5.92552e-07	10.7214
Gm5105	0.514996	-0.957366	8.53544	-10.7876	7.0855e-09	5.95059e-07	10.7129
Dhx15	2.11735	1.08226	9.24724	10.7803	7.15629e-09	5.98426e-07	10.7029
AK149472	5.50077	2.45963	10.5845	10.7706	7.24978e-09	6.03653e-07	10.6899
AW112010	0.336409	-1.57171	10.5564	-10.7302	7.65667e-09	6.32774e-07	10.6351
TC1616199	5.24771	2.39169	12.1132	10.7294	7.66448e-09	6.32774e-07	10.6341
Epc2	2.2258	1.15432	9.17429	10.724	7.72079e-09	6.33773e-07	10.6267
Tmcc3	2.13318	1.093	10.4242	10.722	7.74163e-09	6.33773e-07	10.624
Thrap3	1.75781	0.813778	9.23739	10.7102	7.86659e-09	6.41308e-07	10.6079
Greb1	2.24597	1.16734	8.02199	10.7014	7.96049e-09	6.46259e-07	10.596
3110009E18Rik	0.622963	-0.682782	8.48547	-10.6887	8.09896e-09	6.54772e-07	10.5787
Med15	3.36548	1.75081	10.0911	10.6761	8.23813e-09	6.63272e-07	10.5616
Tiam2	2.79608	1.4834	8.54646	10.6666	8.34589e-09	6.69182e-07	10.5486
Tmed3	0.456001	-1.13289	12.6823	-10.6627	8.39032e-09	6.69988e-07	10.5432
Sertad2	3.31618	1.72952	10.0159	10.6568	8.45702e-09	6.72558e-07	10.5353
Arl14ep	2.03011	1.02156	8.27	10.6479	8.56092e-09	6.77137e-07	10.523
Zbtb7a	1.73251	0.792867	9.17783	10.6459	8.58412e-09	6.77137e-07	10.5203
2510009E07Rik	0.614182	-0.703263	8.38492	-10.6396	8.65795e-09	6.80208e-07	10.5117
Nfkbib	2.58822	1.37196	10.46	10.6335	8.73036e-09	6.83142e-07	10.5033
A830035O19Rik	2.21062	1.14445	8.17482	10.624	8.8429e-09	6.8918e-07	10.4905
Smg1	1.95274	0.965498	9.25008	10.6176	8.92152e-09	6.92521e-07	10.4816
Tubg1	0.510885	-0.968928	11.5238	-10.6147	8.95686e-09	6.92521e-07	10.4776
Rhobtb3	0.458887	-1.12379	9.10568	-10.5893	9.27177e-09	7.12469e-07	10.4429
Cyth2	2.40515	1.26613	11.7921	10.588	9.28799e-09	7.12469e-07	10.4412
Fam83h	1.99725	0.998014	8.0004	10.5438	9.86825e-09	7.51379e-07	10.3803
Il20rb	1.67014	0.739972	8.30888	10.5416	9.89705e-09	7.51379e-07	10.3773
Mat2a	0.267548	-1.90213	12.4832	-10.5406	9.91093e-09	7.51379e-07	10.3759
Pomk	0.420897	-1.24846	9.42702	-10.5274	1.00926e-08	7.61017e-07	10.3577
Homer1	0.432799	-1.20823	9.43412	-10.5257	1.01162e-08	7.61017e-07	10.3553
Mapre2	0.45793	-1.1268	10.0747	-10.5208	1.01843e-08	7.63199e-07	10.3486
Cry2	7.40167	2.88785	11.6472	10.5115	1.03149e-08	7.67254e-07	10.3358
Mtf2	0.518613	-0.947268	9.58285	-10.5113	1.03172e-08	7.67254e-07	10.3356
Efemp2	0.294692	-1.76272	10.882	-10.5068	1.03812e-08	7.69074e-07	10.3294
Tor1a	1.81536	0.86026	10.9742	10.4948	1.05542e-08	7.78932e-07	10.3127
Tnip2	1.97202	0.979675	8.90225	10.4866	1.06742e-08	7.83706e-07	10.3014
Ctu2	1.45942	0.5454	9.2572	10.4849	1.06993e-08	7.83706e-07	10.299
Ccnl1	1.9784	0.984333	8.48101	10.4782	1.07981e-08	7.87976e-07	10.2898
Rpa3	0.427972	-1.22441	10.8362	-10.4668	1.09691e-08	7.97472e-07	10.274
Camk2a	0.277937	-1.84717	9.5422	-10.4327	1.14978e-08	8.32798e-07	10.2267
Arid5b	3.48615	1.80164	10.7265	10.4217	1.16736e-08	8.41586e-07	10.2114
Dab2ip	2.05613	1.03993	10.6086	10.4197	1.17055e-08	8.41586e-07	10.2087
Trafd1	3.00384	1.58681	12.8027	10.4056	1.19357e-08	8.5498e-07	10.1891
Ikbip	0.469795	-1.0899	9.36126	-10.3941	1.21277e-08	8.65554e-07	10.173
1500011B03Rik	1.72019	0.78257	8.20857	10.3858	1.2268e-08	8.72358e-07	10.1615
Ppfibp2	3.02105	1.59505	9.02943	10.3832	1.23126e-08	8.72358e-07	10.1578
Zfp280d	2.0846	1.05977	9.06825	10.3674	1.25856e-08	8.88472e-07	10.1358
Tspyl2	2.81324	1.49223	9.97003	10.3558	1.27896e-08	8.97508e-07	10.1196
Zfp467	0.429138	-1.22049	11.0766	-10.3549	1.28057e-08	8.97508e-07	10.1183
Usp19	2.36085	1.2393	10.6877	10.3517	1.28624e-08	8.98245e-07	10.1139
NAP112057-1	2.49284	1.31779	8.93709	10.3334	1.31933e-08	9.15266e-07	10.0883
Tango2	3.17203	1.66541	12.0048	10.3311	1.32364e-08	9.15266e-07	10.0851
Pdlim2	0.419814	-1.25218	10.1409	-10.3304	1.32494e-08	9.15266e-07	10.0841
Taf5l	2.0846	1.05977	10.7655	10.3255	1.33401e-08	9.15266e-07	10.0772
Cd55	0.240259	-2.05733	11.5756	-10.3254	1.3341e-08	9.15266e-07	10.0771
Clec4d	3.176	1.66721	8.05231	10.3107	1.3618e-08	9.28392e-07	10.0565
Shisa2	0.184176	-2.44084	11.6284	-10.3102	1.36276e-08	9.28392e-07	10.0557
Crip1	0.323398	-1.62862	14.8479	-10.307	1.3687e-08	9.29193e-07	10.0514
Tlk2	1.68408	0.751962	8.74782	10.2971	1.38772e-08	9.38829e-07	10.0375
Cacng6	0.320832	-1.64011	11.0706	-10.2916	1.39855e-08	9.42885e-07	10.0297
Mxd1	1.93784	0.95445	8.58367	10.2846	1.41223e-08	9.45774e-07	10.0199
Atp6v1h	2.25092	1.17052	9.31687	10.2815	1.41836e-08	9.45774e-07	10.0155
Cep85	2.41034	1.26924	8.44651	10.2814	1.4185e-08	9.45774e-07	10.0154
Slc25a28	2.3473	1.231	11.9453	10.2795	1.42225e-08	9.45774e-07	10.0127
Tpra1	0.446667	-1.16273	9.63838	-10.2736	1.43416e-08	9.50451e-07	10.0044
Pomgnt2	0.257551	-1.95707	11.8286	-10.2493	1.48363e-08	9.79901e-07	9.97023
Pi4k2b	1.7278	0.788939	8.03913	10.2418	1.49932e-08	9.86918e-07	9.95964
BC005561	1.92822	0.947268	8.78773	10.2318	1.52052e-08	9.92694e-07	9.94551
Car15	1.96722	0.976157	8.24384	10.2289	1.52659e-08	9.92694e-07	9.94149
Fam195b	1.79457	0.84364	10.9227	10.2284	1.5277e-08	9.92694e-07	9.94077
Tsen2	0.466508	-1.10003	10.6355	-10.228	1.52848e-08	9.92694e-07	9.94025
G630090E17Rik	0.555222	-0.848864	8.27815	-10.2151	1.55639e-08	1.00747e-06	9.92203
Cd248	0.0875119	-3.51438	11.7557	-10.2094	1.56904e-08	1.01229e-06	9.91389
Samd9l	0.488596	-1.03329	9.31578	-10.2063	1.57591e-08	1.01337e-06	9.90949
Sbds	3.55837	1.83122	11.3263	10.2005	1.58879e-08	1.01829e-06	9.90129
Bmf	1.84197	0.881246	8.30464	10.1917	1.60851e-08	1.02755e-06	9.88887
Fhod1	0.368425	-1.44056	12.3412	-10.1797	1.63589e-08	1.04162e-06	9.87188
Wiz	2.10896	1.07653	10.279	10.1761	1.64422e-08	1.0435e-06	9.86677
Speg	0.497375	-1.00759	10.8502	-10.1738	1.64955e-08	1.0435e-06	9.86351
Ddi2	4.15537	2.05498	10.0545	10.1681	1.6628e-08	1.04848e-06	9.85545
Nr2c2	1.9648	0.974382	9.31651	10.155	1.69369e-08	1.06441e-06	9.83692
Ipo13	3.14554	1.65331	14.676	10.1521	1.70075e-08	1.06441e-06	9.83272
Asb14	0.275326	-1.86078	12.6874	-10.1505	1.70445e-08	1.06441e-06	9.83054
Tut1	1.82583	0.868551	8.65735	10.1405	1.7287e-08	1.0761e-06	9.81631
Senp8	0.559206	-0.838549	8.26601	-10.1337	1.74539e-08	1.08303e-06	9.80664
Slc7a1	3.81213	1.9306	9.39051	10.1313	1.75134e-08	1.08327e-06	9.80321
Glyr1	1.90445	0.929372	10.5005	10.1285	1.75816e-08	1.08405e-06	9.79929
Dnajb6	1.96288	0.972971	10.4333	10.1206	1.77789e-08	1.09276e-06	9.78805
Fgd2	0.515174	-0.956868	8.3555	-10.1076	1.81084e-08	1.10817e-06	9.76955
Nrtn	4.52558	2.1781	11.6891	10.1059	1.81537e-08	1.10817e-06	9.76704
Mon2	1.84623	0.884585	8.24262	10.1041	1.82003e-08	1.10817e-06	9.76445
Osbpl11	2.28502	1.19221	10.3327	10.1011	1.82764e-08	1.10934e-06	9.76025
Slc43a1	6.71507	2.7474	10.8972	10.0966	1.83941e-08	1.11301e-06	9.75379
Abcd2	0.458848	-1.12391	8.52808	-10.0889	1.85959e-08	1.12174e-06	9.7428
Lyl1	0.27386	-1.86849	9.92476	-10.0753	1.89561e-08	1.13994e-06	9.72347
Cda	2.69829	1.43204	8.12565	10.0564	1.94725e-08	1.16739e-06	9.69639
Ankrd11	2.29505	1.19853	9.97487	10.0542	1.95336e-08	1.16746e-06	9.69323
N6amt2	0.426527	-1.22929	12.5241	-10.0367	2.00243e-08	1.19313e-06	9.66823
TC1686493	0.347022	-1.5269	9.40089	-10.0315	2.01723e-08	1.19829e-06	9.66081
Nt5dc1	1.91162	0.934796	9.2543	10.0248	2.03674e-08	1.20249e-06	9.65111
Rcn3	0.148735	-2.74919	11.9237	-10.0223	2.04399e-08	1.20249e-06	9.64753
Tmem167b	2.01381	1.00993	9.73011	10.0207	2.04853e-08	1.20249e-06	9.6453
Unc93a	1.63729	0.711306	7.72299	10.0206	2.049e-08	1.20249e-06	9.64506
Gm8350	2.23678	1.16142	8.09958	10.0166	2.06072e-08	1.20574e-06	9.63932
Rhou	1.85712	0.893064	7.98271	10.011	2.07711e-08	1.21169e-06	9.63133
Plekhm2	3.0938	1.62938	12.1672	9.9841	2.15827e-08	1.25525e-06	9.5927
Ppp1r13b	2.17955	1.12403	11.2022	9.97928	2.17318e-08	1.25525e-06	9.58576
Sema6c	0.244639	-2.03127	11.1988	-9.97718	2.17972e-08	1.25525e-06	9.58274
Cby1	0.595204	-0.748544	8.74684	-9.97581	2.18396e-08	1.25525e-06	9.58078
Rc3h1	1.92422	0.944271	9.45332	9.9758	2.184e-08	1.25525e-06	9.58075
Cirbp	5.88357	2.55669	12.0868	9.97002	2.2021e-08	1.26193e-06	9.57244
Calm2	0.317651	-1.65448	14.7224	-9.96291	2.2246e-08	1.27109e-06	9.56219
Zfp454	0.670482	-0.57673	8.14716	-9.95995	2.23402e-08	1.27274e-06	9.55793
Scyl2	1.83953	0.879337	8.0845	9.95348	2.25479e-08	1.27868e-06	9.5486
Fam13b	1.86496	0.899143	8.12373	9.95142	2.26145e-08	1.27868e-06	9.54563
Heatr5a	0.446356	-1.16373	10.0952	-9.95059	2.26414e-08	1.27868e-06	9.54443
Hnrnpa0	1.50298	0.587821	10.3037	9.94828	2.27161e-08	1.27919e-06	9.54111
Naa25	4.40584	2.13942	10.2129	9.93368	2.31959e-08	1.29913e-06	9.52003
Oser1	2.94282	1.5572	12.4396	9.93346	2.32035e-08	1.29913e-06	9.51971
Chac2	0.427207	-1.22699	10.1982	-9.92501	2.34859e-08	1.31117e-06	9.50751
Snhg3	2.74723	1.45798	11.4849	9.92032	2.36446e-08	1.31626e-06	9.50072
Map3k8	1.92572	0.945398	8.08225	9.91704	2.37558e-08	1.31868e-06	9.49599
Mob4	1.96738	0.976272	11.346	9.90898	2.4032e-08	1.33023e-06	9.48433
BC110486	1.78767	0.838084	8.19668	9.90257	2.42544e-08	1.33873e-06	9.47504
Cntrl	1.3738	0.458167	8.19352	9.89521	2.45119e-08	1.34912e-06	9.46439
Efhc2	1.41302	0.498777	7.55972	9.87849	2.51082e-08	1.37805e-06	9.44015
Ecm2	0.41036	-1.28504	8.7758	-9.86805	2.54883e-08	1.39498e-06	9.425
Cpsf7	2.04647	1.03314	11.2035	9.86003	2.57843e-08	1.40723e-06	9.41335
Gab1	2.47339	1.30649	9.15898	9.84538	2.63342e-08	1.43323e-06	9.39207
Fam118b	0.37812	-1.40308	11.9447	-9.84313	2.64197e-08	1.43388e-06	9.3888
Cnih2	2.62498	1.39231	8.0804	9.83044	2.69082e-08	1.45633e-06	9.37032
Zswim6	1.3826	0.467383	7.90638	9.80004	2.81163e-08	1.5175e-06	9.32601
Med6	1.54638	0.628893	10.0166	9.7954	2.83057e-08	1.5235e-06	9.31923
AK172642	1.60199	0.679868	8.2141	9.78726	2.86412e-08	1.53731e-06	9.30734
Jkamp	0.505929	-0.982992	12.2185	-9.78148	2.8882e-08	1.54598e-06	9.2989
Sec16a	1.78971	0.839728	9.00427	9.77727	2.90589e-08	1.54874e-06	9.29274
Siae	0.583882	-0.776252	8.80143	-9.77646	2.90926e-08	1.54874e-06	9.29156
Galnt15	2.94532	1.55842	8.4154	9.77318	2.92315e-08	1.54911e-06	9.28676
Col6a3	0.0728134	-3.77965	11.7546	-9.77254	2.92584e-08	1.54911e-06	9.28583
Gpd2	0.559948	-0.836635	9.63339	-9.76414	2.96171e-08	1.56168e-06	9.27353
Ldha	0.347062	-1.52674	15.5381	-9.76323	2.96562e-08	1.56168e-06	9.2722
Ythdf2	1.50681	0.591494	8.56634	9.75787	2.98879e-08	1.56964e-06	9.26435
Slc20a2	2.6576	1.41012	10.2295	9.73134	3.1062e-08	1.62692e-06	9.22546
Tbx6	2.80978	1.49046	8.30112	9.72827	3.12009e-08	1.62981e-06	9.22096
Slc35b3	2.15588	1.10828	8.7491	9.72617	3.12964e-08	1.63042e-06	9.21787
Ythdc1	2.31339	1.21001	11.8463	9.71079	3.20046e-08	1.66288e-06	9.19529
4933434E20Rik	0.557717	-0.842394	12.965	-9.70813	3.21291e-08	1.6649e-06	9.19137
Sumf1	1.55175	0.633893	9.88319	9.70105	3.24619e-08	1.67769e-06	9.18097
Secisbp2	1.84947	0.88711	9.30315	9.69827	3.25939e-08	1.68005e-06	9.17687
Foxf1	2.07859	1.05561	7.78484	9.69057	3.29618e-08	1.69453e-06	9.16554
Trim63	4.32302	2.11204	13.8805	9.68241	3.33566e-08	1.71031e-06	9.15352
LOC102634333	0.259157	-1.9481	11.0399	-9.67364	3.37865e-08	1.72781e-06	9.14059
Gm14325	0.576212	-0.795329	9.27875	-9.66886	3.40229e-08	1.73534e-06	9.13355
Hmgn5	1.86381	0.898252	9.49781	9.65935	3.44992e-08	1.75445e-06	9.11951
Daf2	0.61036	-0.712268	8.3558	-9.6578	3.45775e-08	1.75445e-06	9.11723
Hist1h3d	2.43541	1.28417	13.3349	9.64914	3.50181e-08	1.77219e-06	9.10444
Tmem18	0.398403	-1.3277	10.6152	-9.63786	3.56011e-08	1.79564e-06	9.08777
Sppl3	1.5333	0.616636	10.2506	9.6354	3.57297e-08	1.79564e-06	9.08413
Tbc1d17	2.73342	1.45071	11.1327	9.63485	3.5758e-08	1.79564e-06	9.08333
Rlim	1.5487	0.631062	7.7874	9.63043	3.59907e-08	1.80221e-06	9.07678
Wdr45b	1.54823	0.630622	8.4926	9.62885	3.60738e-08	1.80221e-06	9.07445
Leng1	1.62548	0.70087	9.38163	9.62472	3.62928e-08	1.80851e-06	9.06834
Neu1	2.42365	1.27718	12.198	9.61702	3.6705e-08	1.82266e-06	9.05693
Taf1d	2.39755	1.26156	7.9993	9.61593	3.67637e-08	1.82266e-06	9.05532
Sik3	2.15016	1.10444	10.4128	9.61088	3.70371e-08	1.83155e-06	9.04784
Jup	1.85134	0.888569	8.10036	9.60749	3.72215e-08	1.83601e-06	9.04282
Kif1b	0.558619	-0.840063	11.9115	-9.60419	3.74024e-08	1.83702e-06	9.03792
Mettl21c	0.0494945	-4.33659	12.3111	-9.60368	3.74305e-08	1.83702e-06	9.03717
Hipk1	1.63954	0.713291	8.02885	9.59276	3.80353e-08	1.84732e-06	9.02098
Gm11974	2.51669	1.33153	9.71341	9.59224	3.80643e-08	1.84732e-06	9.02021
Xpa	3.13692	1.64935	10.3004	9.59161	3.80998e-08	1.84732e-06	9.01926
St3gal1	0.442204	-1.17721	10.3277	-9.5909	3.81396e-08	1.84732e-06	9.01821
D930030O05Rik	1.6657	0.736127	8.4031	9.58671	3.83751e-08	1.84732e-06	9.01199
Psmd12	1.95883	0.969989	12.651	9.58646	3.83889e-08	1.84732e-06	9.01163
Celsr3	1.56619	0.647263	7.63087	9.58634	3.8396e-08	1.84732e-06	9.01144
Pcolce	0.138089	-2.85633	13.727	-9.58628	3.83989e-08	1.84732e-06	9.01137
Dhx38	1.9971	0.997908	9.06117	9.58077	3.87115e-08	1.85777e-06	9.00318
Dync1i1	1.46987	0.555686	7.73981	9.57776	3.88832e-08	1.86085e-06	8.99871
Laptm4b	0.441098	-1.18083	10.5213	-9.5763	3.89668e-08	1.86085e-06	8.99654
A330009N23Rik	0.524979	-0.929668	8.51233	-9.5723	3.91965e-08	1.86725e-06	8.9906
Mus81	0.521672	-0.938785	9.85648	-9.57005	3.93267e-08	1.86888e-06	8.98725
Rxrg	0.232022	-2.10767	12.4725	-9.56454	3.96468e-08	1.87951e-06	8.97906
Mbd1	1.92348	0.943717	8.56855	9.56217	3.97856e-08	1.88151e-06	8.97553
Dnttip1	1.72077	0.783051	9.64081	9.54503	4.08028e-08	1.92495e-06	8.95003
Rbm14	1.77188	0.825284	9.00179	9.53488	4.14186e-08	1.94927e-06	8.9349
Rragc	1.85317	0.889996	9.85264	9.52262	4.21745e-08	1.98007e-06	8.91662
Lin52	2.05148	1.03667	9.35334	9.51962	4.23621e-08	1.98409e-06	8.91214
Coasy	2.67023	1.41696	11.4442	9.51484	4.2662e-08	1.99335e-06	8.90501
Arhgef10l	0.279013	-1.8416	11.8149	-9.51022	4.29543e-08	2.0022e-06	8.89811
Naa50	0.539382	-0.89062	10.2905	-9.50806	4.3092e-08	2.00383e-06	8.89488
Mbtd1	1.7999	0.847917	8.73405	9.49938	4.36483e-08	2.02486e-06	8.88192
Natd1	1.86827	0.901704	11.0947	9.4894	4.4298e-08	2.05013e-06	8.86699
Shd	2.49738	1.32042	7.98804	9.4874	4.44296e-08	2.05134e-06	8.86399
Fam76b	1.96926	0.977652	9.2318	9.48031	4.48981e-08	2.06807e-06	8.85339
Arrb1	0.441079	-1.18089	10.3816	-9.47334	4.53643e-08	2.08031e-06	8.84295
Crybb3	1.90829	0.932281	7.81103	9.47315	4.53773e-08	2.08031e-06	8.84266
Arhgap26	1.53499	0.618229	7.95412	9.46749	4.57599e-08	2.08601e-06	8.83418
Kdm4a	1.66704	0.737284	8.44439	9.46691	4.57987e-08	2.08601e-06	8.83332
Adprhl2	2.62653	1.39316	9.72895	9.46656	4.58228e-08	2.08601e-06	8.83279
Hmgb2	4.41014	2.14082	9.93202	9.46046	4.6239e-08	2.10005e-06	8.82365
Zfp273	0.58237	-0.779992	8.31508	-9.45731	4.6456e-08	2.10474e-06	8.81892
Clcn1	0.345335	-1.53393	9.72846	-9.45355	4.67159e-08	2.10474e-06	8.81328
Gpnmb	3.20622	1.68087	8.44859	9.45251	4.67877e-08	2.10474e-06	8.81173
Sbno2	1.89824	0.924661	8.11553	9.45073	4.69121e-08	2.10474e-06	8.80904
Slc35a1	0.699686	-0.51522	8.95739	-9.44994	4.69668e-08	2.10474e-06	8.80787
Prkaa2	0.415329	-1.26767	12.7867	-9.4496	4.69904e-08	2.10474e-06	8.80736
Dnajb9	2.32215	1.21546	9.88006	9.44123	4.75786e-08	2.12619e-06	8.79479
Arid5a	4.98399	2.3173	10.4033	9.43639	4.79216e-08	2.13662e-06	8.78753
Poldip3	2.15097	1.10499	11.7861	9.43278	4.81798e-08	2.14323e-06	8.78209
2410127L17Rik	0.273243	-1.87175	13.4693	-9.42805	4.85201e-08	2.15345e-06	8.77498
Nup50	2.44527	1.28999	8.93265	9.42407	4.88077e-08	2.16129e-06	8.76901
Dnmt3a	0.195253	-2.35659	10.7183	-9.42029	4.90831e-08	2.16856e-06	8.76332
Wdfy1	1.48754	0.572925	8.43491	9.41774	4.92701e-08	2.16977e-06	8.75947
Ankrd33b	1.85198	0.889066	8.32309	9.41688	4.93332e-08	2.16977e-06	8.75818
Dido1	2.23159	1.15807	9.72833	9.41047	4.98057e-08	2.18562e-06	8.74855
Stk11ip	1.89718	0.923856	8.6135	9.40425	5.02696e-08	2.20102e-06	8.73917
Ifi203	0.660897	-0.597504	8.37179	-9.39087	5.1282e-08	2.24031e-06	8.71902
Pagr1a	0.428614	-1.22225	12.133	-9.38194	5.197e-08	2.26529e-06	8.70554
Zfp330	1.97192	0.979598	10.6204	9.3693	5.29601e-08	2.30329e-06	8.68646
9630010G10Rik	0.355032	-1.49398	9.42168	-9.36641	5.31893e-08	2.30811e-06	8.68209
Sestd1	2.62564	1.39267	9.42213	9.36389	5.33898e-08	2.31137e-06	8.67829
Setd2	2.03003	1.0215	9.8929	9.36185	5.35533e-08	2.31137e-06	8.6752
Lats2	1.65739	0.728915	9.16277	9.36101	5.36203e-08	2.31137e-06	8.67393
Usp30	2.0838	1.05922	9.83742	9.35666	5.39705e-08	2.32133e-06	8.66735
Bpgm	0.241349	-2.0508	12.4682	-9.35235	5.43194e-08	2.33119e-06	8.66084
Rbfox1	0.305885	-1.70894	13.7022	-9.34501	5.49187e-08	2.34868e-06	8.64974
Nck1	0.634469	-0.65638	10.1253	-9.34441	5.49681e-08	2.34868e-06	8.64883
NAP094517-001	0.440484	-1.18284	11.1118	-9.3405	5.52907e-08	2.3551e-06	8.64291
Fn3k	0.595289	-0.748337	9.03408	-9.33908	5.54087e-08	2.3551e-06	8.64076
Ypel5	2.72516	1.44634	8.031	9.33821	5.5481e-08	2.3551e-06	8.63944
1700021K19Rik	0.588949	-0.763785	9.94103	-9.33533	5.57207e-08	2.36014e-06	8.63508
BC064822	0.398231	-1.32832	11.362	-9.3335	5.58738e-08	2.36149e-06	8.63231
Hspa12b	0.286884	-1.80146	10.1882	-9.32832	5.6309e-08	2.37434e-06	8.62446
Sfswap	1.73043	0.791132	8.75738	9.32698	5.64217e-08	2.37434e-06	8.62244
Dpyd	3.40363	1.76708	9.10968	9.3181	5.71781e-08	2.40099e-06	8.60897
NAP093547-001	3.64122	1.86442	10.1	9.29952	5.87949e-08	2.46357e-06	8.58077
Rbbp4	1.78822	0.838522	10.2002	9.29669	5.90454e-08	2.46876e-06	8.57647
Rhobtb2	0.491792	-1.02388	10.3446	-9.29017	5.96263e-08	2.4877e-06	8.56657
Dennd4b	0.503052	-0.991221	12.8316	-9.28707	5.99045e-08	2.49397e-06	8.56186
Slc20a1	1.7435	0.801985	9.51673	9.28471	6.01176e-08	2.49751e-06	8.55827
Dguok	0.436139	-1.19714	11.1839	-9.28276	6.02941e-08	2.49951e-06	8.5553
Rrp36	1.91581	0.937952	10.6584	9.27771	6.07538e-08	2.50563e-06	8.54762
Cbx5	0.660903	-0.597489	8.65129	-9.27723	6.07974e-08	2.50563e-06	8.54689
Cd81	0.443563	-1.17279	13.5401	-9.2769	6.08275e-08	2.50563e-06	8.54639
Tbcel	2.08323	1.05882	9.33298	9.2736	6.11309e-08	2.51282e-06	8.54136
4930430F08Rik	0.379305	-1.39857	10.3943	-9.25577	6.27938e-08	2.57574e-06	8.51421
NAP102544-1	1.83614	0.876679	7.78863	9.2513	6.32182e-08	2.5877e-06	8.5074
AI480461	1.65927	0.730551	7.7084	9.24664	6.3664e-08	2.60048e-06	8.50029
Wfdc1	0.1726	-2.5345	12.2406	-9.24199	6.41116e-08	2.60657e-06	8.4932
Slc26a6	0.357415	-1.48433	9.28111	-9.24178	6.41323e-08	2.60657e-06	8.49287
Fbxo31	2.25851	1.17537	12.6943	9.24093	6.42144e-08	2.60657e-06	8.49158
Add3	0.583168	-0.778018	10.3697	-9.23627	6.46672e-08	2.61949e-06	8.48447
Ddx47	1.66058	0.731689	10.2788	9.23129	6.51547e-08	2.63223e-06	8.47687
TC1726805	1.81853	0.86277	10.1339	9.23031	6.52518e-08	2.63223e-06	8.47537
Ccni	1.98329	0.987893	11.5048	9.22042	6.62336e-08	2.66631e-06	8.46026
Nfrkb	1.84746	0.885544	8.7283	9.21312	6.69679e-08	2.69032e-06	8.4491
Mkks	0.199702	-2.32408	10.8107	-9.20942	6.7344e-08	2.69986e-06	8.44343
Hacd4	0.632059	-0.661868	8.11147	-9.20641	6.76511e-08	2.7066e-06	8.43883
Mlxipl	0.527252	-0.923434	10.3575	-9.20339	6.79604e-08	2.7134e-06	8.43421
Pgm2	0.24125	-2.0514	16.7396	-9.20014	6.82953e-08	2.7212e-06	8.42924
Pim3	5.77912	2.53085	11.2642	9.19575	6.87503e-08	2.73374e-06	8.42252
Mgl2	0.517507	-0.950351	13.2158	-9.18143	7.02575e-08	2.78798e-06	8.40058
Snip1	1.55702	0.63879	8.7161	9.17894	7.05232e-08	2.7911e-06	8.39676
Mir22hg	6.15685	2.62219	9.76158	9.17801	7.06227e-08	2.7911e-06	8.39533
Jmjd1c	2.12019	1.0842	10.2741	9.17579	7.08609e-08	2.79485e-06	8.39192
Ddx27	2.5293	1.33874	9.63297	9.17106	7.13713e-08	2.80929e-06	8.38466
Car3	0.0767097	-3.70445	14.4118	-9.1695	7.154e-08	2.81025e-06	8.38227
1110059G10Rik	1.47467	0.560388	8.05676	9.16043	7.2531e-08	2.84345e-06	8.36835
Cdkn2b	0.576292	-0.795129	8.21638	-9.15847	7.27469e-08	2.84619e-06	8.36534
Hnrnpa1	1.71512	0.778312	9.34964	9.15494	7.3138e-08	2.85575e-06	8.35991
Mtrf1l	0.568933	-0.813669	9.48349	-9.1507	7.36102e-08	2.86844e-06	8.3534
Pom121	2.18003	1.12435	10.2933	9.14363	7.44046e-08	2.89291e-06	8.34254
Slc25a33	2.63081	1.39551	10.4326	9.14248	7.4535e-08	2.89291e-06	8.34077
Supt6	1.91846	0.939952	9.78212	9.1379	7.50562e-08	2.90735e-06	8.33371
Itih4	1.6623	0.733181	7.79526	9.13495	7.53926e-08	2.91458e-06	8.32919
Smox	0.0387972	-4.6879	13.0303	-9.13011	7.59506e-08	2.93034e-06	8.32172
Cxcl12	0.527185	-0.923619	11.1983	-9.12124	7.69819e-08	2.96426e-06	8.30807
Tmem109	0.282758	-1.82236	14.7218	-9.10922	7.84038e-08	3.00344e-06	8.28954
Pdcd6	2.16442	1.11398	12.7863	9.10916	7.84112e-08	3.00344e-06	8.28945
Emp3	0.367418	-1.44451	10.2083	-9.10874	7.84619e-08	3.00344e-06	8.28879
Braf	1.47967	0.565273	8.636	9.10711	7.86561e-08	3.00497e-06	8.28629
Gzf1	2.40506	1.26607	10.0318	9.10356	7.90834e-08	3.01538e-06	8.28081
Ufd1l	1.88451	0.914192	10.4625	9.1017	7.93071e-08	3.01801e-06	8.27795
Dcaf10	1.64375	0.716995	7.88668	9.09784	7.97757e-08	3.02992e-06	8.27198
Epc1	1.6202	0.696169	8.74755	9.0958	8.00237e-08	3.03023e-06	8.26884
Tspyl3	0.579212	-0.787837	8.35169	-9.09522	8.00948e-08	3.03023e-06	8.26794
Tnfsf13os	0.562987	-0.828826	9.29432	-9.08538	8.13065e-08	3.07011e-06	8.25274
Naa20	0.448567	-1.15661	12.4432	-9.0829	8.16142e-08	3.07577e-06	8.24892
Stk24	1.87351	0.905742	8.91701	9.06423	8.3976e-08	3.15866e-06	8.22004
Eva1c	2.06798	1.04822	8.49006	9.06172	8.42984e-08	3.16468e-06	8.21616
Atf6	1.88427	0.914006	9.35013	9.05383	8.53227e-08	3.19697e-06	8.20393
Wasf2	1.60516	0.682714	9.52984	9.05069	8.57327e-08	3.20617e-06	8.19908
Zfyve27	2.07171	1.05082	9.59421	9.04441	8.65614e-08	3.23096e-06	8.18934
Tmem183a	1.91961	0.940815	8.77526	9.04156	8.69396e-08	3.23388e-06	8.18492
Bnip3	2.12288	1.08603	13.2661	9.04132	8.69715e-08	3.23388e-06	8.18455
Fbrsl1	1.73467	0.79466	10.1997	9.03572	8.77203e-08	3.24565e-06	8.17587
Arhgap20	0.283837	-1.81686	10.8786	-9.03552	8.77477e-08	3.24565e-06	8.17555
Chpf2	2.24633	1.16757	10.0164	9.03487	8.7835e-08	3.24565e-06	8.17455
Fuk	0.582981	-0.77848	10.43	-9.03398	8.79543e-08	3.24565e-06	8.17317
Lpcat3	2.71647	1.44173	10.3156	9.03113	8.83395e-08	3.2537e-06	8.16875
Wdr92	2.52186	1.33449	9.85919	9.02874	8.86635e-08	3.25947e-06	8.16504
Snapc4	1.94144	0.957129	9.91129	9.01971	8.99e-08	3.2987e-06	8.15102
Uhrf1bp1l	3.1104	1.6371	10.2081	9.01379	9.07199e-08	3.31951e-06	8.14182
Chka	2.02858	1.02047	7.90155	9.01274	9.08663e-08	3.31951e-06	8.14019
Sirt7	1.73771	0.797185	9.50592	9.01117	9.10856e-08	3.31951e-06	8.13775
Cdc42ep2	0.252133	-1.98774	11.5935	-9.01072	9.11486e-08	3.31951e-06	8.13705
Spsb1	1.51105	0.595548	8.09398	9.00455	9.20154e-08	3.34483e-06	8.12746
A830052D11Rik	0.204064	-2.29291	10.7176	-9.0011	9.25049e-08	3.35636e-06	8.12209
Tor1aip1	1.83091	0.872562	9.58441	8.99485	9.33968e-08	3.38242e-06	8.11237
Znrd1as	0.423874	-1.23829	11.2712	-8.98768	9.44316e-08	3.40881e-06	8.10121
Daxx	3.44676	1.78524	11.3194	8.98738	9.44754e-08	3.40881e-06	8.10074
Pmaip1	1.52341	0.607305	7.68566	8.97496	9.62987e-08	3.46818e-06	8.08138
Gadd45a	3.76288	1.91184	9.44176	8.96813	9.73155e-08	3.49833e-06	8.07075
Anxa13	2.05324	1.03791	7.6959	8.96675	9.75235e-08	3.49935e-06	8.06858
Nexn	0.315054	-1.66633	12.9797	-8.95636	9.90967e-08	3.54926e-06	8.05237
Pfn2	0.282068	-1.82588	13.5624	-8.94953	1.00146e-07	3.58026e-06	8.04171
Suv420h1	1.49322	0.578426	8.14576	8.93071	1.03097e-07	3.679e-06	8.01229
Zfp787	1.69551	0.761717	10.2829	8.92042	1.04748e-07	3.7311e-06	7.99619
Kng1	1.71317	0.776669	7.82629	8.91835	1.05084e-07	3.73624e-06	7.99295
Atf4	2.42204	1.27622	13.2271	8.91659	1.05371e-07	3.7396e-06	7.99019
Golm1	0.200071	-2.32141	11.0772	-8.9123	1.06071e-07	3.7568e-06	7.98348
Dapk2	0.307507	-1.70131	10.2991	-8.91127	1.06241e-07	3.7568e-06	7.98186
Tmem55a	0.43054	-1.21578	11.4969	-8.90775	1.0682e-07	3.77044e-06	7.97635
Ak3	0.340612	-1.5538	11.8405	-8.90516	1.0725e-07	3.77876e-06	7.97228
Gnmt	4.30999	2.10769	8.49413	8.89986	1.08133e-07	3.80299e-06	7.96398
Ttc30b	0.682051	-0.552049	8.29633	-8.89794	1.08455e-07	3.8071e-06	7.96096
Fis1	1.38928	0.474337	11.5455	8.89683	1.0864e-07	3.8071e-06	7.95923
G3bp2	0.544074	-0.878125	10.7748	-8.89361	1.09184e-07	3.81487e-06	7.95417
Ssfa2	1.62877	0.703783	8.27628	8.8932	1.09254e-07	3.81487e-06	7.95353
3300002P13Rik	0.543012	-0.880944	8.73867	-8.89006	1.09785e-07	3.82657e-06	7.94861
Nacc2	0.658167	-0.603475	9.26765	-8.88647	1.10398e-07	3.84107e-06	7.94297
Arrdc4	2.39498	1.26002	8.73088	8.88274	1.11038e-07	3.85643e-06	7.93712
Serpina3m	3.41035	1.76992	7.97434	8.87973	1.11557e-07	3.86757e-06	7.93239
Tank	1.56925	0.650076	8.43759	8.87487	1.124e-07	3.88989e-06	7.92476
Chkb	2.87935	1.52574	11.7104	8.86833	1.13547e-07	3.92262e-06	7.91447
Atg4c	0.610278	-0.712461	8.36864	-8.86251	1.14577e-07	3.95118e-06	7.90533
Mrpl41	2.21516	1.14741	10.6737	8.85416	1.16072e-07	3.99567e-06	7.89219
Rpgrip1	1.66385	0.734529	9.71086	8.84859	1.17081e-07	4.0233e-06	7.88341
Hnrnpf	2.00227	1.00164	10.3632	8.84546	1.17652e-07	4.03325e-06	7.87849
Thy1	0.127928	-2.9666	11.5999	-8.84473	1.17785e-07	4.03325e-06	7.87734
Rab11b	2.9393	1.55547	12.3031	8.84143	1.18391e-07	4.04688e-06	7.87214
Scfd1	1.52492	0.608738	9.09278	8.83841	1.18949e-07	4.05273e-06	7.86737
Hps5	0.697018	-0.520732	8.55129	-8.83759	1.191e-07	4.05273e-06	7.86609
Sdpr	0.274989	-1.86256	13.4817	-8.83713	1.19186e-07	4.05273e-06	7.86536
Prdm2	1.48045	0.566033	7.86056	8.82758	1.2097e-07	4.10103e-06	7.8503
Nfkbil1	2.10482	1.0737	11.081	8.82727	1.21027e-07	4.10103e-06	7.84982
Cyb5b	0.483735	-1.04771	10.2863	-8.8221	1.22006e-07	4.12105e-06	7.84166
Dhrs7c	0.25944	-1.94653	14.5975	-8.82191	1.22041e-07	4.12105e-06	7.84137
Myoz3	0.380661	-1.39342	10.4953	-8.81774	1.22838e-07	4.13348e-06	7.83477
Psmb8	0.414398	-1.27091	10.5991	-8.81696	1.22986e-07	4.13348e-06	7.83356
Lrrc38	0.160666	-2.63786	10.5929	-8.81587	1.23195e-07	4.13348e-06	7.83183
Zfp143	1.52696	0.610658	8.06985	8.81555	1.23258e-07	4.13348e-06	7.83132
Lenep	0.545495	-0.874363	9.88878	-8.80124	1.26037e-07	4.21944e-06	7.80871
Smpd4	1.55324	0.635284	8.79536	8.79979	1.26323e-07	4.22174e-06	7.80642
Bcl7b	2.34664	1.23059	10.5054	8.79415	1.27438e-07	4.24804e-06	7.79752
1110019D14Rik	0.483746	-1.04768	8.66147	-8.79361	1.27546e-07	4.24804e-06	7.79666
Bsdc1	2.16337	1.11328	8.67538	8.776	1.31101e-07	4.35901e-06	7.76879
Crtc3	1.64583	0.718819	8.94458	8.76618	1.33129e-07	4.41672e-06	7.75323
Spata5	1.52226	0.606212	8.66318	8.76437	1.33506e-07	4.41672e-06	7.75036
Pced1b	1.5137	0.598081	8.43297	8.76336	1.33718e-07	4.41672e-06	7.74876
Gm16062	0.242935	-2.04136	10.2565	-8.76269	1.33858e-07	4.41672e-06	7.74769
Mtmr4	2.38253	1.2525	8.29121	8.76215	1.33971e-07	4.41672e-06	7.74684
Mcm7	2.08496	1.06002	10.206	8.75974	1.34477e-07	4.42593e-06	7.74302
Uqcc3	0.549814	-0.862985	14.5954	-8.75398	1.35694e-07	4.45846e-06	7.73388
Rsbn1	1.64736	0.720153	8.37699	8.74286	1.38078e-07	4.52915e-06	7.71623
Rbm33	2.14583	1.10153	10.0371	8.73123	1.40617e-07	4.60467e-06	7.69776
Wdr43	1.66755	0.737729	9.52247	8.72885	1.41143e-07	4.60684e-06	7.69398
Fundc1	0.46343	-1.10958	11.4888	-8.72879	1.41156e-07	4.60684e-06	7.69388
Lsm12	0.439669	-1.18551	11.2192	-8.72362	1.42306e-07	4.63475e-06	7.68565
Ppm1j	0.330863	-1.59569	11.5003	-8.72281	1.42487e-07	4.63475e-06	7.68437
Btf3l4	1.73146	0.791987	9.76396	8.7191	1.43318e-07	4.654e-06	7.67847
Ddx3y	1.85925	0.894722	11.2436	8.71608	1.43999e-07	4.66834e-06	7.67367
Pbx3	1.7892	0.839313	8.47651	8.71341	1.44605e-07	4.6802e-06	7.66941
Ddx21	2.1819	1.12558	9.01457	8.69822	1.48097e-07	4.76184e-06	7.64521
Arfgef2	1.96923	0.977633	8.76723	8.69792	1.48166e-07	4.76184e-06	7.64474
Cbr2	0.162957	-2.61744	12.2689	-8.69765	1.4823e-07	4.76184e-06	7.6443
Ddt	2.11519	1.08079	13.0974	8.69737	1.48294e-07	4.76184e-06	7.64386
Zswim8	2.2854	1.19245	11.1484	8.69713	1.48349e-07	4.76184e-06	7.64349
Hmgn1	0.592427	-0.75529	11.1831	-8.69453	1.48959e-07	4.77355e-06	7.63933
Top1mt	0.624325	-0.679632	10.6966	-8.68928	1.50193e-07	4.80519e-06	7.63096
2810004N23Rik	0.526119	-0.926538	11.2462	-8.6774	1.53027e-07	4.88783e-06	7.61201
Sh3bgrl3	0.522248	-0.937192	11.4347	-8.67519	1.53559e-07	4.89681e-06	7.60849
Arhgap8	1.87312	0.905447	8.22669	8.67075	1.54639e-07	4.92316e-06	7.60139
Adal	0.663144	-0.592606	9.13541	-8.66608	1.55779e-07	4.95138e-06	7.59394
Erbb2ip	2.18626	1.12847	9.33603	8.66501	1.56044e-07	4.95172e-06	7.59221
BC031361	1.37938	0.464017	7.66972	8.65642	1.5817e-07	5.01105e-06	7.57849
Exd2	0.592715	-0.754588	8.57365	-8.65297	1.59033e-07	5.03019e-06	7.57297
Lpin3	2.72481	1.44615	9.60684	8.65002	1.59774e-07	5.04544e-06	7.56826
Safb	2.01748	1.01255	10.3323	8.64548	1.60922e-07	5.07347e-06	7.561
Psmc1	2.13321	1.09302	13.3582	8.63873	1.62646e-07	5.10771e-06	7.55019
Zfp771	2.57526	1.36472	13.4318	8.6387	1.62655e-07	5.10771e-06	7.55013
Eif2ak4	1.75236	0.809298	9.52671	8.63816	1.62794e-07	5.10771e-06	7.54926
Tmem251	1.99417	0.99579	9.9283	8.63544	1.63494e-07	5.1214e-06	7.54492
Gas5	1.50089	0.585821	8.54671	8.63315	1.64087e-07	5.12431e-06	7.54124
NAP111546-1	0.621007	-0.687319	9.8943	-8.63229	1.64311e-07	5.12431e-06	7.53986
Fbln2	0.422548	-1.24281	12.1554	-8.63204	1.64376e-07	5.12431e-06	7.53946
Atrip	2.31323	1.20991	10.5732	8.62905	1.65152e-07	5.14029e-06	7.53468
Maml1	2.21043	1.14433	9.69916	8.62708	1.65667e-07	5.14808e-06	7.53153
Brms1	2.12851	1.08985	9.55745	8.62468	1.66298e-07	5.15947e-06	7.52767
Csnk2a2	1.8491	0.886821	9.52873	8.61816	1.68021e-07	5.20464e-06	7.51722
P2rx6	0.596079	-0.746424	9.20767	-8.61589	1.68625e-07	5.21506e-06	7.51358
Smpd3	0.581602	-0.781895	8.13001	-8.61168	1.69751e-07	5.24157e-06	7.50683
E130215H24Rik	1.79161	0.841253	7.76374	8.6057	1.71366e-07	5.28305e-06	7.49722
Grtp1	0.419238	-1.25416	9.23409	-8.60256	1.7222e-07	5.30102e-06	7.49218
Ppapdc3	0.226603	-2.14176	13.6342	-8.59399	1.74572e-07	5.36493e-06	7.47842
Myd88	1.97183	0.979538	9.11873	8.58567	1.7689e-07	5.4276e-06	7.46504
Ggcx	0.614811	-0.701786	8.46758	-8.58424	1.77292e-07	5.43137e-06	7.46274
Otub1	1.96816	0.97685	10.1061	8.57257	1.80606e-07	5.5242e-06	7.44396
Bclaf1	2.23902	1.16287	11.1827	8.56787	1.81958e-07	5.55684e-06	7.43639
Gm42102	2.37369	1.24713	9.35742	8.56528	1.82708e-07	5.57103e-06	7.43222
Gpbp1l1	1.83068	0.872382	9.29273	8.56385	1.83122e-07	5.57492e-06	7.42992
Cdk5	0.473114	-1.07974	9.77183	-8.55581	1.85476e-07	5.63343e-06	7.41697
Taf8	2.07186	1.05093	8.87914	8.55502	1.8571e-07	5.63343e-06	7.41569
Hic2	1.82423	0.867288	8.36587	8.55433	1.85911e-07	5.63343e-06	7.41459
Actr6	0.484626	-1.04506	10.5953	-8.55288	1.86343e-07	5.63774e-06	7.41223
Dnajc16	2.29913	1.20109	8.78355	8.54268	1.89389e-07	5.72102e-06	7.39578
Sat1	2.45048	1.29307	9.98986	8.5357	1.91502e-07	5.77589e-06	7.38453
Gmpr	0.355392	-1.49252	11.5082	-8.5324	1.92513e-07	5.7974e-06	7.37919
Wdr74	1.7768	0.829281	9.52827	8.52934	1.93453e-07	5.81671e-06	7.37425
Gpalpp1	2.33434	1.22301	10.9549	8.52528	1.94707e-07	5.83733e-06	7.36769
Dhrs7b	0.529156	-0.918236	9.97887	-8.52518	1.94737e-07	5.83733e-06	7.36753
Rbm3	1.80557	0.852458	11.1164	8.52346	1.95273e-07	5.8444e-06	7.36474
Hrasls	0.221084	-2.17733	11.9672	-8.5207	1.96134e-07	5.8588e-06	7.36028
Tcerg1	1.42921	0.515217	8.11962	8.51999	1.96356e-07	5.8588e-06	7.35914
Ccnl2	1.51355	0.597932	9.49453	8.51349	1.98398e-07	5.91069e-06	7.34864
Zfp933	0.634434	-0.656458	8.4395	-8.50875	1.99906e-07	5.94651e-06	7.34096
Eif4ebp1	3.91177	1.96782	14.0031	8.49362	2.04789e-07	6.0825e-06	7.31647
Irx3os	0.511701	-0.966627	8.15024	-8.47342	2.11508e-07	6.27249e-06	7.28371
Ift80	0.641287	-0.640958	8.62412	-8.46952	2.12831e-07	6.30166e-06	7.27738
Znhit1	0.700286	-0.513983	12.4542	-8.46862	2.13139e-07	6.30166e-06	7.27592
Bcl6	0.172169	-2.5381	12.9774	-8.46025	2.16011e-07	6.3769e-06	7.26234
Tmem184b	0.532067	-0.910321	10.6228	-8.45612	2.17445e-07	6.40954e-06	7.25562
Bzw1	1.80412	0.851299	9.8312	8.44946	2.19776e-07	6.46845e-06	7.2448
Bri3	2.21842	1.14953	13.244	8.4447	2.2146e-07	6.50819e-06	7.23705
Gm2a	0.645598	-0.631292	8.542	-8.44194	2.22439e-07	6.5271e-06	7.23258
Dcun1d2	0.275982	-1.85735	12.5762	-8.43656	2.24366e-07	6.56941e-06	7.22382
Hnrnpl	1.63473	0.709057	8.34917	8.43518	2.24865e-07	6.56941e-06	7.22157
Lbp	3.32424	1.73303	10.1451	8.43457	2.25084e-07	6.56941e-06	7.22058
Shisa4	0.405259	-1.30309	13.156	-8.43354	2.25458e-07	6.56941e-06	7.2189
Timm10	2.12645	1.08845	12.7992	8.43324	2.25566e-07	6.56941e-06	7.21841
1700029I15Rik	2.29453	1.1982	8.47772	8.4308	2.2645e-07	6.58046e-06	7.21444
Slc46a1	0.493986	-1.01746	8.66255	-8.43033	2.26621e-07	6.58046e-06	7.21368
Nhsl1	2.12753	1.08918	9.14285	8.42832	2.27353e-07	6.59189e-06	7.2104
LOC106740	2.11797	1.08268	10.2483	8.41964	2.30541e-07	6.67439e-06	7.19627
Nkiras2	1.65962	0.730851	9.801	8.4175	2.31338e-07	6.68752e-06	7.19277
Fiz1	2.00686	1.00494	9.35305	8.41484	2.32328e-07	6.70563e-06	7.18844
Dnajc5	1.6598	0.731013	10.2645	8.41397	2.32653e-07	6.70563e-06	7.18702
Bst2	0.320115	-1.64334	11.1249	-8.40853	2.34695e-07	6.7545e-06	7.17815
Med10	1.94125	0.956983	9.90369	8.40668	2.35392e-07	6.75916e-06	7.17514
2310015D24Rik	0.509769	-0.972084	8.81335	-8.40626	2.35551e-07	6.75916e-06	7.17445
Ttc30a1	0.542047	-0.883511	8.41397	-8.40192	2.37201e-07	6.79565e-06	7.16737
Pecr	0.585182	-0.773042	10.4834	-8.4005	2.37745e-07	6.79565e-06	7.16504
Itga4	0.606384	-0.721695	8.40515	-8.40017	2.37869e-07	6.79565e-06	7.16451
Zmym5	1.72196	0.784048	8.96997	8.3963	2.39354e-07	6.82807e-06	7.1582
Tgtp2	0.396077	-1.33615	9.4036	-8.39431	2.40121e-07	6.83992e-06	7.15495
Zbtb10	1.85551	0.89182	8.23782	8.38783	2.42638e-07	6.90154e-06	7.14437
Nubp2	2.19375	1.1334	9.97377	8.38561	2.43509e-07	6.91621e-06	7.14073
Nsmce2	1.6419	0.715369	8.25666	8.3813	2.45202e-07	6.95418e-06	7.1337
Mier1	1.54937	0.631682	7.99048	8.37697	2.4692e-07	6.98586e-06	7.12661
Dazap2	2.62624	1.393	13.5702	8.37668	2.47036e-07	6.98586e-06	7.12613
Gsdmd	0.62782	-0.671576	8.61923	-8.37563	2.47452e-07	6.98747e-06	7.12443
Pik3ca	1.63119	0.705928	8.51948	8.37343	2.48332e-07	7.00216e-06	7.12082
Rbl2	2.6103	1.38421	9.18858	8.37215	2.48846e-07	7.00652e-06	7.11872
Cenpw	1.4124	0.498147	8.133	8.37068	2.49434e-07	7.00675e-06	7.11632
BB237529	2.14793	1.10295	8.53622	8.36872	2.50225e-07	7.00675e-06	7.11311
Arhgdib	0.477406	-1.06671	10.0601	-8.36869	2.50235e-07	7.00675e-06	7.11307
Tmem189	1.98227	0.987157	8.39015	8.36855	2.50292e-07	7.00675e-06	7.11284
Eapp	2.52128	1.33415	11.564	8.36673	2.51029e-07	7.01728e-06	7.10986
Mmp15	0.515559	-0.955792	8.50275	-8.36269	2.52671e-07	7.05308e-06	7.10324
Mpp5	2.00149	1.00107	9.69295	8.35924	2.5408e-07	7.08224e-06	7.09759
Ptges3l	0.232119	-2.10706	13.3137	-8.34584	2.59635e-07	7.21385e-06	7.07564
Lox	2.61292	1.38566	8.33821	8.34574	2.59677e-07	7.21385e-06	7.07547
Piga	1.7826	0.833985	8.59556	8.34477	2.60082e-07	7.21385e-06	7.07389
Plekhh3	0.35008	-1.51424	10.3196	-8.3443	2.60282e-07	7.21385e-06	7.07311
Dbp	0.0827465	-3.59516	13.6564	-8.3387	2.62645e-07	7.26899e-06	7.06394
LOC102643247	0.197321	-2.34138	11.6947	-8.33543	2.64037e-07	7.29717e-06	7.05857
Myod1	0.336	-1.57347	9.00293	-8.3338	2.64736e-07	7.3048e-06	7.05589
Avl9	1.46571	0.551601	8.36323	8.33303	2.65063e-07	7.3048e-06	7.05463
Elk4	1.67492	0.744092	8.36802	8.33116	2.65868e-07	7.31531e-06	7.05156
AK141540	2.81352	1.49238	8.50758	8.33039	2.66196e-07	7.31531e-06	7.05031
Pf4	0.169269	-2.56261	12.1331	-8.3244	2.68788e-07	7.37615e-06	7.04047
Unc50	1.73137	0.791912	10.8337	8.31694	2.72055e-07	7.44227e-06	7.0282
Cdk13	1.65094	0.723288	8.26989	8.31642	2.72282e-07	7.44227e-06	7.02736
Gm15441	1.59371	0.672385	7.62084	8.31614	2.72404e-07	7.44227e-06	7.0269
Map3k6	6.16156	2.6233	10.3433	8.31475	2.73017e-07	7.44227e-06	7.02462
Zfp212	1.93502	0.952347	11.3017	8.31455	2.73107e-07	7.44227e-06	7.02428
Itpkc	5.20211	2.3791	9.03154	8.31331	2.73657e-07	7.44682e-06	7.02224
Psmb9	0.338072	-1.5646	9.66542	-8.31167	2.74384e-07	7.45147e-06	7.01955
Eif5	2.17727	1.12252	12.6671	8.3112	2.74592e-07	7.45147e-06	7.01878
Ankzf1	2.355	1.23572	9.90393	8.30843	2.75826e-07	7.47454e-06	7.01423
Cblb	1.7476	0.805374	8.41428	8.30626	2.76798e-07	7.49045e-06	7.01066
Sap30bp	1.64711	0.719937	9.15996	8.29294	2.82837e-07	7.64327e-06	6.98874
Ddx54	1.76665	0.821015	11.5246	8.28682	2.85658e-07	7.70376e-06	6.97867
Sin3b	1.76882	0.822784	10.2715	8.2849	2.86553e-07	7.70376e-06	6.97549
Fam19a3	0.471072	-1.08598	8.38527	-8.28352	2.87194e-07	7.70376e-06	6.97322
Igf1r	2.40004	1.26306	9.88035	8.28245	2.87691e-07	7.70376e-06	6.97147
Polk	0.481701	-1.05379	8.54747	-8.28209	2.87861e-07	7.70376e-06	6.97087
Zfp354b	0.625849	-0.676113	8.26288	-8.2817	2.88042e-07	7.70376e-06	6.97023
Tet2	1.79085	0.840645	8.66684	8.28168	2.88051e-07	7.70376e-06	6.9702
Smu1	1.77109	0.824637	11.8347	8.28128	2.88239e-07	7.70376e-06	6.96954
Ubap2l	1.80261	0.850088	9.73035	8.27955	2.89051e-07	7.71488e-06	6.96668
Saa3	8.58164	3.10125	8.02943	8.26295	2.9695e-07	7.91487e-06	6.9393
AK132033	4.82902	2.27173	12.2725	8.25886	2.98928e-07	7.9567e-06	6.93256
Gm3258	1.98867	0.991805	11.4564	8.25599	3.00328e-07	7.98308e-06	6.92782
Plb1	1.76623	0.820673	7.71486	8.25419	3.01207e-07	7.99553e-06	6.92485
Rprd1a	0.372988	-1.4228	10.7097	-8.2458	3.05349e-07	8.09444e-06	6.91098
Amd2	0.0702699	-3.83095	13.004	-8.24468	3.05904e-07	8.09815e-06	6.90914
Cyp2d12	1.54295	0.625696	8.10226	8.24198	3.07253e-07	8.12281e-06	6.90467
Prr3	1.69064	0.757573	8.24247	8.23675	3.09881e-07	8.18118e-06	6.89602
Cog8	1.52788	0.611532	8.37028	8.23225	3.1216e-07	8.23022e-06	6.88858
Nrip2	0.643083	-0.636922	8.10923	-8.23075	3.12923e-07	8.23917e-06	6.8861
2310057M21Rik	3.56506	1.83393	9.78609	8.21561	3.20743e-07	8.43368e-06	6.86104
Pdzd8	1.52563	0.609409	8.17756	8.21276	3.22234e-07	8.46146e-06	6.85633
Zxdc	1.54791	0.630325	8.5075	8.21077	3.23285e-07	8.47762e-06	6.85302
Xrn2	1.89915	0.925357	10.0408	8.20679	3.25393e-07	8.52145e-06	6.84642
Rffl	1.75535	0.81176	8.1718	8.20498	3.26352e-07	8.5351e-06	6.84343
Sesn2	1.66445	0.735046	8.5373	8.20309	3.27363e-07	8.55006e-06	6.84029
Fdft1	1.85966	0.89504	9.71394	8.20016	3.28933e-07	8.57957e-06	6.83543
Abra	0.186469	-2.42299	11.4151	-8.19832	3.29922e-07	8.59106e-06	6.83238
Pole	1.56213	0.643514	8.16996	8.1977	3.30256e-07	8.59106e-06	6.83135
Nbr1	2.78437	1.47735	9.54769	8.19644	3.30936e-07	8.59727e-06	6.82927
Setd1a	2.33027	1.2205	9.75478	8.19116	3.33805e-07	8.66026e-06	6.8205
Topors	1.63867	0.712529	9.36562	8.18713	3.36012e-07	8.70593e-06	6.8138
BC023105	0.120654	-3.05105	11.061	-8.17247	3.44162e-07	8.90525e-06	6.78946
Synpo2l	0.566394	-0.820123	11.6597	-8.16926	3.45977e-07	8.93497e-06	6.78412
Nmral1	0.603016	-0.729732	8.49214	-8.16882	3.46228e-07	8.93497e-06	6.78339
Extl2	0.439879	-1.18482	10.1897	-8.16626	3.47682e-07	8.96064e-06	6.77913
Tsr1	1.77776	0.830059	9.13946	8.16095	3.50716e-07	9.0269e-06	6.7703
Ngdn	1.89786	0.924374	13.1569	8.15898	3.51851e-07	9.04415e-06	6.76702
Txlng	1.41283	0.498585	8.0538	8.15405	3.54703e-07	9.10259e-06	6.75882
Srsf9	0.5653	-0.822912	10.3552	-8.15344	3.55059e-07	9.10259e-06	6.75781
Cep126	1.44588	0.531945	7.67961	8.14854	3.57923e-07	9.16396e-06	6.74965
4632433K11Rik	1.79221	0.841739	8.02147	8.14677	3.58964e-07	9.17855e-06	6.74669
Dpy30	0.599058	-0.739234	10.6607	-8.14444	3.60336e-07	9.20155e-06	6.74282
A430078G23Rik	3.05816	1.61267	15.4825	8.14223	3.61646e-07	9.22291e-06	6.73913
Manbal	1.45452	0.540546	9.20173	8.13915	3.6348e-07	9.25757e-06	6.734
Nudt4	0.301841	-1.72814	13.3394	-8.13377	3.66704e-07	9.32054e-06	6.72502
Zfp710	0.531851	-0.910906	11.1054	-8.13343	3.66909e-07	9.32054e-06	6.72446
Heca	2.32791	1.21903	9.77038	8.12246	3.73578e-07	9.47739e-06	6.70616
Itga11	0.226193	-2.14437	10.8672	-8.12168	3.74056e-07	9.47739e-06	6.70486
Synm	0.322139	-1.63424	12.0821	-8.11263	3.79663e-07	9.60695e-06	6.68975
Gatad2b	1.91139	0.934623	8.65238	8.11182	3.80167e-07	9.60723e-06	6.6884
Taf7	1.82502	0.867915	8.49239	8.10603	3.83802e-07	9.67751e-06	6.67873
5031434O11Rik	2.7901	1.48032	8.68458	8.10579	3.83957e-07	9.67751e-06	6.67832
Mri1	0.449041	-1.15508	11.6358	-8.10503	3.84438e-07	9.67751e-06	6.67705
Zfp566	0.4635	-1.10936	10.0828	-8.10413	3.85007e-07	9.67934e-06	6.67555
Mnt	2.11095	1.0779	11.4146	8.10039	3.87381e-07	9.72646e-06	6.66931
Dhcr24	0.389205	-1.3614	9.09397	-8.0985	3.88589e-07	9.73379e-06	6.66614
Enpp4	0.456082	-1.13264	11.452	-8.09837	3.88672e-07	9.73379e-06	6.66593
Por	2.97532	1.57304	10.7349	8.09696	3.89577e-07	9.74392e-06	6.66356
Dcaf12	1.67739	0.746218	9.88395	8.0958	3.90319e-07	9.74998e-06	6.66163
Tmem230	0.581009	-0.783367	11.2051	-8.09361	3.91728e-07	9.76107e-06	6.65797
Mast4	0.486547	-1.03935	9.43543	-8.09355	3.91765e-07	9.76107e-06	6.65787
Bcam	0.480524	-1.05732	10.1404	-8.08861	3.94971e-07	9.82838e-06	6.64959
Gm4980	0.351496	-1.50842	8.79185	-8.08612	3.96594e-07	9.85618e-06	6.64543
Phf3	2.40458	1.26578	10.1259	8.08003	4.00591e-07	9.94282e-06	6.63524
Cnih1	0.477976	-1.06499	13.5738	-8.07841	4.01661e-07	9.95669e-06	6.63253
Lgi2	0.450655	-1.1499	8.57242	-8.07709	4.02536e-07	9.96571e-06	6.63032
Caml	1.667	0.737252	10.7273	8.07624	4.03102e-07	9.96705e-06	6.62889
LOC105247169	2.01248	1.00897	12.4433	8.07267	4.05481e-07	1.00132e-05	6.62291
Rab5a	1.69019	0.757182	11.1381	8.07175	4.06097e-07	1.00157e-05	6.62137
Tbc1d10c	0.266144	-1.90972	9.47856	-8.06499	4.1065e-07	1.01152e-05	6.61005
Ldb1	1.97322	0.980553	9.7475	8.0598	4.14186e-07	1.01894e-05	6.60133
Islr	0.279706	-1.83802	10.6057	-8.05215	4.19449e-07	1.02966e-05	6.58851
Cryl1	0.638041	-0.648278	8.93321	-8.05193	4.19602e-07	1.02966e-05	6.58814
Smad4	1.72915	0.790065	11.9632	8.04763	4.22592e-07	1.03525e-05	6.58092
Zfpl1	1.67306	0.742493	10.5918	8.04713	4.22942e-07	1.03525e-05	6.58008
Prrg1	0.74622	-0.422327	8.11497	-8.04286	4.25941e-07	1.04128e-05	6.5729
Ntf5	0.43748	-1.19271	9.2733	-8.04136	4.26996e-07	1.04167e-05	6.57039
Aurka	0.248491	-2.00873	9.92	-8.04082	4.27375e-07	1.04167e-05	6.56949
Cox8a	2.1876	1.12935	14.304	8.03985	4.28066e-07	1.04167e-05	6.56785
Ppard	2.04798	1.0342	11.0919	8.03961	4.28236e-07	1.04167e-05	6.56744
Tmem25	0.292355	-1.77421	10.3652	-8.03859	4.28956e-07	1.04212e-05	6.56574
Cd34	0.419732	-1.25246	10.9205	-8.03681	4.30223e-07	1.04389e-05	6.56274
Osbpl2	1.88787	0.916759	11.4893	8.03235	4.33407e-07	1.04911e-05	6.55525
Cant1	1.85481	0.891271	8.06618	8.03129	4.34171e-07	1.04911e-05	6.55346
Lemd2	2.30408	1.20419	13.0548	8.03116	4.3426e-07	1.04911e-05	6.55325
Pds5b	0.724994	-0.463958	8.545	-8.03079	4.34526e-07	1.04911e-05	6.55263
Lrg1	2.9891	1.57971	11.5794	8.02874	4.36005e-07	1.05138e-05	6.54917
Gtf2h4	0.523169	-0.93465	11.5855	-8.02771	4.36748e-07	1.05187e-05	6.54744
Wbscr27	2.29332	1.19744	8.29314	8.02546	4.38373e-07	1.05422e-05	6.54367
Myl12b	0.615953	-0.699109	11.9126	-8.02426	4.39248e-07	1.05422e-05	6.54165
Calhm2	0.546335	-0.872143	8.56945	-8.02349	4.3981e-07	1.05422e-05	6.54035
Map9	0.57489	-0.798643	9.15894	-8.02291	4.40232e-07	1.05422e-05	6.53937
Dgkh	1.75704	0.81315	8.66085	8.02263	4.40432e-07	1.05422e-05	6.53891
Abhd4	3.59174	1.84468	13.6014	8.01947	4.42745e-07	1.05656e-05	6.53359
1600014C10Rik	0.701888	-0.510687	8.37274	-8.01916	4.42975e-07	1.05656e-05	6.53306
Dhx36	2.00789	1.00568	9.34263	8.01908	4.43035e-07	1.05656e-05	6.53292
Oxnad1	0.333357	-1.58486	11.4005	-8.01685	4.44674e-07	1.05917e-05	6.52917
Kat7	1.97224	0.979833	10.9999	8.01385	4.46885e-07	1.06314e-05	6.52413
Xrcc5	0.292243	-1.77476	11.4207	-8.01177	4.4843e-07	1.06509e-05	6.52063
Sypl2	0.228456	-2.13001	10.9724	-8.01109	4.48934e-07	1.06509e-05	6.51948
Phkg2	2.19144	1.13188	10.7226	8.01006	4.497e-07	1.06509e-05	6.51775
Ccdc174	2.81341	1.49232	10.696	8.00981	4.49891e-07	1.06509e-05	6.51732
Sh2d5	1.76302	0.818048	7.74578	8.00587	4.52837e-07	1.07036e-05	6.51069
Apobec2	0.350622	-1.51201	12.1751	-8.00536	4.53216e-07	1.07036e-05	6.50984
Col6a2	0.117737	-3.08637	10.61	-7.99356	4.62178e-07	1.08908e-05	6.48994
Zfp865	1.65932	0.730595	8.41644	7.99345	4.62262e-07	1.08908e-05	6.48976
4930458D05Rik	1.5515	0.633662	7.73765	7.99197	4.63399e-07	1.09044e-05	6.48726
Tk2	1.92408	0.944168	8.89775	7.98768	4.6671e-07	1.09691e-05	6.48003
Vps4b	1.52537	0.609159	10.6709	7.98111	4.71827e-07	1.1076e-05	6.46894
Mypop	0.669197	-0.579498	8.65335	-7.97739	4.7475e-07	1.11276e-05	6.46267
Rnf38	1.97268	0.980156	9.4591	7.97628	4.75628e-07	1.11276e-05	6.46079
Dnm1	0.546192	-0.87252	9.12442	-7.97614	4.75739e-07	1.11276e-05	6.46055
Col6a1	0.135479	-2.88386	12.4371	-7.97448	4.77051e-07	1.11336e-05	6.45776
Rest	1.46828	0.554125	8.60594	7.97437	4.7714e-07	1.11336e-05	6.45757
Deb1	0.576103	-0.795602	12.6459	-7.97244	4.78674e-07	1.11561e-05	6.45431
Whamm	1.45245	0.538489	8.15779	7.96687	4.83126e-07	1.12464e-05	6.4449
Tmem234	1.6768	0.74571	12.3625	7.96395	4.85478e-07	1.12694e-05	6.43996
Ypel3	2.68106	1.4228	13.51	7.96383	4.85577e-07	1.12694e-05	6.43976
Kank1	3.02523	1.59705	10.6493	7.96349	4.85848e-07	1.12694e-05	6.43919
Clint1	1.52856	0.612177	8.13909	7.96186	4.87167e-07	1.12865e-05	6.43643
Ube2i	1.41071	0.496424	10.8155	7.9599	4.88756e-07	1.13008e-05	6.43312
Parn	1.80458	0.851665	9.16853	7.95967	4.88945e-07	1.13008e-05	6.43273
Stk19	1.89285	0.920564	9.7104	7.95751	4.90703e-07	1.1328e-05	6.42908
Tgif1	6.97701	2.80261	10.386	7.95549	4.92359e-07	1.13528e-05	6.42566
AK144717	4.66785	2.22276	10.0692	7.94969	4.97134e-07	1.14494e-05	6.41585
Crot	0.420382	-1.25023	10.8959	-7.94836	4.98233e-07	1.14611e-05	6.41361
Hgs	3.68821	1.88292	12.2568	7.94729	4.99124e-07	1.14681e-05	6.41179
Apbb3	0.398841	-1.32612	10.9603	-7.94549	5.00627e-07	1.14891e-05	6.40874
Arl8a	2.77052	1.47016	9.88516	7.94469	5.0129e-07	1.14907e-05	6.40739
Gtf3a	0.474411	-1.07579	11.1853	-7.94224	5.03344e-07	1.15243e-05	6.40324
Kbtbd13	0.503933	-0.988697	8.60594	-7.94067	5.04656e-07	1.15407e-05	6.40059
Fam213b	0.413579	-1.27376	15.2432	-7.93731	5.07489e-07	1.15919e-05	6.3949
Tmod4	0.184382	-2.43923	16.1839	-7.93565	5.08903e-07	1.16106e-05	6.39207
Zfp213	0.560676	-0.834761	9.17756	-7.9272	5.16116e-07	1.17579e-05	6.37777
Sap130	2.24966	1.16971	10.1018	7.92668	5.16566e-07	1.17579e-05	6.37688
Rasa4	0.474868	-1.0744	12.0484	-7.92374	5.19104e-07	1.18019e-05	6.3719
Fam131a	0.20195	-2.30793	12.9773	-7.92144	5.21104e-07	1.18335e-05	6.368
Rnpep	0.470339	-1.08823	10.9453	-7.91975	5.22578e-07	1.18532e-05	6.36512
Col3a1	0.0482447	-4.37349	13.3783	-7.91426	5.27388e-07	1.19484e-05	6.35581
Fam65a	1.80513	0.852099	12.9916	7.91021	5.30962e-07	1.20154e-05	6.34895
Ccng2	1.78895	0.839111	8.39133	7.90847	5.32512e-07	1.20365e-05	6.34598
Sac3d1	0.450904	-1.14911	11.5648	-7.90701	5.33813e-07	1.20519e-05	6.34351
Gxylt1	1.37215	0.456435	8.39115	7.90132	5.38912e-07	1.2153e-05	6.33384
Nthl1	0.690671	-0.533929	8.45535	-7.89324	5.46239e-07	1.2304e-05	6.32012
Ubqln1	2.86714	1.51961	10.3436	7.89177	5.47582e-07	1.232e-05	6.31762
Max	2.17141	1.11863	11.1034	7.89079	5.48477e-07	1.23259e-05	6.31596
Ccdc107	0.635164	-0.6548	13.1791	-7.88537	5.53479e-07	1.24239e-05	6.30673
Fip1l1	1.77767	0.829987	9.21964	7.87809	5.60261e-07	1.25521e-05	6.29436
Prom1	1.79884	0.847063	8.49321	7.87761	5.60708e-07	1.25521e-05	6.29355
Ctps2	1.99655	0.99751	8.75096	7.87717	5.6112e-07	1.25521e-05	6.2928
Zfp513	1.7057	0.770366	9.74534	7.87162	5.66365e-07	1.26549e-05	6.28334
Clk1	1.90181	0.927372	10.4378	7.87029	5.6763e-07	1.26642e-05	6.28107
Cdc34	0.427033	-1.22758	15.7232	-7.86981	5.68083e-07	1.26642e-05	6.28026
Pigz	0.559015	-0.839041	8.40982	-7.86733	5.7045e-07	1.27025e-05	6.27604
Gm2016	1.68326	0.751261	8.4664	7.86397	5.73665e-07	1.27549e-05	6.27032
Lmo4	1.51435	0.598694	10.618	7.86351	5.74114e-07	1.27549e-05	6.26953
Pdp1	0.274813	-1.86348	11.4396	-7.86056	5.76961e-07	1.27923e-05	6.2645
Ermp1	0.471039	-1.08608	9.62636	-7.8604	5.77111e-07	1.27923e-05	6.26424
Fut10	0.589833	-0.761622	8.79399	-7.8586	5.78861e-07	1.28165e-05	6.26116
Brd8	1.49632	0.58142	8.02518	7.85742	5.79999e-07	1.28271e-05	6.25916
Scyl3	1.49285	0.578067	8.07468	7.85625	5.81144e-07	1.28379e-05	6.25716
Gpm6b	0.424353	-1.23666	9.81153	-7.85458	5.82774e-07	1.28593e-05	6.25431
Ctdnep1	0.459973	-1.12038	12.0609	-7.84485	5.92362e-07	1.30561e-05	6.23772
Plcg2	0.567508	-0.817288	8.87924	-7.8413	5.95906e-07	1.31194e-05	6.23166
Stt3b	1.69373	0.760203	10.3711	7.83405	6.032e-07	1.3265e-05	6.21929
Pex26	0.462091	-1.11375	9.8501	-7.83273	6.04543e-07	1.32671e-05	6.21703
Pou2f1	1.47795	0.563594	8.62447	7.83261	6.0466e-07	1.32671e-05	6.21684
Cpsf6	1.72209	0.784164	8.44037	7.82853	6.08819e-07	1.33434e-05	6.20987
Kmt2b	1.886	0.915333	9.75918	7.82576	6.11666e-07	1.33853e-05	6.20513
Klhl24	1.85071	0.888083	9.36273	7.82533	6.12108e-07	1.33853e-05	6.20439
Brd2	1.52065	0.604686	9.82729	7.82286	6.14659e-07	1.34173e-05	6.20016
Ccar1	1.95037	0.963747	9.50126	7.82258	6.14948e-07	1.34173e-05	6.19969
Rnf11	0.580585	-0.784421	11.8621	-7.82121	6.16367e-07	1.34332e-05	6.19734
Bin3	1.72913	0.790047	9.28165	7.81969	6.17944e-07	1.34435e-05	6.19475
Mutyh	0.742535	-0.429469	8.51249	-7.81942	6.1822e-07	1.34435e-05	6.19429
Pofut1	0.58935	-0.762802	9.45089	-7.81235	6.25614e-07	1.35891e-05	6.18221
Klhl7	1.69677	0.762787	9.21708	7.80664	6.31659e-07	1.37008e-05	6.17243
Zc3h3	2.03263	1.02335	10.428	7.80617	6.3216e-07	1.37008e-05	6.17163
Mrpl36	0.553456	-0.853459	12.8803	-7.80314	6.3539e-07	1.37555e-05	6.16645
Enoph1	0.562802	-0.829301	10.5101	-7.79428	6.44944e-07	1.39468e-05	6.15127
Tmsb10	0.3064	-1.70651	12.0706	-7.79337	6.45934e-07	1.39527e-05	6.14971
Vwa1	0.344428	-1.53772	10.4292	-7.7851	6.55005e-07	1.41268e-05	6.13554
Phkg1	0.327803	-1.6091	11.2444	-7.7847	6.55441e-07	1.41268e-05	6.13486
Map1lc3b	3.75298	1.90804	13.4605	7.78349	6.56785e-07	1.41313e-05	6.13278
Nrf1	1.4381	0.524168	8.25167	7.78276	6.57595e-07	1.41313e-05	6.13152
Tollip	1.90386	0.928931	9.61942	7.78255	6.57826e-07	1.41313e-05	6.13117
Poc5	1.62955	0.704477	9.21908	7.78001	6.6065e-07	1.41647e-05	6.12681
Hnrnpul1	1.63136	0.706078	9.59217	7.77984	6.60836e-07	1.41647e-05	6.12653
Smad1	1.33318	0.414872	7.96589	7.77908	6.61682e-07	1.41673e-05	6.12522
Ybey	0.532543	-0.90903	9.21614	-7.77641	6.64672e-07	1.42157e-05	6.12064
Wdr5	2.2088	1.14326	10.7806	7.76648	6.75905e-07	1.44401e-05	6.1036
Naa60	0.556849	-0.844641	11.4078	-7.75531	6.88784e-07	1.46991e-05	6.08441
Igfbp3	1.63181	0.706471	7.9075	7.7492	6.95936e-07	1.48355e-05	6.07391
Taf9	1.94521	0.959927	11.2891	7.74823	6.97084e-07	1.48437e-05	6.07224
Vwce	1.27687	0.352611	7.52408	7.74621	6.99462e-07	1.48781e-05	6.06877
Tpi1	0.383395	-1.3831	16.4595	-7.74502	7.00876e-07	1.48805e-05	6.06672
Eci2	2.36216	1.24011	13.555	7.74446	7.01538e-07	1.48805e-05	6.06576
Hdhd3	0.657071	-0.605878	8.31751	-7.74354	7.02626e-07	1.48805e-05	6.06419
Sobp	0.400829	-1.31894	12.1145	-7.74354	7.02633e-07	1.48805e-05	6.06418
Pdf	0.440568	-1.18256	11.3846	-7.74262	7.03725e-07	1.48875e-05	6.0626
Lage3	0.505422	-0.984438	10.9637	-7.73675	7.1075e-07	1.50198e-05	6.0525
Asb4	0.541873	-0.883975	9.22277	-7.73408	7.13963e-07	1.50713e-05	6.04791
Art3	1.59333	0.672041	10.8866	7.73193	7.16571e-07	1.511e-05	6.0442
Dgcr2	1.65841	0.729802	9.44104	7.73065	7.18121e-07	1.51263e-05	6.04201
Mina	0.674317	-0.5685	8.81559	-7.72842	7.20844e-07	1.51673e-05	6.03816
Lrrc29	1.97827	0.984241	7.82012	7.72586	7.23982e-07	1.52026e-05	6.03374
Lcmt1	0.60969	-0.713852	11.2867	-7.72577	7.24084e-07	1.52026e-05	6.0336
Sypl	0.47851	-1.06338	12.9459	-7.71802	7.33656e-07	1.5387e-05	6.02025
Dync1li1	1.97377	0.980954	9.17993	7.71575	7.36482e-07	1.54297e-05	6.01634
Aimp2	0.16525	-2.59728	15.1	-7.7143	7.38295e-07	1.54511e-05	6.01384
Cbs	1.97172	0.979458	8.06345	7.70303	7.52542e-07	1.57089e-05	5.9944
Foxp1	1.56465	0.645837	8.9862	7.7024	7.5335e-07	1.57089e-05	5.99331
Slc4a3	0.674959	-0.567128	8.91842	-7.70233	7.53441e-07	1.57089e-05	5.99319
Tgfbr2	1.46208	0.548021	10.5504	7.70202	7.53842e-07	1.57089e-05	5.99265
TC1685671	1.3865	0.471451	8.15031	7.70094	7.55218e-07	1.57208e-05	5.9908
Mlf1	0.155102	-2.68871	12.5495	-7.69932	7.57307e-07	1.57475e-05	5.98799
1600020E01Rik	1.74892	0.806462	8.53097	7.6952	7.62621e-07	1.5841e-05	5.98088
1700025G04Rik	0.558148	-0.841279	9.53988	-7.69424	7.63861e-07	1.58499e-05	5.97923
Pitpnb	1.94928	0.962941	9.21909	7.68895	7.70748e-07	1.59758e-05	5.9701
LOC102637409	0.172227	-2.53762	10.0525	-7.68702	7.73291e-07	1.60115e-05	5.96675
Fkbp4	0.514523	-0.958693	10.1127	-7.68428	7.76895e-07	1.6069e-05	5.96202
Wfikkn1	1.66335	0.734092	7.76778	7.68191	7.80025e-07	1.61167e-05	5.95793
Smg6	2.15199	1.10567	11.2716	7.68013	7.82398e-07	1.61486e-05	5.95484
Psmd11	2.33454	1.22314	12.3731	7.67591	7.88029e-07	1.62476e-05	5.94755
Ing5	2.03499	1.02502	8.49617	7.67489	7.89398e-07	1.62586e-05	5.94579
Ino80	1.54041	0.623318	8.00128	7.66856	7.97935e-07	1.64164e-05	5.93485
Nom1	1.98353	0.98807	9.26542	7.66797	7.98744e-07	1.64164e-05	5.93382
Ppdpf	0.460431	-1.11894	12.8867	-7.66732	7.99621e-07	1.64171e-05	5.9327
Aloxe3	1.30915	0.388631	7.61591	7.66502	8.02763e-07	1.64485e-05	5.92872
Ubn1	1.76881	0.822776	10.9696	7.66489	8.02935e-07	1.64485e-05	5.9285
Krba1	0.337512	-1.56699	11.5447	-7.66435	8.03682e-07	1.64485e-05	5.92755
Cyth1	1.69433	0.760718	10.1196	7.66281	8.05787e-07	1.64652e-05	5.92489
Pla2g12a	3.4915	1.80385	11.8317	7.66252	8.06191e-07	1.64652e-05	5.92438
Trim41	1.76573	0.820265	13.1465	7.66151	8.07578e-07	1.64763e-05	5.92263
NAP098476-001	1.9502	0.963619	9.977	7.65897	8.11068e-07	1.65302e-05	5.91825
Rpf1	1.45879	0.544773	9.00792	7.65591	8.15308e-07	1.65987e-05	5.91295
St8sia6	1.56437	0.645584	7.885	7.65532	8.16134e-07	1.65987e-05	5.91192
Crebzf	0.678519	-0.55954	9.11312	-7.65321	8.19069e-07	1.66286e-05	5.90827
Mllt3	0.424904	-1.23479	10.0724	-7.65275	8.19703e-07	1.66286e-05	5.90748
Tbp	1.34571	0.428367	8.13537	7.65243	8.20162e-07	1.66286e-05	5.90691
Fam96a	0.676606	-0.563612	12.45	-7.65124	8.21822e-07	1.66449e-05	5.90485
Clcn3	0.53541	-0.901285	11.7436	-7.64688	8.27949e-07	1.67516e-05	5.8973
Fus	2.62361	1.39155	12.1538	7.64527	8.3023e-07	1.67803e-05	5.8945
Sec61b	0.490114	-1.02881	10.6346	-7.6444	8.31462e-07	1.67816e-05	5.893
Gnrh1	1.45633	0.542337	7.63595	7.644	8.3202e-07	1.67816e-05	5.89231
Pgk1	0.418155	-1.25789	15.7838	-7.6412	8.35999e-07	1.68445e-05	5.88746
Cdc14b	1.89245	0.920254	9.69683	7.63811	8.40423e-07	1.69161e-05	5.8821
Carns1	0.362739	-1.463	10.4975	-7.63572	8.43857e-07	1.69677e-05	5.87795
Rfc2	0.648393	-0.62506	10.4255	-7.63498	8.44925e-07	1.69717e-05	5.87666
Zbtb43	1.78318	0.83445	9.36217	7.6334	8.47202e-07	1.69999e-05	5.87393
AA467197	2.61874	1.38887	7.83867	7.63126	8.50298e-07	1.70445e-05	5.87022
Neurl1a	0.497034	-1.00858	15.045	-7.62929	8.53158e-07	1.70812e-05	5.8668
Gtf2a2	1.45394	0.539964	9.63843	7.62879	8.53886e-07	1.70812e-05	5.86593
Bloc1s4	1.89192	0.919852	10.7832	7.62746	8.55828e-07	1.70941e-05	5.86362
Thnsl1	0.664853	-0.588892	8.17344	-7.62715	8.56283e-07	1.70941e-05	5.86308
Ushbp1	0.439445	-1.18625	10.0686	-7.62549	8.58719e-07	1.71252e-05	5.86019
Spaca6	1.83751	0.877749	7.85623	7.62024	8.66441e-07	1.726e-05	5.85109
Tmem265	1.57613	0.656385	7.8243	7.6197	8.67253e-07	1.726e-05	5.85014
Ormdl1	0.429373	-1.2197	10.5722	-7.61909	8.68147e-07	1.72601e-05	5.84909
Slc25a34	13.7943	3.786	10.834	7.6185	8.69028e-07	1.72601e-05	5.84806
LOC102641377	4.19215	2.06769	9.30009	7.61633	8.7225e-07	1.73064e-05	5.8443
Trim47	0.467866	-1.09583	10.8886	-7.61558	8.73366e-07	1.73109e-05	5.843
Tbc1d20	2.19096	1.13156	9.61203	7.6129	8.77377e-07	1.73685e-05	5.83834
Cpsf2	0.676545	-0.563741	8.5645	-7.61245	8.78053e-07	1.73685e-05	5.83755
R3hcc1l	1.64333	0.716618	8.81259	7.61078	8.80558e-07	1.74004e-05	5.83466
TC1686184	1.84712	0.885279	7.95485	7.60951	8.82474e-07	1.74148e-05	5.83245
Rnf39	1.8727	0.905116	7.75457	7.60911	8.83077e-07	1.74148e-05	5.83175
Nploc4	3.74328	1.9043	11.8216	7.60377	8.91184e-07	1.75385e-05	5.82246
Zfp654	1.35685	0.440265	8.09292	7.60358	8.91467e-07	1.75385e-05	5.82213
Wdr20	1.63879	0.712631	8.47675	7.6032	8.92046e-07	1.75385e-05	5.82147
Them4	0.620297	-0.688969	8.82828	-7.59976	8.9731e-07	1.76242e-05	5.81549
Atp6ap2	1.87677	0.90825	9.03439	7.59792	9.00136e-07	1.76619e-05	5.81229
Hexb	0.504176	-0.987999	10.1004	-7.59579	9.03431e-07	1.77087e-05	5.80858
Spin1	1.3264	0.407517	8.62501	7.59459	9.05289e-07	1.77273e-05	5.80649
Rtn4	0.385476	-1.37529	14.3801	-7.59249	9.08542e-07	1.77731e-05	5.80284
AI317395	0.61353	-0.704793	8.08595	-7.59115	9.10622e-07	1.77827e-05	5.80051
Cttn	1.97539	0.982136	9.30928	7.59097	9.10908e-07	1.77827e-05	5.80019
Prrc2b	0.591167	-0.758361	12.7568	-7.59001	9.12406e-07	1.77827e-05	5.79852
Osbpl6	0.619597	-0.690598	8.48421	-7.58983	9.12683e-07	1.77827e-05	5.79821
Asb5	0.368771	-1.4392	13.2067	-7.58083	9.26864e-07	1.8041e-05	5.78253
Brpf1	2.01119	1.00805	11.3124	7.57746	9.32237e-07	1.8111e-05	5.77666
Mlxip	1.61894	0.69505	8.95959	7.5774	9.32319e-07	1.8111e-05	5.77657
Rcn1	0.319728	-1.64508	10.628	-7.57647	9.33808e-07	1.81218e-05	5.77494
Bves	0.472415	-1.08187	12.6136	-7.56967	9.44757e-07	1.83129e-05	5.76309
Fbxo4	2.64399	1.40271	10.6199	7.56919	9.45531e-07	1.83129e-05	5.76226
Wipi2	1.99393	0.995613	9.33801	7.56749	9.48303e-07	1.83483e-05	5.75928
Aamdc	0.428687	-1.222	13.2272	-7.56684	9.49356e-07	1.83504e-05	5.75815
Zfp593	2.36737	1.24328	9.41966	7.56555	9.51459e-07	1.83729e-05	5.7559
Sp1	1.87979	0.910568	10.6064	7.56333	9.55093e-07	1.84248e-05	5.75202
4933440N22Rik	1.71402	0.777388	8.09494	7.56228	9.56806e-07	1.84263e-05	5.7502
Ccnd1	0.256441	-1.9633	9.60336	-7.56213	9.57064e-07	1.84263e-05	5.74993
Pdlim7	0.396556	-1.3344	11.5591	-7.56094	9.59005e-07	1.8436e-05	5.74787
Uxt	1.56624	0.647309	12.5824	7.56067	9.5946e-07	1.8436e-05	5.74738
Gpd1	0.26296	-1.92708	15.861	-7.55951	9.61361e-07	1.84543e-05	5.74537
Cd101	1.7343	0.794357	7.69855	7.55732	9.6499e-07	1.85058e-05	5.74154
Hs3st5	0.396134	-1.33594	9.11868	-7.55651	9.6633e-07	1.85132e-05	5.74013
Mapk8ip3	1.57713	0.657304	9.57181	7.55523	9.68462e-07	1.85359e-05	5.73788
Casq1	0.123013	-3.02312	14.1256	-7.54863	9.79495e-07	1.87201e-05	5.72636
Pigp	0.688158	-0.539188	11.1942	-7.54796	9.80613e-07	1.87201e-05	5.7252
Gpank1	1.94681	0.961115	12.0929	7.54775	9.8097e-07	1.87201e-05	5.72483
Maf1	1.86637	0.900235	13.573	7.54414	9.87077e-07	1.88182e-05	5.71852
Nol6	1.88167	0.912016	9.92483	7.54102	9.92381e-07	1.89008e-05	5.71307
Gstm7	1.45421	0.540235	7.8135	7.53926	9.95389e-07	1.89396e-05	5.70999
Dicer1	0.504357	-0.987484	10.2963	-7.53713	9.9903e-07	1.89903e-05	5.70628
Psmb1	1.77942	0.831407	13.68	7.53475	1.00313e-06	1.90496e-05	5.70212
Ubfd1	2.19942	1.13713	10.1735	7.53361	1.0051e-06	1.90684e-05	5.70012
Il1r1	2.58986	1.37288	9.23383	7.53234	1.00729e-06	1.90792e-05	5.6979
Txnl4b	0.45062	-1.15002	10.7068	-7.53211	1.00769e-06	1.90792e-05	5.6975
Rprd1b	1.60707	0.684437	10.118	7.53159	1.0086e-06	1.90792e-05	5.69658
Psmf1	1.90013	0.926099	9.30962	7.5299	1.01153e-06	1.91051e-05	5.69363
Gpr19	1.83046	0.872204	9.24219	7.52967	1.01193e-06	1.91051e-05	5.69323
Birc6	1.45564	0.541651	8.60291	7.52456	1.02086e-06	1.9255e-05	5.68429
Nfatc2ip	1.61309	0.689828	8.96043	7.52271	1.02412e-06	1.929e-05	5.68105
Nutf2	0.633103	-0.659488	12.0447	-7.52238	1.0247e-06	1.929e-05	5.68048
Csnk1d	1.86554	0.899592	10.9191	7.51791	1.03261e-06	1.93903e-05	5.67266
Klhl31	0.367895	-1.44264	12.6762	-7.51788	1.03266e-06	1.93903e-05	5.6726
Psph	0.596274	-0.745952	8.68396	-7.51769	1.03301e-06	1.93903e-05	5.67226
Osbpl1a	1.90443	0.929357	10.506	7.51439	1.03889e-06	1.948e-05	5.66648
Gpc1	0.454666	-1.13712	14.2494	-7.51389	1.03979e-06	1.948e-05	5.66561
Rab3a	0.389856	-1.35899	11.4612	-7.51097	1.04502e-06	1.95592e-05	5.66051
2510039O18Rik	1.74498	0.803214	10.8928	7.50714	1.05194e-06	1.96575e-05	5.65379
Irx2	1.28313	0.35967	7.53723	7.50695	1.05229e-06	1.96575e-05	5.65345
Luc7l	1.48111	0.56668	9.13559	7.50236	1.06064e-06	1.97945e-05	5.64541
Zfp668	1.85732	0.893226	9.86089	7.50164	1.06197e-06	1.98003e-05	5.64414
3930401B19Rik	4.66656	2.22236	11.8268	7.49808	1.0685e-06	1.9903e-05	5.63791
Tinag	0.427637	-1.22554	8.02055	-7.49414	1.07578e-06	2.00029e-05	5.631
Srsf5	2.98294	1.57673	12.7329	7.49407	1.07591e-06	2.00029e-05	5.63087
Bckdha	2.4075	1.26754	13.9975	7.49326	1.07742e-06	2.00119e-05	5.62945
A330044H09	1.72483	0.786451	8.37287	7.48994	1.08361e-06	2.01076e-05	5.62362
Esco1	1.40406	0.489606	9.14236	7.4892	1.08499e-06	2.01142e-05	5.62232
Kat5	1.59313	0.671864	10.8306	7.48501	1.09286e-06	2.02407e-05	5.61498
Ube2n	0.556478	-0.845604	10.2314	-7.48211	1.09834e-06	2.0323e-05	5.60988
Reep5	0.49039	-1.028	10.6999	-7.48088	1.10068e-06	2.03469e-05	5.60772
Rtf1	1.78819	0.838498	9.41253	7.47803	1.10611e-06	2.04279e-05	5.60272
Gm6307	0.371124	-1.43003	8.57219	-7.47614	1.10971e-06	2.0475e-05	5.59941
Spg20	2.48499	1.31324	8.51077	7.47501	1.11188e-06	2.04956e-05	5.59742
Rpp21	0.527643	-0.922366	11.4677	-7.47422	1.11341e-06	2.05045e-05	5.59602
Tmem203	1.66527	0.735753	10.6746	7.47108	1.11947e-06	2.05965e-05	5.59051
Scamp2	1.962	0.972325	12.1175	7.47023	1.1211e-06	2.06072e-05	5.58902
Prob1	1.46255	0.548486	8.21099	7.46627	1.1288e-06	2.07291e-05	5.58206
Dhx40	1.75077	0.807989	9.51157	7.46534	1.13061e-06	2.07327e-05	5.58043
Ctnnbl1	2.58704	1.3713	11.1544	7.46508	1.13113e-06	2.07327e-05	5.57997
Pdcd6ip	1.71867	0.781289	8.64569	7.45798	1.1451e-06	2.09692e-05	5.56748
Cep19	0.576764	-0.793947	11.1367	-7.4568	1.14743e-06	2.0992e-05	5.56541
Med27	1.78388	0.835018	10.4635	7.45593	1.14916e-06	2.10039e-05	5.56388
Tmem140	6.75397	2.75574	13.1234	7.45528	1.15045e-06	2.10078e-05	5.56274
Prr7	2.07121	1.05047	7.78408	7.4534	1.1542e-06	2.10566e-05	5.55943
Sfpq	1.5779	0.658006	9.24199	7.45187	1.15726e-06	2.10926e-05	5.55673
Armc1	0.673308	-0.570662	11.3608	-7.44832	1.16439e-06	2.11933e-05	5.55048
Csnk1e	1.51561	0.599897	9.54696	7.44773	1.16558e-06	2.11933e-05	5.54945
Iqsec2	1.40338	0.48891	8.46903	7.44732	1.16641e-06	2.11933e-05	5.54872
Zfp783	0.583668	-0.77678	8.37281	-7.44696	1.16713e-06	2.11933e-05	5.54809
NAP114295-1	0.350156	-1.51393	12.6203	-7.43664	1.18818e-06	2.15554e-05	5.52991
Sppl2b	0.415991	-1.26538	12.4923	-7.43555	1.19043e-06	2.15761e-05	5.52799
Atg5	0.659842	-0.599807	10.503	-7.43204	1.19767e-06	2.16873e-05	5.52182
Lingo3	0.275495	-1.8599	9.76955	-7.42759	1.20696e-06	2.1828e-05	5.51396
Zfp653	1.55301	0.635071	8.76671	7.42724	1.20769e-06	2.1828e-05	5.51335
Xab2	2.22485	1.15371	10.3488	7.42644	1.20936e-06	2.1838e-05	5.51194
Amotl2	2.34243	1.228	9.90912	7.42479	1.21282e-06	2.18802e-05	5.50903
Tacc2	4.14818	2.05248	14.6274	7.42268	1.21727e-06	2.19402e-05	5.5053
Fbrs	1.64557	0.71859	8.59733	7.42155	1.21967e-06	2.19574e-05	5.5033
Slc4a4	0.56793	-0.816215	8.3393	-7.42116	1.22048e-06	2.19574e-05	5.50263
Mocos	2.53787	1.34362	9.93366	7.41064	1.24295e-06	2.23411e-05	5.48407
5430431A17Rik	0.183287	-2.44783	11.1333	-7.40986	1.24465e-06	2.23509e-05	5.48268
Mapk1ip1l	1.43332	0.51936	8.17353	7.4091	1.24629e-06	2.23598e-05	5.48134
Ttyh2	0.600412	-0.735975	9.25364	-7.40359	1.25828e-06	2.25541e-05	5.4716
NAP096054-001	2.48281	1.31198	14.153	7.40196	1.26183e-06	2.2597e-05	5.46873
Tspan31	0.633171	-0.659333	10.5413	-7.39977	1.26664e-06	2.26623e-05	5.46486
Gm13315	0.267886	-1.90031	10.6857	-7.39417	1.27903e-06	2.2863e-05	5.45496
Arl4d	3.85832	1.94797	9.69598	7.39264	1.28243e-06	2.29027e-05	5.45226
Hist2h3c2	0.294136	-1.76544	10.6336	-7.39094	1.28623e-06	2.29443e-05	5.44925
Cd2bp2	1.55626	0.638082	9.11984	7.39054	1.28711e-06	2.29443e-05	5.44855
Whsc1l1	1.54618	0.628708	8.51159	7.38999	1.28836e-06	2.29455e-05	5.44757
BC017158	0.589552	-0.762308	9.41912	-7.3892	1.29013e-06	2.2956e-05	5.44617
Kcnj12	0.225794	-2.14692	10.7437	-7.38236	1.30555e-06	2.32093e-05	5.43408
Adck4	2.15776	1.10953	9.0601	7.37584	1.32046e-06	2.34348e-05	5.42253
Sin3a	2.26592	1.1801	8.70552	7.37576	1.32064e-06	2.34348e-05	5.42239
Schip1	0.369484	-1.43641	10.9723	-7.36865	1.33708e-06	2.37049e-05	5.40981
Ist1	2.09674	1.06815	10.892	7.36494	1.34575e-06	2.3837e-05	5.40323
Sphk1	6.82478	2.77078	8.95132	7.36163	1.35354e-06	2.39532e-05	5.39736
Mak16	1.70174	0.767007	9.16346	7.35826	1.36149e-06	2.4072e-05	5.3914
NAP111447-1	0.0854707	-3.54843	12.398	-7.35548	1.36813e-06	2.41673e-05	5.38646
Selm	0.504137	-0.988113	11.1912	-7.35009	1.38103e-06	2.43731e-05	5.37691
Mtg1	0.578388	-0.789891	11.7226	-7.34862	1.38458e-06	2.44137e-05	5.3743
Ghr	0.673207	-0.570878	11.631	-7.34231	1.39989e-06	2.46614e-05	5.36311
Tceb2	0.709381	-0.495367	14.561	-7.33821	1.40995e-06	2.47965e-05	5.35582
Zfp800	1.46368	0.549599	7.88077	7.33786	1.41081e-06	2.47965e-05	5.3552
Ppp1r12a	1.38579	0.470711	9.44715	7.33763	1.41138e-06	2.47965e-05	5.35479
Dph5	1.25624	0.329111	8.72232	7.33583	1.41581e-06	2.48519e-05	5.3516
Eif4e	0.624248	-0.679808	9.52733	-7.33448	1.41916e-06	2.48883e-05	5.3492
Snrnp35	0.516629	-0.952798	10.6865	-7.33278	1.42338e-06	2.49398e-05	5.34618
Furin	2.19813	1.13628	9.26176	7.32638	1.43936e-06	2.51959e-05	5.33482
Kdm4b	1.8259	0.868606	11.0839	7.3259	1.44058e-06	2.51959e-05	5.33396
Kansl3	2.06448	1.04578	12.0684	7.32362	1.44633e-06	2.52738e-05	5.32991
Abca8a	0.470014	-1.08922	9.39884	-7.31914	1.4577e-06	2.54497e-05	5.32194
Crtc2	1.79083	0.840632	8.98393	7.31721	1.46262e-06	2.55127e-05	5.31851
Ing2	0.62899	-0.668891	8.42727	-7.31587	1.46606e-06	2.55498e-05	5.31612
Atp13a3	1.79616	0.844917	8.46723	7.31334	1.47256e-06	2.5613e-05	5.31162
Hspd1	0.534431	-0.903924	12.7194	-7.3133	1.47265e-06	2.5613e-05	5.31156
Tle2	0.573861	-0.801227	9.52114	-7.31292	1.47363e-06	2.5613e-05	5.31088
Lrrc47	2.11339	1.07956	10.9232	7.31211	1.47573e-06	2.56267e-05	5.30943
Cyb561d2	0.585998	-0.771031	10.1272	-7.31159	1.47708e-06	2.56273e-05	5.3085
Cenpq	1.63987	0.713585	8.41532	7.30889	1.48406e-06	2.57255e-05	5.3037
Osbpl10	2.0097	1.00698	9.20143	7.30483	1.49463e-06	2.58857e-05	5.29648
Lamp2	1.67837	0.747062	11.3946	7.29818	1.51214e-06	2.61516e-05	5.28464
Zcchc14	1.87539	0.907191	9.6618	7.29798	1.51267e-06	2.61516e-05	5.28428
Gm5860	0.366251	-1.4491	10.1843	-7.29499	1.52061e-06	2.6247e-05	5.27896
Fsd2	0.461436	-1.1158	9.34765	-7.29489	1.52088e-06	2.6247e-05	5.27877
Pdgfa	0.366633	-1.44759	12.3238	-7.29366	1.52415e-06	2.62801e-05	5.27659
Mocs2	1.71972	0.782173	12.8293	7.29255	1.52711e-06	2.63078e-05	5.27462
Atg13	2.92924	1.55052	11.2711	7.28982	1.53444e-06	2.64108e-05	5.26974
1700123O20Rik	1.35536	0.438673	8.57768	7.28665	1.54299e-06	2.65346e-05	5.26409
Fbxo42	1.49805	0.583084	8.30864	7.28354	1.55141e-06	2.66557e-05	5.25855
Eif3d	2.25276	1.1717	13.7934	7.27434	1.57663e-06	2.70652e-05	5.24215
Gm4285	1.54623	0.628753	8.09627	7.27203	1.58304e-06	2.71514e-05	5.23802
Hscb	0.630761	-0.664834	11.3716	-7.27019	1.58815e-06	2.7215e-05	5.23474
Mrgprf	0.646823	-0.628557	8.32322	-7.2686	1.5926e-06	2.72561e-05	5.23189
Ick	1.41071	0.496424	7.93666	7.26788	1.5946e-06	2.72561e-05	5.23062
Mbip	1.68171	0.749925	8.59641	7.26783	1.59474e-06	2.72561e-05	5.23053
2310022B05Rik	1.94045	0.956395	9.30563	7.26541	1.60153e-06	2.73482e-05	5.2262
Etv3	1.76796	0.822084	8.98475	7.26057	1.6152e-06	2.75573e-05	5.21756
Zc3h10	1.78679	0.837372	8.98522	7.25505	1.63092e-06	2.78013e-05	5.2077
Sgsh	0.568832	-0.813926	10.9766	-7.24873	1.64915e-06	2.80874e-05	5.19639
Flna	0.477937	-1.06511	12.7952	-7.24652	1.65555e-06	2.81717e-05	5.19245
Sh3glb2	0.466845	-1.09899	12.6947	-7.24587	1.65744e-06	2.81794e-05	5.19129
Edrf1	1.47177	0.557552	8.18655	7.24484	1.66045e-06	2.8206e-05	5.18944
Cstb	1.82676	0.869291	11.0604	7.24432	1.66197e-06	2.82072e-05	5.18851
Gm17821	0.467449	-1.09712	13.1576	-7.24158	1.67e-06	2.83188e-05	5.18361
Lmod3	0.210485	-2.24821	13.7223	-7.24034	1.67364e-06	2.83559e-05	5.18139
Ogfod3	0.481365	-1.0548	10.6066	-7.23796	1.68065e-06	2.84347e-05	5.17714
Arhgef6	0.39631	-1.3353	12.2019	-7.23777	1.68121e-06	2.84347e-05	5.1768
Parp4	1.64925	0.721806	8.54757	7.2368	1.68411e-06	2.84581e-05	5.17505
Parp1	0.614672	-0.702112	10.2591	-7.23632	1.68552e-06	2.84581e-05	5.1742
Psmg2	0.753049	-0.409184	8.88409	-7.2338	1.69299e-06	2.85145e-05	5.1697
Adssl1	0.487081	-1.03777	16.6394	-7.23363	1.69351e-06	2.85145e-05	5.16939
Plod3	0.638145	-0.648043	9.99695	-7.23336	1.69432e-06	2.85145e-05	5.1689
Tecpr1	1.81143	0.857126	11.8952	7.23323	1.69472e-06	2.85145e-05	5.16866
Tex30	1.59291	0.671663	8.56828	7.23164	1.69946e-06	2.85697e-05	5.16582
Iglon5	0.543092	-0.88073	8.59224	-7.2299	1.70465e-06	2.86323e-05	5.16271
Sox6os	0.418883	-1.25538	9.16496	-7.22297	1.72559e-06	2.8959e-05	5.15029
Ilvbl	1.8249	0.867817	9.16485	7.22162	1.72968e-06	2.90027e-05	5.14788
Nol3	4.25006	2.08748	10.26	7.21975	1.7354e-06	2.90735e-05	5.14453
Stxbp4	0.437749	-1.19183	11.5173	-7.21884	1.73819e-06	2.90953e-05	5.14289
Tuba1a	0.271293	-1.88208	11.6107	-7.2172	1.74322e-06	2.91544e-05	5.13995
Cdk12	1.36086	0.444516	7.83074	7.21636	1.7458e-06	2.91576e-05	5.13845
Rab3gap1	2.35355	1.23484	9.25237	7.21591	1.74716e-06	2.91576e-05	5.13765
Abhd16a	0.491637	-1.02434	11.4147	-7.21567	1.7479e-06	2.91576e-05	5.13722
Grpel1	1.76933	0.823206	10.8694	7.21271	1.75705e-06	2.92851e-05	5.13191
Tmem208	0.538062	-0.894154	12.1085	-7.20783	1.77224e-06	2.94813e-05	5.12315
Rhbdl3	0.526472	-0.925572	8.48311	-7.20765	1.7728e-06	2.94813e-05	5.12283
Trib3	3.06828	1.61743	8.88654	7.20747	1.77335e-06	2.94813e-05	5.12251
Ppid	0.530184	-0.915434	10.6405	-7.20563	1.77911e-06	2.95518e-05	5.11921
Abca9	0.42852	-1.22256	9.45582	-7.20208	1.79027e-06	2.97118e-05	5.11285
Ddb2	0.69971	-0.51517	9.00677	-7.20042	1.79553e-06	2.97738e-05	5.10987
Tgfb2	0.531212	-0.912641	9.91141	-7.19919	1.79944e-06	2.98132e-05	5.10765
Sirt1	2.12153	1.0851	9.88535	7.19742	1.80507e-06	2.98603e-05	5.10447
Antxr2	0.387401	-1.3681	10.2098	-7.19733	1.80535e-06	2.98603e-05	5.10432
Fap	0.255024	-1.97129	11.58	-7.19123	1.82487e-06	3.01576e-05	5.09337
Atoh8	1.84539	0.883928	8.57355	7.18645	1.84035e-06	3.03876e-05	5.08478
Ubac1	0.598231	-0.741226	14.426	-7.18317	1.85103e-06	3.0538e-05	5.07889
Ly6e	0.393105	-1.34701	12.6225	-7.18095	1.85832e-06	3.06324e-05	5.07489
Fxyd2	0.367658	-1.44356	9.899	-7.17838	1.86678e-06	3.07458e-05	5.07027
Ewsr1	1.52302	0.606936	9.34702	7.17751	1.86963e-06	3.07669e-05	5.06872
Trmt6	1.49632	0.581414	8.39395	7.17498	1.87801e-06	3.08786e-05	5.06417
Cmtr1	1.84715	0.885298	12.8048	7.17362	1.88253e-06	3.09051e-05	5.06172
Rps6ka1	0.339675	-1.55777	10.3936	-7.17354	1.88279e-06	3.09051e-05	5.06158
Ankrd37	0.500932	-0.997312	9.00441	-7.17217	1.88736e-06	3.09281e-05	5.05912
NAP094642-001	0.476243	-1.07023	11.7759	-7.17171	1.88889e-06	3.09281e-05	5.05829
Nme3	0.424948	-1.23464	10.9734	-7.17169	1.88896e-06	3.09281e-05	5.05826
Phtf2	0.514195	-0.959614	11.0557	-7.1682	1.90067e-06	3.10937e-05	5.05197
Prkag3	0.262489	-1.92967	11.0881	-7.16716	1.90417e-06	3.11248e-05	5.0501
Lsg1	1.7022	0.767404	10.7327	7.16375	1.91567e-06	3.12866e-05	5.04397
Spty2d1	1.40648	0.492086	7.98705	7.15936	1.93059e-06	3.14644e-05	5.03607
Mark4	1.61856	0.694715	9.23666	7.1592	1.93114e-06	3.14644e-05	5.03578
Rtfdc1	1.65881	0.730153	9.67339	7.15913	1.9314e-06	3.14644e-05	5.03564
Dbr1	1.42793	0.51392	8.27805	7.158	1.93525e-06	3.15008e-05	5.03362
Ap1s1	0.58477	-0.774058	11.8573	-7.15728	1.93772e-06	3.15146e-05	5.03232
Zcchc6	1.74527	0.803452	10.898	7.1514	1.95801e-06	3.1818e-05	5.02172
Papd7	3.09318	1.62909	9.32661	7.15048	1.96119e-06	3.1839e-05	5.02007
Clasrp	2.28498	1.19218	11.7881	7.15008	1.96257e-06	3.1839e-05	5.01936
Mettl22	0.603191	-0.729313	12.9996	-7.14945	1.96476e-06	3.1848e-05	5.01822
Dgcr14	2.23492	1.16022	10.2763	7.14436	1.98256e-06	3.211e-05	5.00904
Slc25a19	0.373947	-1.4191	12.1542	-7.14353	1.98547e-06	3.21303e-05	5.00755
NAP114911-1	1.78151	0.833104	10.2824	7.14242	1.9894e-06	3.21672e-05	5.00554
2810474O19Rik	1.5982	0.676447	8.8596	7.14128	1.99339e-06	3.2205e-05	5.0035
Itpr1	0.167729	-2.5758	11.3949	-7.13701	2.00856e-06	3.24232e-05	4.99579
Smco1	0.189597	-2.39899	11.3327	-7.13306	2.02266e-06	3.26238e-05	4.98867
D1Ertd622e	0.310984	-1.68509	10.3701	-7.13201	2.02644e-06	3.26577e-05	4.98677
Cul1	1.81439	0.859483	10.1058	7.13098	2.03014e-06	3.26903e-05	4.98491
Zfp35	1.38896	0.474003	8.92052	7.1246	2.05325e-06	3.30351e-05	4.9734
Tmc7	0.592778	-0.754436	8.88463	-7.12204	2.06257e-06	3.31577e-05	4.96879
Ampd1	0.159317	-2.65003	14.7949	-7.11794	2.07763e-06	3.33723e-05	4.96139
Nfx1	1.49776	0.582808	8.82537	7.11575	2.08574e-06	3.34749e-05	4.95742
Phc2	1.91163	0.9348	11.0534	7.11451	2.09034e-06	3.35e-05	4.95518
Anxa2	0.327434	-1.61072	13.4873	-7.1144	2.09074e-06	3.35e-05	4.95498
Psmc4	2.34933	1.23225	13.2142	7.11162	2.1011e-06	3.36383e-05	4.94995
Zcchc17	0.659647	-0.600234	13.3319	-7.11044	2.10549e-06	3.36808e-05	4.94783
Psmb3	2.32455	1.21695	15.4816	7.10858	2.11246e-06	3.37648e-05	4.94447
Rab40c	2.11224	1.07878	10.7391	7.10766	2.1159e-06	3.37838e-05	4.94281
Zkscan14	1.5266	0.610327	10.3419	7.10734	2.11712e-06	3.37838e-05	4.94223
Baz1a	1.38257	0.467356	8.01063	7.10604	2.12201e-06	3.3834e-05	4.93988
Hexdc	0.616746	-0.697253	8.89358	-7.10046	2.14314e-06	3.41431e-05	4.92979
Nup35	0.55031	-0.861683	9.99788	-7.09761	2.15404e-06	3.42887e-05	4.92463
Mettl11b	0.347084	-1.52665	9.2196	-7.09463	2.16549e-06	3.44428e-05	4.91924
Ivd	2.01359	1.00977	12.672	7.09396	2.16808e-06	3.44558e-05	4.91802
Fam69a	0.517731	-0.949726	8.97024	-7.09312	2.17131e-06	3.4479e-05	4.91651
Jak2	0.334721	-1.57897	11.0068	-7.09037	2.18197e-06	3.462e-05	4.91153
Cherp	1.62832	0.703387	9.86985	7.08926	2.18625e-06	3.46598e-05	4.90953
Amz2	0.663669	-0.591465	11.5057	-7.08872	2.18837e-06	3.46652e-05	4.90855
Gm10792	1.69081	0.757716	10.4283	7.08785	2.19176e-06	3.46805e-05	4.90697
Cmbl	0.455955	-1.13304	13.7554	-7.08756	2.19289e-06	3.46805e-05	4.90644
Scn4b	0.327338	-1.61114	14.315	-7.08639	2.19744e-06	3.47242e-05	4.90434
Acacb	2.50082	1.3224	11.712	7.07668	2.23576e-06	3.53011e-05	4.88674
Vimp	1.93366	0.951336	12.1682	7.07602	2.23839e-06	3.5314e-05	4.88555
Arih2	2.04239	1.03026	11.9219	7.07209	2.25411e-06	3.55333e-05	4.87843
Syne2	0.668531	-0.580934	9.80345	-7.0676	2.27222e-06	3.57512e-05	4.87028
Gramd1b	3.72366	1.89672	8.79748	7.06754	2.27247e-06	3.57512e-05	4.87017
Zmat1	0.811711	-0.300963	7.80379	-7.06729	2.27344e-06	3.57512e-05	4.86974
Rhbdl1	0.372289	-1.4255	9.93356	-7.06604	2.27854e-06	3.57839e-05	4.86746
Cth	2.10018	1.07052	8.50664	7.06584	2.27935e-06	3.57839e-05	4.8671
Dpysl2	0.481448	-1.05455	10.1651	-7.06542	2.28103e-06	3.57839e-05	4.86635
Chrdl2	2.28313	1.19101	8.79372	7.06129	2.29789e-06	3.60193e-05	4.85885
Ulk1	2.44651	1.29072	13.3083	7.06006	2.30296e-06	3.60698e-05	4.85661
Srsf2	1.57201	0.65261	9.25826	7.05762	2.313e-06	3.6193e-05	4.85218
Atg4b	1.70002	0.76555	8.7903	7.05724	2.31454e-06	3.6193e-05	4.85151
Ifi35	0.527497	-0.922764	10.3907	-7.0557	2.32093e-06	3.62639e-05	4.8487
A430110L20Rik	2.30862	1.20703	8.13124	7.05201	2.33623e-06	3.64664e-05	4.84202
Med13l	1.6482	0.720893	7.93914	7.05168	2.33764e-06	3.64664e-05	4.8414
Sesn1	16.7251	4.06394	11.3602	7.04658	2.35897e-06	3.67697e-05	4.83216
Taok2	1.25913	0.332432	8.00016	7.04303	2.374e-06	3.69511e-05	4.8257
Josd2	0.465399	-1.10346	10.5635	-7.04293	2.3744e-06	3.69511e-05	4.82552
Csrnp1	6.24374	2.64241	10.0573	7.04072	2.38379e-06	3.70677e-05	4.82151
Fcrls	0.386513	-1.37141	8.63611	-7.03901	2.39108e-06	3.71514e-05	4.8184
Vezf1	0.414899	-1.26917	12.5641	-7.03845	2.39348e-06	3.71591e-05	4.81738
Eml1	0.532436	-0.909321	11.3872	-7.03747	2.39764e-06	3.7194e-05	4.81561
Elac2	1.35833	0.441836	9.69656	7.03637	2.40237e-06	3.72376e-05	4.81361
Cd2ap	1.63996	0.713662	10.741	7.03501	2.4082e-06	3.72984e-05	4.81114
Aldh6a1	1.63311	0.707619	11.3472	7.03395	2.4128e-06	3.734e-05	4.8092
Rnf5	0.52362	-0.933408	11.4203	-7.03016	2.42919e-06	3.75637e-05	4.80231
Chd2	1.59639	0.674809	9.37759	7.02951	2.43198e-06	3.75771e-05	4.80114
Slc12a6	1.54552	0.628094	8.59528	7.02744	2.44103e-06	3.76701e-05	4.79736
Asun	1.54843	0.63081	9.56908	7.02724	2.44187e-06	3.76701e-05	4.79701
Stag1	1.56724	0.648223	9.27102	7.02571	2.44857e-06	3.77436e-05	4.79423
TC1657454	0.410271	-1.28535	8.88346	-7.02353	2.45812e-06	3.78363e-05	4.79027
Rae1	1.8121	0.857661	9.91307	7.02345	2.45847e-06	3.78363e-05	4.79012
Gatad1	0.597454	-0.743099	11.3799	-7.0176	2.48435e-06	3.82044e-05	4.77946
S100a11	0.400873	-1.31878	10.7898	-7.01638	2.48975e-06	3.82387e-05	4.77725
Abhd14a	0.618177	-0.693909	9.65279	-7.01621	2.4905e-06	3.82387e-05	4.77695
Hist1h2be	0.549959	-0.862604	8.60064	-7.01526	2.49473e-06	3.82735e-05	4.77522
Anapc7	1.60912	0.68627	9.59998	7.01073	2.51506e-06	3.8555e-05	4.76696
Gskip	0.656308	-0.607554	8.9056	-7.00952	2.52048e-06	3.86078e-05	4.76477
Pcbp2	1.76499	0.819657	11.5177	7.00769	2.52879e-06	3.87046e-05	4.76142
Paf1	1.44212	0.528193	12.2744	7.00515	2.5403e-06	3.88503e-05	4.7568
Pacrgl	1.56612	0.647193	8.62864	7.00444	2.54351e-06	3.88689e-05	4.75551
Ptpn2	1.48466	0.570135	8.85617	7.00108	2.55887e-06	3.90728e-05	4.74939
Lifr	0.664362	-0.589958	9.34628	-7.00036	2.56219e-06	3.90929e-05	4.74807
1500002F19Rik	1.26881	0.343472	7.78343	6.99732	2.57616e-06	3.92754e-05	4.74254
Efhd2	1.52476	0.608581	8.00532	6.99567	2.58378e-06	3.93607e-05	4.73953
Psma5	2.20872	1.14321	13.348	6.99518	2.58605e-06	3.93645e-05	4.73864
Blnk	0.503279	-0.990569	9.32786	-6.98883	2.61565e-06	3.9784e-05	4.72706
Stk10	0.547212	-0.869828	9.27722	-6.98662	2.62602e-06	3.99106e-05	4.72303
Aif1	0.342421	-1.54616	9.08752	-6.98497	2.63384e-06	3.99982e-05	4.72
Mbnl1	0.552521	-0.855898	11.9694	-6.98344	2.64106e-06	4.00623e-05	4.71722
Slc29a2	0.543816	-0.878809	8.54072	-6.9832	2.64217e-06	4.00623e-05	4.71679
Cav3	0.319871	-1.64444	13.622	-6.98256	2.64525e-06	4.00777e-05	4.71561
Mettl20	1.65815	0.729574	9.38229	6.97485	2.68206e-06	4.06039e-05	4.70154
D930015E06Rik	1.68202	0.750193	8.83519	6.97091	2.70108e-06	4.08525e-05	4.69435
AW549542	1.63884	0.712675	8.12389	6.97058	2.70267e-06	4.08525e-05	4.69375
Parp14	0.608868	-0.715799	9.33554	-6.96994	2.70582e-06	4.08564e-05	4.69257
Kdsr	1.75146	0.808559	8.86739	6.96967	2.70712e-06	4.08564e-05	4.69208
Fam193a	1.70921	0.773326	9.70249	6.96743	2.71803e-06	4.09297e-05	4.68799
Aga	0.577076	-0.793166	9.89441	-6.96726	2.71883e-06	4.09297e-05	4.68768
Zfyve21	1.93308	0.9509	10.6034	6.9672	2.71912e-06	4.09297e-05	4.68758
Pa2g4	1.59807	0.676331	8.99106	6.9666	2.72205e-06	4.09297e-05	4.68648
Stx4a	0.604508	-0.726168	12.9062	-6.96651	2.72249e-06	4.09297e-05	4.68632
Matr3	1.68339	0.751366	9.25023	6.96475	2.73114e-06	4.10281e-05	4.68309
Rnps1	1.67449	0.743725	9.59489	6.96328	2.73834e-06	4.11047e-05	4.68041
Prr33	0.249506	-2.00285	12.8695	-6.95365	2.78614e-06	4.17899e-05	4.6628
Wnt11	2.26704	1.18081	8.77336	6.95292	2.78979e-06	4.18124e-05	4.66147
Magef1	1.71147	0.775233	8.67033	6.95166	2.7961e-06	4.18749e-05	4.65917
Gm14440	0.635428	-0.6542	8.76744	-6.94669	2.8212e-06	4.22183e-05	4.65007
Comtd1	0.402166	-1.31414	11.2391	-6.94571	2.8262e-06	4.22606e-05	4.64828
Zscan21	1.98038	0.985774	11.3833	6.94207	2.84475e-06	4.25055e-05	4.64162
Tstd2	1.33292	0.414595	8.15006	6.93938	2.85852e-06	4.26738e-05	4.6367
Cdnf	0.595782	-0.747143	10.4732	-6.93877	2.86171e-06	4.26738e-05	4.63557
Setd8	0.501028	-0.997038	10.3582	-6.93859	2.86259e-06	4.26738e-05	4.63526
Bmp4	2.06625	1.04702	10.8041	6.93758	2.8678e-06	4.2689e-05	4.6334
Phka1	0.2613	-1.93622	14.6938	-6.93755	2.86799e-06	4.2689e-05	4.63334
Snx11	1.60394	0.681622	9.35931	6.93367	2.88806e-06	4.29549e-05	4.62624
Spdef	1.65811	0.72954	7.82733	6.9324	2.89465e-06	4.2996e-05	4.62392
Stc2	1.3866	0.471554	7.91701	6.93226	2.89543e-06	4.2996e-05	4.62365
Mamstr	0.392673	-1.3486	9.36874	-6.93164	2.89862e-06	4.2996e-05	4.62253
Gvin1	0.446338	-1.16379	9.80878	-6.93145	2.89965e-06	4.2996e-05	4.62217
Mif4gd	0.515983	-0.954604	11.8934	-6.92846	2.91529e-06	4.31669e-05	4.61669
Fam150b	1.75019	0.807513	7.90279	6.9284	2.91561e-06	4.31669e-05	4.61658
Iscu	1.82633	0.868946	12.9901	6.92767	2.91946e-06	4.31911e-05	4.61524
Asl	1.86542	0.899498	8.88586	6.92616	2.92738e-06	4.32755e-05	4.61248
Tbc1d23	2.14204	1.09898	10.1702	6.92526	2.93214e-06	4.33129e-05	4.61083
Cd209f	0.0997367	-3.32573	10.2975	-6.9175	2.97343e-06	4.38896e-05	4.5966
Nfic	0.501628	-0.99531	12.4623	-6.91706	2.97577e-06	4.38909e-05	4.5958
Gdap1	0.154159	-2.6975	9.75358	-6.91545	2.98444e-06	4.39855e-05	4.59284
1700037F03Rik	2.49648	1.3199	8.1764	6.91395	2.99249e-06	4.40501e-05	4.5901
Qtrt1	1.64424	0.71742	8.69677	6.91379	2.99334e-06	4.40501e-05	4.5898
3300002I08Rik	1.3706	0.454805	8.07587	6.91288	2.99828e-06	4.40894e-05	4.58813
Cyb561a3	0.726809	-0.460351	9.06307	-6.91148	3.00585e-06	4.41674e-05	4.58556
Txnrd3	1.66158	0.732559	8.97975	6.91068	3.01018e-06	4.41977e-05	4.5841
Rbm18	1.41423	0.500014	10.278	6.90981	3.0149e-06	4.42336e-05	4.5825
Atf7ip	1.7983	0.84663	9.19626	6.90449	3.04397e-06	4.46266e-05	4.57274
Wdr26	1.61532	0.691824	9.55173	6.90274	3.05361e-06	4.47206e-05	4.56952
Slc30a6	0.685282	-0.545231	8.31199	-6.90249	3.055e-06	4.47206e-05	4.56906
Akap13	1.89776	0.924297	10.7683	6.90207	3.05727e-06	4.47206e-05	4.5683
Arl13b	1.34616	0.42885	8.31534	6.89439	3.09997e-06	4.53112e-05	4.55419
Ap4m1	1.56822	0.649129	8.52193	6.89353	3.10478e-06	4.53475e-05	4.55261
Agl	0.432037	-1.21077	15.1476	-6.89164	3.11542e-06	4.54689e-05	4.54913
Pan3	2.08591	1.06068	9.94357	6.8905	3.1218e-06	4.55279e-05	4.54705
Gpatch1	2.03956	1.02826	9.28186	6.88679	3.14283e-06	4.57744e-05	4.54022
Ints12	1.76544	0.820024	9.24142	6.88668	3.1434e-06	4.57744e-05	4.54003
Gltscr2	1.6218	0.697599	9.85832	6.8825	3.16727e-06	4.60875e-05	4.53233
Gapvd1	1.53582	0.619013	9.96321	6.87706	3.19854e-06	4.64917e-05	4.52233
Ppm1m	0.440055	-1.18424	9.62856	-6.87665	3.20089e-06	4.64917e-05	4.52159
Scfd2	1.4204	0.5063	9.35839	6.87624	3.20328e-06	4.64917e-05	4.52083
Usp42	1.6729	0.742353	10.1014	6.87601	3.2046e-06	4.64917e-05	4.52041
Fam132a	0.638087	-0.648176	12.0317	-6.87472	3.21211e-06	4.6566e-05	4.51803
Qrich1	1.42422	0.51017	9.2543	6.87114	3.23295e-06	4.68333e-05	4.51145
Hirip3	0.602591	-0.730749	10.2127	-6.86874	3.24704e-06	4.69772e-05	4.50702
Dnajc25	1.36166	0.44537	8.21864	6.86823	3.25004e-06	4.69772e-05	4.50608
Lst1	0.488826	-1.03261	9.48379	-6.86822	3.25011e-06	4.69772e-05	4.50606
Alg6	0.70618	-0.501892	8.40673	-6.86745	3.25459e-06	4.7007e-05	4.50466
B230118H07Rik	0.685759	-0.544226	14.4394	-6.86636	3.26106e-06	4.70656e-05	4.50264
Tfb1m	0.577131	-0.793029	10.1546	-6.86193	3.28726e-06	4.74085e-05	4.49449
Pias4	2.73734	1.45278	8.95149	6.8608	3.29403e-06	4.7471e-05	4.4924
Tmem150a	0.605952	-0.722725	9.18883	-6.85975	3.30025e-06	4.75255e-05	4.49048
Alg3	0.564936	-0.823841	9.09427	-6.8541	3.33419e-06	4.79788e-05	4.48007
Tmem147	0.516712	-0.952567	13.9534	-6.8526	3.34326e-06	4.80738e-05	4.4773
Slc25a38	2.14426	1.10048	11.5156	6.8519	3.34753e-06	4.80998e-05	4.476
Nop14	1.88087	0.9114	9.10474	6.8512	3.35175e-06	4.81249e-05	4.47472
Zmiz2	0.622006	-0.685	10.7802	-6.85035	3.35694e-06	4.81639e-05	4.47315
Pi16	0.140821	-2.82807	13.1787	-6.84897	3.36535e-06	4.82491e-05	4.4706
Exosc7	0.519455	-0.944928	11.354	-6.84668	3.37932e-06	4.84137e-05	4.46639
Son	1.43026	0.516281	10.3513	6.84139	3.41188e-06	4.88443e-05	4.45663
Bace1	0.413004	-1.27577	10.8732	-6.84005	3.42019e-06	4.89273e-05	4.45415
TC1632043	0.59842	-0.74077	8.60979	-6.83956	3.42323e-06	4.89349e-05	4.45325
4931406P16Rik	1.63094	0.705701	9.56122	6.83846	3.43004e-06	4.89963e-05	4.45123
Phf6	0.722852	-0.468228	9.09628	-6.83626	3.44372e-06	4.91556e-05	4.44718
Zfp329	0.724179	-0.465582	8.8277	-6.83476	3.45316e-06	4.92542e-05	4.44439
Plaur	3.37705	1.75576	8.61356	6.83121	3.47542e-06	4.95355e-05	4.43785
Gabpb1	1.42818	0.514175	8.78323	6.82865	3.49159e-06	4.97296e-05	4.43313
Hyal2	0.571151	-0.808056	11.8011	-6.82788	3.49651e-06	4.97326e-05	4.4317
Mrm1	0.521629	-0.938903	10.1419	-6.82781	3.4969e-06	4.97326e-05	4.43158
Gstm2	2.7988	1.48481	12.1801	6.82624	3.5069e-06	4.98383e-05	4.42868
Pdgfb	0.53807	-0.894133	9.47523	-6.8234	3.52503e-06	5.00595e-05	4.42343
Ak6	0.490502	-1.02767	10.8389	-6.81964	3.54917e-06	5.03657e-05	4.41649
Wdr62	1.59904	0.677204	8.47085	6.81807	3.55928e-06	5.04724e-05	4.41359
Tbce	1.46268	0.548617	8.83872	6.81382	3.58686e-06	5.08265e-05	4.40574
Rbm6	1.51675	0.600986	9.82322	6.8126	3.59483e-06	5.09024e-05	4.40348
Ttbk2	1.62359	0.699185	8.9849	6.81098	3.60543e-06	5.10154e-05	4.40048
Usp9x	2.18653	1.12864	9.23809	6.81026	3.61014e-06	5.10449e-05	4.39915
Cir1	1.38969	0.474767	8.73931	6.80896	3.61867e-06	5.11285e-05	4.39675
Phf12	1.34245	0.424865	8.21152	6.80855	3.62136e-06	5.11294e-05	4.396
Acvr1b	2.10177	1.07161	8.47201	6.80748	3.62844e-06	5.11923e-05	4.39401
Dok2	0.293263	-1.76973	9.73741	-6.80584	3.63924e-06	5.12864e-05	4.39098
Terf2ip	1.49831	0.583335	8.73563	6.80567	3.64038e-06	5.12864e-05	4.39067
Hp1bp3	1.98624	0.990039	13.5235	6.80201	3.66466e-06	5.15912e-05	4.3839
Nck2	0.482671	-1.05089	11.5902	-6.80123	3.6699e-06	5.16277e-05	4.38245
Gtf2i	0.68644	-0.542794	10.5513	-6.80055	3.67442e-06	5.1654e-05	4.38119
Lman2	1.49467	0.579826	10.5018	6.78806	3.75883e-06	5.28025e-05	4.35808
Smndc1	1.89245	0.920253	10.2877	6.78763	3.76177e-06	5.28057e-05	4.35729
Syn2	1.995	0.996392	8.27144	6.78251	3.79703e-06	5.32624e-05	4.34779
Ruvbl2	0.562975	-0.828857	10.6238	-6.78031	3.81224e-06	5.34372e-05	4.34372
Gpatch2l	1.55385	0.63585	9.14436	6.77986	3.81535e-06	5.34424e-05	4.3429
Ublcp1	0.665335	-0.587847	10.6329	-6.77856	3.82441e-06	5.35308e-05	4.34048
Stard8	0.607765	-0.718414	9.80787	-6.77546	3.84605e-06	5.3795e-05	4.33474
Armc5	1.88048	0.911098	10.193	6.77248	3.86699e-06	5.40385e-05	4.32922
Eif4ebp3	1.76137	0.816701	10.5998	6.7722	3.86901e-06	5.40385e-05	4.32868
Ercc6l2	0.697714	-0.519292	8.87586	-6.7708	3.87888e-06	5.41377e-05	4.32609
Myl6	0.620165	-0.689275	14.0303	-6.76996	3.88482e-06	5.41817e-05	4.32453
Cstf1	1.89367	0.921189	12.2908	6.76881	3.89294e-06	5.42561e-05	4.32241
Vcp	1.78449	0.835514	14.9328	6.76794	3.89909e-06	5.42966e-05	4.3208
Mta3	1.36645	0.450435	8.55699	6.76742	3.90284e-06	5.42966e-05	4.31983
Pop5	0.711179	-0.491716	10.345	-6.76723	3.90421e-06	5.42966e-05	4.31947
Psmb10	0.528569	-0.919836	12.5564	-6.76337	3.93172e-06	5.46402e-05	4.31232
Synj2	1.99857	0.998966	8.47805	6.76256	3.93757e-06	5.46826e-05	4.31081
CJ236604	0.537502	-0.895658	8.25843	-6.76119	3.9474e-06	5.47799e-05	4.30827
Rb1cc1	1.64206	0.715507	10.1484	6.76074	3.95063e-06	5.47859e-05	4.30744
P4ha2	0.444982	-1.16818	10.9685	-6.75962	3.95874e-06	5.48592e-05	4.30536
Zdhhc9	0.76271	-0.390794	8.91933	-6.75617	3.98374e-06	5.51664e-05	4.29895
AW061147	1.54962	0.631911	8.08323	6.75495	3.99261e-06	5.525e-05	4.29669
Fam110a	0.519924	-0.943626	9.74265	-6.75426	3.99759e-06	5.52797e-05	4.29542
Rela	2.02704	1.01937	12.7698	6.75339	4.00394e-06	5.53282e-05	4.2938
Dek	1.55047	0.632707	10.7596	6.75265	4.00936e-06	5.53638e-05	4.29243
Agpat9	2.80351	1.48723	10.032	6.75163	4.01684e-06	5.54278e-05	4.29053
Hrsp12	0.480164	-1.0584	9.47287	-6.74968	4.03114e-06	5.55515e-05	4.28691
2310058N22Rik	2.06639	1.04712	9.18385	6.74963	4.0315e-06	5.55515e-05	4.28682
Azin1	0.576835	-0.79377	9.33154	-6.74597	4.05855e-06	5.58746e-05	4.28002
Tmsb4x	0.512551	-0.964234	14.7863	-6.74568	4.06069e-06	5.58746e-05	4.27948
Smn1	1.36723	0.451261	9.51124	6.73894	4.11094e-06	5.65262e-05	4.26697
Wipi1	1.8391	0.879003	10.2134	6.73782	4.11938e-06	5.66023e-05	4.26488
Uvrag	2.8681	1.5201	10.8772	6.73188	4.16434e-06	5.71797e-05	4.25383
Batf2	0.680336	-0.555681	8.27908	-6.7305	4.17485e-06	5.72837e-05	4.25127
Psma2	1.90272	0.928064	15.0007	6.72907	4.1858e-06	5.73935e-05	4.2486
Ccdc97	1.67995	0.748419	11.6264	6.72856	4.18972e-06	5.74068e-05	4.24765
Ppp2r1a	1.62975	0.704654	10.9325	6.72698	4.20181e-06	5.7532e-05	4.24472
Yeats4	1.46634	0.552222	8.45823	6.7214	4.2449e-06	5.80813e-05	4.23434
LOC102636896	0.471304	-1.08527	9.4725	-6.71818	4.26995e-06	5.8383e-05	4.22835
Tmem131	1.79709	0.845661	10.6054	6.71706	4.27876e-06	5.84624e-05	4.22625
Itch	1.50959	0.59416	9.76687	6.71651	4.28304e-06	5.84799e-05	4.22523
Bub1b	1.43151	0.517535	7.68054	6.71578	4.28873e-06	5.85166e-05	4.22388
Rbm12b2	0.728599	-0.456803	8.31147	-6.71315	4.30949e-06	5.87586e-05	4.21897
Gak	1.76928	0.823165	9.39544	6.71028	4.33218e-06	5.90267e-05	4.21363
B3galt4	0.604113	-0.72711	8.52621	-6.70819	4.34878e-06	5.92114e-05	4.20974
Gm9895	0.584347	-0.775103	9.47572	-6.70565	4.36903e-06	5.94457e-05	4.20501
Mettl3	0.6167	-0.69736	9.26252	-6.70184	4.39963e-06	5.97896e-05	4.19791
Xpo5	1.61138	0.688301	8.94283	6.70174	4.40044e-06	5.97896e-05	4.19772
Tle1	1.53248	0.615864	9.24075	6.69996	4.41483e-06	5.9925e-05	4.1944
Tmem101	0.544166	-0.87788	10.5387	-6.69974	4.41657e-06	5.9925e-05	4.194
Rassf1	2.03189	1.02282	11.9757	6.6938	4.46491e-06	6.05389e-05	4.18292
Lin54	1.87341	0.905667	8.82883	6.69304	4.47112e-06	6.05809e-05	4.1815
Dok7	0.550001	-0.862494	8.97827	-6.68953	4.49994e-06	6.0929e-05	4.17497
Ptpn12	1.59499	0.673552	8.5456	6.6886	4.50765e-06	6.0991e-05	4.17323
Hn1	0.553583	-0.85313	10.14	-6.68717	4.51951e-06	6.1109e-05	4.17055
BC023263	1.40487	0.490439	9.65679	6.68623	4.52727e-06	6.11715e-05	4.16881
Apoc2	1.93854	0.954973	8.09456	6.68488	4.53851e-06	6.12809e-05	4.16628
Pgam2	0.25671	-1.96179	16.9701	-6.68012	4.57829e-06	6.17477e-05	4.1574
Trdmt1	0.645242	-0.632087	9.33306	-6.67999	4.57942e-06	6.17477e-05	4.15715
Fbxo7	1.51841	0.602562	11.497	6.67692	4.60524e-06	6.20529e-05	4.15143
Tmem123	0.517075	-0.951555	10.7786	-6.67324	4.63648e-06	6.24306e-05	4.14455
Ccnt1	1.74884	0.806396	9.12678	6.67152	4.65114e-06	6.25769e-05	4.14134
Klhl11	1.30011	0.378631	8.30015	6.67121	4.65376e-06	6.25769e-05	4.14077
Ptprs	0.544903	-0.87593	9.75251	-6.66732	4.68711e-06	6.2932e-05	4.1335
Klhl8	0.378567	-1.40138	11.4861	-6.66706	4.68939e-06	6.2932e-05	4.13301
Gm14391	0.582793	-0.778943	9.66261	-6.667	4.68986e-06	6.2932e-05	4.1329
Parvg	1.58376	0.663349	7.68293	6.66401	4.71569e-06	6.32351e-05	4.12732
Fbxw10	1.57084	0.65154	7.94523	6.66288	4.72548e-06	6.33227e-05	4.12521
Srl	0.510791	-0.969194	15.1351	-6.66135	4.73877e-06	6.34459e-05	4.12235
Lrba	1.37468	0.459095	8.6196	6.66108	4.74118e-06	6.34459e-05	4.12183
Ppp1r3c	0.237778	-2.07231	13.2061	-6.65871	4.76181e-06	6.36782e-05	4.11741
Cyyr1	1.45772	0.543717	8.72324	6.65485	4.79571e-06	6.40875e-05	4.1102
Miip	1.48729	0.572688	8.38053	6.6521	4.82002e-06	6.43683e-05	4.10505
8430408G22Rik	11.5901	3.53482	10.5492	6.64989	4.83971e-06	6.45869e-05	4.1009
Ssh3	1.63974	0.713468	8.62041	6.64928	4.8451e-06	6.45951e-05	4.09977
Fam73b	0.308248	-1.69784	11.1866	-6.64907	4.84695e-06	6.45951e-05	4.09938
Sp4	1.86479	0.899016	8.82633	6.64818	4.85491e-06	6.46569e-05	4.09771
Angptl6	0.451775	-1.14633	10.9129	-6.64712	4.86442e-06	6.47394e-05	4.09572
Irs1	0.414512	-1.27051	9.7859	-6.64582	4.87603e-06	6.48495e-05	4.09329
Zgpat	0.712285	-0.489474	8.70187	-6.64157	4.91427e-06	6.53136e-05	4.08534
Vps11	1.83986	0.879597	11.3281	6.6409	4.92033e-06	6.53495e-05	4.08409
Rnf125	2.48666	1.31421	8.74471	6.63946	4.93343e-06	6.54788e-05	4.08139
Gm6710	0.550544	-0.861069	10.0646	-6.63702	4.95559e-06	6.57282e-05	4.07683
Neurl2	0.439114	-1.18733	12.5891	-6.63447	4.97893e-06	6.59928e-05	4.07205
Tex9	0.723161	-0.467612	8.18157	-6.63041	5.01631e-06	6.64328e-05	4.06443
Cic	1.61175	0.688628	12.6239	6.63012	5.01894e-06	6.64328e-05	4.0639
2310068J16Rik	1.58944	0.668521	7.90503	6.62939	5.02569e-06	6.6477e-05	4.06253
Irf2bp2	0.57885	-0.788739	10.9921	-6.62727	5.04534e-06	6.66916e-05	4.05856
Rnf167	1.64162	0.715121	9.8334	6.62659	5.05171e-06	6.67103e-05	4.05728
Zfp445	1.91103	0.934351	10.3056	6.62606	5.0566e-06	6.67103e-05	4.0563
Jph2	0.276412	-1.85511	10.2318	-6.62601	5.05705e-06	6.67103e-05	4.0562
Pnmt	1.62742	0.702584	8.16237	6.62565	5.06045e-06	6.67103e-05	4.05552
Zfp592	1.5795	0.659464	9.71591	6.62203	5.09429e-06	6.7111e-05	4.04874
Haus8	0.550155	-0.86209	10.0087	-6.61887	5.12406e-06	6.74576e-05	4.04281
LOC101055907	1.26783	0.342356	7.67025	6.61412	5.16912e-06	6.80048e-05	4.0339
St3gal6	0.477158	-1.06746	11.471	-6.61127	5.19639e-06	6.83174e-05	4.02855
Usp5	1.95135	0.964469	13.091	6.60342	5.27217e-06	6.9267e-05	4.01382
Acin1	1.85178	0.888909	10.2503	6.60276	5.27855e-06	6.9304e-05	4.01259
Adgre5	0.464272	-1.10696	12.0579	-6.60179	5.28797e-06	6.93811e-05	4.01077
Chadl	0.641133	-0.641303	8.77763	-6.60049	5.3007e-06	6.95012e-05	4.00833
Madd	0.626976	-0.673519	13.2649	-6.59924	5.31299e-06	6.96156e-05	4.00597
Gm4544	0.381296	-1.39102	9.25709	-6.59743	5.33072e-06	6.98009e-05	4.00258
Diap2	1.24302	0.313846	8.87943	6.59598	5.34507e-06	6.99418e-05	3.99985
Inpp5k	1.75613	0.812398	11.7573	6.59476	5.35711e-06	7.00498e-05	3.99756
Trim21	0.757354	-0.40096	8.11215	-6.59441	5.36052e-06	7.00498e-05	3.99691
Fndc1	0.465721	-1.10246	9.38862	-6.59016	5.40277e-06	7.05547e-05	3.98892
Mkl1	0.432405	-1.20954	9.67081	-6.58938	5.41057e-06	7.06093e-05	3.98745
Oat	1.63847	0.712351	13.2554	6.58276	5.47718e-06	7.14306e-05	3.975
Jmjd8	0.654745	-0.610996	8.49902	-6.58197	5.48512e-06	7.14864e-05	3.97353
Cfh	2.32431	1.2168	9.76262	6.57949	5.51032e-06	7.17667e-05	3.96887
Rin2	2.02178	1.01563	9.39987	6.5776	5.52958e-06	7.19696e-05	3.96532
Myg1	0.728558	-0.456885	9.2821	-6.57687	5.53703e-06	7.20099e-05	3.96395
Sbk1	0.593672	-0.752261	9.3157	-6.57658	5.54008e-06	7.20099e-05	3.96339
Ip6k1	2.35446	1.2354	10.2365	6.56889	5.61943e-06	7.29926e-05	3.94892
Gm13304	0.222609	-2.16742	12.673	-6.56845	5.62398e-06	7.30031e-05	3.94809
NAP002856-002	0.567554	-0.81717	9.66771	-6.56794	5.62927e-06	7.30231e-05	3.94714
Zfx	1.38585	0.470767	8.87567	6.56656	5.6437e-06	7.31616e-05	3.94453
Wwp1	0.582758	-0.77903	9.96359	-6.56486	5.6614e-06	7.33423e-05	3.94135
Fdps	0.546239	-0.872396	11.2585	-6.5617	5.69467e-06	7.36893e-05	3.93538
Mau2	1.41166	0.497394	8.82057	6.5616	5.69575e-06	7.36893e-05	3.93519
Gpn2	1.67864	0.747292	9.51369	6.5556	5.75931e-06	7.44621e-05	3.9239
BB116930	0.74592	-0.422907	8.04582	-6.55353	5.78147e-06	7.46991e-05	3.91999
E130118H10Rik	1.36181	0.445528	7.63156	6.55041	5.81495e-06	7.50819e-05	3.91412
Srp54a	0.615692	-0.699719	8.9472	-6.54779	5.84321e-06	7.53967e-05	3.90919
Hacd1	0.179705	-2.47629	13.6456	-6.54721	5.84955e-06	7.54286e-05	3.90808
F830016B08Rik	0.256457	-1.96321	9.85537	-6.54547	5.86839e-06	7.56215e-05	3.90481
Lama4	0.409153	-1.28929	10.5041	-6.54406	5.88375e-06	7.57693e-05	3.90215
Ar	0.454502	-1.13764	9.0928	-6.54138	5.91309e-06	7.60968e-05	3.89709
Tcta	2.81509	1.49318	9.94097	6.54083	5.91907e-06	7.61236e-05	3.89606
Colq	0.564982	-0.823722	8.84099	-6.53872	5.94228e-06	7.63716e-05	3.89208
Irak1	1.37142	0.455672	9.91739	6.53605	5.97181e-06	7.67005e-05	3.88704
Styx	0.42418	-1.23725	9.7931	-6.5338	5.99678e-06	7.69705e-05	3.88279
Terf2	1.33887	0.421017	8.94038	6.53216	6.01495e-06	7.71529e-05	3.87972
AW209491	0.583285	-0.777726	10.2395	-6.53088	6.0293e-06	7.72285e-05	3.87729
Myo1g	0.415428	-1.26733	9.24761	-6.53059	6.03257e-06	7.72285e-05	3.87674
Rnaseh2c	0.631641	-0.662823	13.2893	-6.5305	6.03356e-06	7.72285e-05	3.87657
4931431B13Rik	2.13054	1.09122	7.83285	6.53022	6.0367e-06	7.72285e-05	3.87604
TC1644160	0.462895	-1.11124	9.02435	-6.52847	6.05634e-06	7.73694e-05	3.87274
Cd14	2.23962	1.16326	9.44455	6.52822	6.0591e-06	7.73694e-05	3.87227
Pias1	1.54909	0.631421	9.58907	6.52817	6.05963e-06	7.73694e-05	3.87219
AK134484	2.97976	1.5752	11.0556	6.52487	6.09691e-06	7.77945e-05	3.86595
Ubxn8	1.42064	0.506543	8.32819	6.52242	6.12464e-06	7.80971e-05	3.86133
Zrsr2	1.46282	0.548756	8.43784	6.52114	6.13927e-06	7.82325e-05	3.8589
Banp	0.714541	-0.48491	8.62927	-6.51651	6.19228e-06	7.88501e-05	3.85015
D130062J21Rik	3.15557	1.6579	8.59886	6.51604	6.19761e-06	7.88501e-05	3.84928
Psmd3	3.03933	1.60375	14.8615	6.51585	6.19987e-06	7.88501e-05	3.84891
Atg7	1.57701	0.657191	8.56745	6.50984	6.26944e-06	7.96805e-05	3.83756
Atxn7l3	1.56455	0.645747	8.21268	6.5095	6.27335e-06	7.96805e-05	3.83692
Rnf113a2	1.90911	0.932902	9.70948	6.50838	6.28648e-06	7.97952e-05	3.8348
Sdcbp2	1.80066	0.848527	8.49839	6.50456	6.33122e-06	8.03108e-05	3.82758
Acp6	0.616217	-0.698489	11.3141	-6.50219	6.35919e-06	8.06132e-05	3.82309
Pitpna	0.455651	-1.134	11.9635	-6.49946	6.39155e-06	8.09707e-05	3.81793
Tmem115	1.62229	0.698028	10.2883	6.49883	6.39905e-06	8.1013e-05	3.81674
I830012O16Rik	0.450926	-1.14904	8.83543	-6.49796	6.40945e-06	8.10921e-05	3.81509
Mettl23	0.478826	-1.06243	11.5422	-6.497	6.42088e-06	8.1184e-05	3.81327
Tnpo1	1.29589	0.373947	8.54906	6.49654	6.42632e-06	8.12e-05	3.81241
Sdc4	1.55607	0.637907	8.0006	6.49417	6.45479e-06	8.15069e-05	3.80792
Otub2	0.251267	-1.99271	10.6114	-6.4917	6.4845e-06	8.18004e-05	3.80324
Ppm1l	0.478735	-1.0627	12.0216	-6.49154	6.48643e-06	8.18004e-05	3.80294
Mlycd	2.59	1.37295	13.5067	6.48884	6.51901e-06	8.21581e-05	3.79784
6030458C11Rik	0.614023	-0.703635	9.04209	-6.48685	6.54328e-06	8.24107e-05	3.79406
Wdr5b	0.708176	-0.497821	8.15494	-6.48317	6.58817e-06	8.29048e-05	3.78711
Myo1f	0.529405	-0.917557	8.49592	-6.48294	6.59103e-06	8.29048e-05	3.78667
Plxnd1	0.462153	-1.11356	10.5988	-6.48205	6.60192e-06	8.29711e-05	3.78499
Ice2	1.42573	0.511698	8.65076	6.48182	6.60481e-06	8.29711e-05	3.78454
Ift122	0.37112	-1.43004	9.95143	-6.48005	6.62656e-06	8.31907e-05	3.7812
Rnf19b	1.69121	0.758053	9.7306	6.47937	6.63499e-06	8.32429e-05	3.7799
Prss23	0.408613	-1.29119	11.4167	-6.47894	6.64035e-06	8.32565e-05	3.77908
Asb2	0.287058	-1.80059	13.5618	-6.47466	6.69348e-06	8.38687e-05	3.77097
Arnt	1.53254	0.615924	9.20866	6.47311	6.71282e-06	8.40569e-05	3.76804
Cdc42ep4	1.7231	0.785005	10.0621	6.47248	6.72066e-06	8.41011e-05	3.76685
Ercc5	1.51809	0.602256	8.41099	6.4715	6.73293e-06	8.42005e-05	3.765
Prmt2	0.524888	-0.92992	9.5599	-6.46951	6.75797e-06	8.44122e-05	3.76122
Gfra2	0.43862	-1.18896	8.98317	-6.46947	6.75853e-06	8.44122e-05	3.76114
Tprn	1.7155	0.778625	8.33543	6.46891	6.76548e-06	8.4445e-05	3.76009
Crocc	0.649938	-0.621626	8.3426	-6.46794	6.77778e-06	8.45444e-05	3.75824
Otud7b	1.51771	0.601898	8.31558	6.46694	6.79041e-06	8.46477e-05	3.75635
1700122E12Rik	1.66376	0.734446	9.09552	6.46658	6.79502e-06	8.4651e-05	3.75566
Dda1	1.89848	0.924842	10.7226	6.46217	6.85102e-06	8.52941e-05	3.74731
Zfp879	0.662384	-0.594261	8.23353	-6.46087	6.86768e-06	8.5447e-05	3.74484
Tmem252	1.44675	0.532816	7.60939	6.46033	6.87455e-06	8.54779e-05	3.74382
Ccnt2	1.49201	0.577253	7.7849	6.45915	6.88975e-06	8.55721e-05	3.74157
Slc18b1	0.675253	-0.566499	8.32565	-6.45893	6.89251e-06	8.55721e-05	3.74117
Fbxo33	1.66176	0.732712	9.07657	6.45855	6.8974e-06	8.55721e-05	3.74044
Srrm1	1.71361	0.77704	10.3814	6.45837	6.8997e-06	8.55721e-05	3.7401
Vsig10	1.56969	0.650475	8.24154	6.45792	6.90558e-06	8.55906e-05	3.73924
Sar1b	0.428946	-1.22113	13.8975	-6.4574	6.91228e-06	8.55961e-05	3.73825
Fam124a	1.42283	0.508766	8.15483	6.4572	6.91482e-06	8.55961e-05	3.73788
Gbf1	1.30777	0.387111	8.01224	6.45526	6.93995e-06	8.58526e-05	3.73419
9430016H08Rik	1.87346	0.905704	11.6189	6.44842	7.02898e-06	8.68989e-05	3.72122
Vps13d	1.38346	0.468283	9.10241	6.44781	7.0371e-06	8.69441e-05	3.72005
Top3a	1.30482	0.383852	8.19978	6.44437	7.08239e-06	8.74124e-05	3.71352
Nctc1	0.221196	-2.1766	13.6421	-6.44425	7.08397e-06	8.74124e-05	3.71329
Ganc	0.440938	-1.18135	9.83532	-6.4408	7.12978e-06	8.7922e-05	3.70674
Sgcd	0.576113	-0.795576	9.6506	-6.44018	7.13795e-06	8.7967e-05	3.70557
Wac	1.40465	0.490213	8.92868	6.43745	7.17441e-06	8.83082e-05	3.70039
NAP005045-002	1.39091	0.476028	7.94763	6.43743	7.1747e-06	8.83082e-05	3.70035
Maml3	1.30123	0.379879	7.72695	6.43596	7.19452e-06	8.84456e-05	3.69754
Echs1	2.13171	1.09201	13.4562	6.43592	7.19494e-06	8.84456e-05	3.69748
Ibtk	0.447553	-1.15987	11.8695	-6.4319	7.24928e-06	8.90574e-05	3.68983
Wdr89	0.715528	-0.482921	9.77045	-6.43063	7.26649e-06	8.92125e-05	3.68741
Ggnbp2	1.85617	0.892331	11.8588	6.42992	7.27615e-06	8.92749e-05	3.68606
Aff1	1.57405	0.654482	9.15987	6.42659	7.32148e-06	8.97745e-05	3.67975
Mcph1	1.75011	0.807442	8.45434	6.42403	7.3567e-06	9.01159e-05	3.67486
Gpcpd1	0.298785	-1.74282	10.3441	-6.42389	7.35857e-06	9.01159e-05	3.67461
Ccl24	0.220861	-2.17879	9.61087	-6.42003	7.41182e-06	9.0711e-05	3.66727
Nmd3	1.44173	0.527803	8.21451	6.41778	7.44316e-06	9.10142e-05	3.66298
Dapk1	2.106	1.0745	9.03403	6.41758	7.44594e-06	9.10142e-05	3.6626
Abca8b	0.509402	-0.973123	9.89987	-6.41603	7.46755e-06	9.12211e-05	3.65965
Wdr12	0.684608	-0.546649	9.75662	-6.41555	7.47429e-06	9.12271e-05	3.65873
Copb1	1.59414	0.672774	10.7771	6.41532	7.4774e-06	9.12271e-05	3.65831
St3gal2	0.723049	-0.467835	9.33943	-6.41192	7.52523e-06	9.17061e-05	3.65182
Rbm48	1.63583	0.710024	8.5022	6.41186	7.52608e-06	9.17061e-05	3.65171
Rufy3	1.55564	0.637508	8.55634	6.40725	7.59122e-06	9.24421e-05	3.64294
Slc43a2	1.96334	0.973308	8.46308	6.40601	7.60893e-06	9.25999e-05	3.64057
Gm8994	1.45896	0.54494	10.839	6.40489	7.62488e-06	9.27361e-05	3.63844
Zfp335	1.50705	0.591724	8.73767	6.40418	7.63502e-06	9.28014e-05	3.63709
Tmpo	0.556425	-0.845742	9.5935	-6.40122	7.67746e-06	9.32592e-05	3.63145
Mkln1	1.55863	0.640277	10.0968	6.40015	7.69277e-06	9.33869e-05	3.62942
Wbp1l	2.56273	1.35768	13.8972	6.39841	7.71791e-06	9.36337e-05	3.62611
Srfbp1	1.58532	0.664773	8.9804	6.39619	7.75006e-06	9.39653e-05	3.62188
Sept11	0.643348	-0.636329	10.2627	-6.39502	7.7671e-06	9.41133e-05	3.61964
3110001N23Rik	1.32689	0.408046	7.96565	6.39463	7.77284e-06	9.41243e-05	3.61889
Nrep	0.125147	-2.9983	10.9748	-6.39415	7.77974e-06	9.41493e-05	3.61799
6330403L08Rik	0.574807	-0.79885	9.86286	-6.39256	7.80298e-06	9.43576e-05	3.61495
AK049812	1.4428	0.528876	7.79616	6.39231	7.80663e-06	9.43576e-05	3.61448
Lrrk2	0.750738	-0.413619	8.2822	-6.38981	7.84326e-06	9.47416e-05	3.60972
Fas	2.35667	1.23675	10.3219	6.38773	7.87393e-06	9.50531e-05	3.60575
E4f1	1.82773	0.870051	10.2111	6.38539	7.9086e-06	9.54125e-05	3.60128
Insr	1.60042	0.678451	8.59999	6.38365	7.93443e-06	9.56648e-05	3.59796
D16Ertd472e	1.36495	0.448845	8.17354	6.38204	7.95835e-06	9.58547e-05	3.5949
Ttc1	1.75217	0.809144	12.9341	6.38193	7.96001e-06	9.58547e-05	3.59469
TC1696749	1.37527	0.459713	7.84062	6.38052	7.98112e-06	9.60495e-05	3.59199
Sqstm1	2.55026	1.35064	13.6065	6.37935	7.99866e-06	9.61852e-05	3.58976
Stab1	0.377236	-1.40646	10.2952	-6.37911	8.00227e-06	9.61852e-05	3.5893
Col5a3	0.13403	-2.89937	11.1965	-6.37755	8.02576e-06	9.636e-05	3.58632
Ptgr2	0.688476	-0.538522	10.0072	-6.37746	8.02697e-06	9.636e-05	3.58617
Chst14	0.711575	-0.490913	8.30579	-6.37715	8.03165e-06	9.636e-05	3.58557
Tmem259	1.79661	0.845278	12.5208	6.37514	8.06203e-06	9.6665e-05	3.58173
Zscan12	1.86755	0.901144	10.5871	6.3743	8.07475e-06	9.6758e-05	3.58013
Zfp946	0.580467	-0.784713	9.44181	-6.37375	8.08311e-06	9.67986e-05	3.57908
H13	1.50341	0.588243	9.92314	6.373	8.09446e-06	9.6875e-05	3.57765
BC023829	0.656339	-0.607486	9.6993	-6.37002	8.13989e-06	9.73589e-05	3.57196
Casp8ap2	1.38073	0.465429	8.43671	6.36834	8.16563e-06	9.76068e-05	3.56875
Myh8	0.688997	-0.53743	12.8416	-6.3637	8.23699e-06	9.83994e-05	3.5599
Asap3	0.599728	-0.737621	8.55686	-6.36275	8.25168e-06	9.8476e-05	3.55808
Zfp207	1.43885	0.524913	9.63117	6.36255	8.25481e-06	9.8476e-05	3.5577
Exosc6	1.80431	0.851449	10.8933	6.36231	8.25856e-06	9.8476e-05	3.55724
Kctd6	1.64808	0.72079	9.61667	6.36142	8.27232e-06	9.85798e-05	3.55554
C1galt1c1	0.483027	-1.04982	10.9722	-6.35737	8.33558e-06	9.92729e-05	3.54779
Calcoco1	1.93398	0.95157	8.251	6.35647	8.34958e-06	9.93788e-05	3.54609
Polr2a	2.17528	1.1212	8.76013	6.3558	8.36024e-06	9.9445e-05	3.54479
Zfp758	1.30445	0.383442	8.51187	6.35389	8.39026e-06	9.97412e-05	3.54114
Smurf1	1.66866	0.73869	8.39766	6.3501	8.45026e-06	0.000100333	3.5339
Gle1	1.756	0.812292	9.07731	6.35009	8.45033e-06	0.000100333	3.53389
Pex10	0.713436	-0.487145	8.86862	-6.34835	8.47806e-06	0.0001006	3.53056
Crlf3	0.637049	-0.650523	9.96789	-6.34803	8.48312e-06	0.0001006	3.52995
Ndufa4l2	0.415848	-1.26587	11.0627	-6.34527	8.52725e-06	0.000101061	3.52467
Psmd4	2.2507	1.17037	15.2311	6.34403	8.54722e-06	0.000101236	3.52229
Gm1987	0.210327	-2.24929	12.552	-6.34266	8.56918e-06	0.000101435	3.51968
Sh3kbp1	0.535757	-0.900348	8.54389	-6.3421	8.57832e-06	0.000101482	3.5186
Ptpn18	0.440652	-1.18229	10.3548	-6.34172	8.58443e-06	0.000101492	3.51787
4833427F10Rik	3.58719	1.84285	8.37997	6.33992	8.61355e-06	0.000101775	3.51443
Slc46a3	0.413585	-1.27375	10.9895	-6.3392	8.62523e-06	0.000101851	3.51305
Timm17b	0.676295	-0.564276	12.7839	-6.33877	8.63223e-06	0.000101872	3.51223
Ccdc102a	0.472347	-1.08208	9.97651	-6.33685	8.66334e-06	0.000102118	3.50857
Itgb6	0.456759	-1.13049	8.87845	-6.33684	8.66359e-06	0.000102118	3.50854
Lgalsl	0.605759	-0.723184	12.3995	-6.33642	8.67045e-06	0.000102137	3.50773
Vps37b	1.47819	0.563831	9.81898	6.33456	8.70079e-06	0.000102433	3.50418
Arfgap3	2.24604	1.16738	8.6995	6.33354	8.71744e-06	0.000102567	3.50223
Nme1	0.496105	-1.01128	11.5637	-6.33293	8.72762e-06	0.000102625	3.50105
Mettl8	0.783949	-0.351168	7.81691	-6.33219	8.7397e-06	0.000102705	3.49964
Fancf	0.648506	-0.624809	8.481	-6.3263	8.83708e-06	0.000103786	3.48837
Ddost	0.615729	-0.699633	11.7778	-6.32469	8.86393e-06	0.000104039	3.48529
Mylk4	0.13911	-2.8457	10.2059	-6.31955	8.95016e-06	0.000104988	3.47544
Tefm	0.652101	-0.616833	10.248	-6.31832	8.97097e-06	0.000105169	3.47308
Optn	1.61227	0.689095	8.88956	6.31793	8.97757e-06	0.000105183	3.47233
Tctex1d2	0.602652	-0.730602	9.88432	-6.31758	8.98354e-06	0.000105189	3.47165
2610319H10Rik	0.51827	-0.948226	10.6048	-6.31616	9.00754e-06	0.000105407	3.46894
Ptpn1	1.36359	0.447406	8.4816	6.31409	9.0427e-06	0.000105755	3.46498
Klhl2	1.49724	0.58231	7.86195	6.31326	9.05694e-06	0.000105858	3.46338
Med7	1.47227	0.558044	10.3974	6.31182	9.08145e-06	0.000106081	3.46063
Slc25a5	2.05546	1.03946	8.9909	6.30634	9.1759e-06	0.00010712	3.45011
Hibadh	1.633	0.707521	13.6453	6.30072	9.27354e-06	0.000108195	3.43934
Gm10767	1.38418	0.469027	10.9335	6.29967	9.292e-06	0.000108346	3.43732
Srf	0.624297	-0.679695	10.9947	-6.29894	9.30471e-06	0.000108386	3.43593
BB312617	0.621814	-0.685446	9.58957	-6.29883	9.30664e-06	0.000108386	3.43572
Usp54	1.30139	0.380058	7.67416	6.2974	9.33183e-06	0.000108615	3.43297
Pycard	0.61182	-0.708821	8.9672	-6.29547	9.36591e-06	0.000108946	3.42926
Rhbdf2	2.23576	1.16076	8.89603	6.29435	9.3858e-06	0.000109113	3.4271
Tada2b	1.33589	0.417803	7.89774	6.29252	9.4182e-06	0.00010937	3.4236
A330106F07Rik	1.6492	0.72177	8.08881	6.29247	9.41913e-06	0.00010937	3.4235
Tlr4	1.96829	0.976941	8.76015	6.28931	9.47543e-06	0.000109927	3.41744
Wdyhv1	1.35671	0.440116	8.38265	6.28914	9.47841e-06	0.000109927	3.41712
Herpud1	2.00347	1.0025	12.592	6.28842	9.49132e-06	0.000110011	3.41573
Gmeb1	1.37759	0.462142	7.92297	6.28674	9.52151e-06	0.000110296	3.4125
Nepn	0.744672	-0.425323	7.96187	-6.28297	9.5896e-06	0.000111001	3.40526
Kat6b	1.71129	0.77508	8.5716	6.28274	9.59376e-06	0.000111001	3.40481
Ddit4l	0.184507	-2.43825	12.9826	-6.28219	9.60368e-06	0.000111049	3.40376
Micall1	1.79761	0.846079	9.98386	6.28018	9.64023e-06	0.000111406	3.3999
AW413774	1.51587	0.600144	8.3471	6.27912	9.65951e-06	0.000111562	3.39787
Zfp260	0.586292	-0.770309	12.0387	-6.2771	9.69649e-06	0.000111923	3.39398
Ptp4a1	1.61032	0.687349	10.5384	6.27587	9.71904e-06	0.000112062	3.39162
Umps	0.740922	-0.432606	8.9028	-6.27582	9.72002e-06	0.000112062	3.39152
Cfap53	1.29688	0.37504	7.59423	6.27182	9.79366e-06	0.000112818	3.38384
Sec63	1.50437	0.589164	8.66199	6.27163	9.79716e-06	0.000112818	3.38348
Gfra3	0.797046	-0.327265	7.97186	-6.27084	9.81186e-06	0.00011292	3.38195
Bptf	1.97427	0.981322	11.6275	6.27014	9.82486e-06	0.000113003	3.38061
Fhit	1.61591	0.692345	8.10075	6.2688	9.8498e-06	0.000113223	3.37803
Tnk2	0.471839	-1.08363	11.1432	-6.26814	9.86215e-06	0.000113298	3.37675
Tmem51	0.640671	-0.642344	8.71219	-6.26697	9.88389e-06	0.000113481	3.37452
Ikzf5	1.6541	0.726047	8.99952	6.26637	9.89517e-06	0.000113544	3.37336
Nhlrc2	1.55615	0.637983	9.25035	6.26419	9.93607e-06	0.000113946	3.36916
Rab3il1	0.451855	-1.14607	9.63797	-6.26267	9.96471e-06	0.000114207	3.36623
Armc10	1.42718	0.513166	8.74546	6.26125	9.99136e-06	0.000114445	3.36352
Adi1	0.425162	-1.23391	11.1108	-6.25957	1.00233e-05	0.000114744	3.36027
Birc3	1.38711	0.472085	8.11019	6.25767	1.00593e-05	0.000115088	3.35663
Ptges	0.615589	-0.69996	10.1201	-6.25344	1.01401e-05	0.000115945	3.34849
Cyb5r1	0.65579	-0.608695	10.9712	-6.25174	1.0173e-05	0.000116252	3.3452
Vhl	1.39899	0.48439	9.2177	6.25075	1.0192e-05	0.000116402	3.34329
Pip4k2c	2.04351	1.03105	10.6107	6.24883	1.02291e-05	0.000116757	3.3396
Acss1	4.03256	2.01169	11.8413	6.24789	1.02472e-05	0.000116895	3.3378
Zfp296	0.647273	-0.627553	8.14934	-6.24676	1.02693e-05	0.000117078	3.33562
Rnf44	1.55959	0.641163	9.08295	6.24221	1.03582e-05	0.000118023	3.32685
Casc3	1.64895	0.721547	10.7453	6.24166	1.03688e-05	0.000118075	3.32581
Mettl6	1.67055	0.740324	9.01576	6.23993	1.04031e-05	0.000118396	3.32245
Commd3	0.659354	-0.600874	13.0506	-6.23889	1.04234e-05	0.000118558	3.32047
Wdr91	1.54429	0.626945	9.55383	6.23813	1.04385e-05	0.000118661	3.31899
Daglb	0.539285	-0.890881	10.2629	-6.23721	1.04567e-05	0.000118798	3.31723
Sema4a	0.466108	-1.10126	9.14728	-6.23592	1.04823e-05	0.000119019	3.31474
Pabpn1	1.95048	0.96383	12.4863	6.23537	1.04932e-05	0.000119073	3.31368
Dhodh	0.492182	-1.02274	10.4508	-6.23474	1.05057e-05	0.000119146	3.31247
Cast	1.63695	0.711007	9.92655	6.23004	1.05998e-05	0.000120144	3.3034
Tada2a	0.484081	-1.04668	10.3325	-6.22626	1.0676e-05	0.000120901	3.29612
Tanc1	1.52282	0.606742	7.92414	6.22611	1.06791e-05	0.000120901	3.29583
Steap3	0.530875	-0.913557	9.6819	-6.22492	1.07033e-05	0.000121065	3.29352
Fpgs	0.60661	-0.721159	9.58162	-6.22478	1.0706e-05	0.000121065	3.29327
Dclre1c	1.32411	0.405022	7.85806	6.22375	1.0727e-05	0.000121233	3.29127
Aph1a	1.78903	0.839174	9.87071	6.22272	1.0748e-05	0.000121375	3.28929
Unc45b	0.432373	-1.20965	10.2141	-6.22252	1.07521e-05	0.000121375	3.2889
Utp14a	1.26865	0.343299	7.81957	6.221	1.07831e-05	0.000121623	3.28597
Cyp39a1	0.609347	-0.714664	9.78015	-6.22083	1.07865e-05	0.000121623	3.28564
Man2c1os	1.52921	0.612788	7.96302	6.21788	1.08471e-05	0.000122228	3.27995
Malsu1	2.07812	1.05528	14.7126	6.21761	1.08527e-05	0.000122228	3.27942
Ccdc84	1.54676	0.629253	8.7588	6.21664	1.08727e-05	0.000122383	3.27755
Gstt1	0.402424	-1.31321	11.5597	-6.21547	1.08968e-05	0.000122582	3.2753
Med8	1.55035	0.632596	10.4645	6.21461	1.09146e-05	0.000122712	3.27364
Zc3h4	1.51458	0.598914	9.23267	6.21327	1.09424e-05	0.00012293	3.27106
Narf	0.625023	-0.678018	9.25191	-6.21307	1.09466e-05	0.00012293	3.27067
Fam162a	0.598821	-0.739804	13.6862	-6.21043	1.10017e-05	0.000123478	3.26556
Taf4a	1.75981	0.815423	9.495	6.20664	1.1081e-05	0.000124296	3.25826
Pgpep1	0.594733	-0.749686	8.97084	-6.20464	1.11233e-05	0.000124699	3.25438
Cldn2	1.24627	0.317618	7.52121	6.20128	1.11945e-05	0.000125425	3.24789
Rprd2	1.4224	0.508325	7.96021	6.19895	1.12441e-05	0.000125882	3.2434
Ubn2	1.66198	0.732901	9.93772	6.19876	1.12482e-05	0.000125882	3.24303
Farp1	1.33669	0.41867	8.7211	6.19427	1.13446e-05	0.000126883	3.23435
Sept3	0.712552	-0.488933	10.4693	-6.19398	1.13507e-05	0.000126883	3.2338
Rnf214	1.50342	0.588252	8.59305	6.19318	1.13681e-05	0.000126993	3.23224
Cramp1l	1.65354	0.725556	10.3225	6.19293	1.13736e-05	0.000126993	3.23176
Got1	2.39075	1.25746	14.5937	6.19255	1.13816e-05	0.00012701	3.23104
Gprc5b	0.759215	-0.39742	9.36435	-6.19147	1.1405e-05	0.000127198	3.22895
NAP059687-1	1.49304	0.578255	10.7253	6.18908	1.1457e-05	0.000127705	3.22433
Ddx26b	0.613738	-0.704306	9.55146	-6.18505	1.15451e-05	0.000128614	3.21654
Frg1	1.78978	0.839784	8.9957	6.1847	1.15529e-05	0.000128626	3.21586
Ctnna1	1.9563	0.968131	12.7097	6.18228	1.16063e-05	0.000129114	3.21116
Stbd1	0.381589	-1.38991	12.3796	-6.18211	1.16099e-05	0.000129114	3.21085
Sorbs3	2.25785	1.17495	9.30803	6.1809	1.16367e-05	0.000129338	3.20851
Zscan22	0.726196	-0.46157	8.01937	-6.18043	1.16471e-05	0.00012938	3.20759
Arpc3	1.6387	0.71255	11.1636	6.17978	1.16616e-05	0.000129467	3.20633
Rnf19a	1.44191	0.527979	10.3722	6.17755	1.17111e-05	0.000129905	3.20203
Gtf3c4	1.76752	0.821729	8.51873	6.1774	1.17144e-05	0.000129905	3.20174
Suv420h2	0.388392	-1.36442	11.3576	-6.17703	1.17227e-05	0.000129923	3.20102
Cpm	2.44298	1.28864	9.88228	6.17638	1.17373e-05	0.000130011	3.19975
LOC105247581	0.687939	-0.539648	9.27675	-6.17583	1.17496e-05	0.000130073	3.19869
Lemd3	1.27879	0.354779	8.02829	6.17114	1.18549e-05	0.000131164	3.18962
Mtss1	1.98307	0.987734	8.47859	6.17055	1.18683e-05	0.000131209	3.18847
Pced1a	0.788353	-0.343086	8.27671	-6.17037	1.18724e-05	0.000131209	3.18811
Ccdc80	0.548582	-0.866221	9.30599	-6.16603	1.19708e-05	0.000132222	3.17972
Tmem55b	1.602	0.679872	9.09287	6.16516	1.19906e-05	0.000132365	3.17804
Lig4	0.632027	-0.661942	9.75614	-6.16477	1.19996e-05	0.000132389	3.17728
Rhoq	0.626474	-0.674674	12.9608	-6.15978	1.21141e-05	0.000133577	3.16762
Nedd1	0.772288	-0.372789	8.30986	-6.15933	1.21245e-05	0.000133617	3.16675
Tnks	1.35653	0.43992	8.09032	6.15891	1.21343e-05	0.000133648	3.16593
Ncl	1.43355	0.519593	10.4023	6.15543	1.22151e-05	0.000134462	3.15919
Trnau1ap	1.76498	0.819655	10.6381	6.1538	1.2253e-05	0.000134804	3.15603
B630005N14Rik	1.33478	0.4166	8.22667	6.15228	1.22886e-05	0.000135119	3.15309
Nipbl	1.50887	0.593466	8.51725	6.15198	1.22957e-05	0.000135121	3.1525
Det1	0.688983	-0.53746	8.77885	-6.15076	1.23243e-05	0.000135321	3.15014
Pmepa1	0.542337	-0.882739	9.48239	-6.15061	1.23278e-05	0.000135321	3.14985
Nfe2l1	1.74206	0.800792	9.80836	6.14948	1.23545e-05	0.000135538	3.14765
Gm36117	0.621911	-0.68522	9.96697	-6.14863	1.23745e-05	0.000135681	3.146
Kctd20	1.70031	0.7658	9.38246	6.14401	1.24839e-05	0.000136803	3.13705
Adgrf5	2.94235	1.55697	10.4023	6.14334	1.24998e-05	0.000136901	3.13576
4833418N02Rik	2.51028	1.32785	9.3207	6.13967	1.25878e-05	0.000137787	3.12862
Ttc38	1.3301	0.41153	10.5639	6.13651	1.26639e-05	0.000138543	3.12249
Yipf7	0.360935	-1.47019	12.4084	-6.13523	1.26948e-05	0.000138802	3.12002
Bfar	1.74268	0.801304	12.1881	6.13414	1.27212e-05	0.000139013	3.1179
Gm11517	1.3193	0.399774	8.09051	6.13304	1.27482e-05	0.000139229	3.11575
Atp13a2	0.491834	-1.02376	12.3362	-6.12928	1.28399e-05	0.000140153	3.10847
Gdap2	1.59815	0.676402	8.91051	6.12827	1.28648e-05	0.000140346	3.10649
Lsm11	1.48056	0.56614	7.76009	6.12691	1.28983e-05	0.000140632	3.10385
Acadsb	1.57435	0.654758	9.9548	6.12483	1.29495e-05	0.000141112	3.09982
2310065F04Rik	0.151441	-2.72317	9.84532	-6.12279	1.3e-05	0.000141583	3.09587
Pepd	0.620082	-0.689469	12.1185	-6.12244	1.30087e-05	0.000141598	3.09519
Bckdhb	1.6641	0.734746	11.837	6.11848	1.31077e-05	0.000142589	3.08748
Ranbp2	1.99932	0.999508	10.3938	6.11816	1.31157e-05	0.000142589	3.08686
Pold1	0.687006	-0.541605	9.53136	-6.11792	1.31217e-05	0.000142589	3.0864
B3gnt9	0.575886	-0.796144	8.70205	-6.11692	1.31466e-05	0.00014278	3.08447
Rgs10	0.496601	-1.00984	9.58207	-6.11524	1.31891e-05	0.000143162	3.08119
Vps45	0.614248	-0.703106	9.27411	-6.11144	1.32851e-05	0.000144124	3.07381
Rgs19	0.719002	-0.475932	8.65103	-6.10879	1.33528e-05	0.000144778	3.06865
Phrf1	1.3921	0.477262	8.90808	6.10751	1.33852e-05	0.000145049	3.06618
5430434G16Rik	1.57773	0.657851	8.96731	6.10506	1.34483e-05	0.000145651	3.0614
Fam78b	0.621507	-0.686157	8.07259	-6.10466	1.34584e-05	0.00014568	3.06063
Itgb4	0.572098	-0.805666	8.90571	-6.10389	1.34783e-05	0.000145815	3.05913
Slc2a1	1.928	0.947104	9.80437	6.10233	1.35186e-05	0.000146169	3.0561
Clec4b1	0.669683	-0.57845	7.909	-6.10176	1.35335e-05	0.000146192	3.05498
Ube2d1	0.555353	-0.848522	10.1809	-6.10167	1.35358e-05	0.000146192	3.05481
Zfp688	1.65858	0.729952	8.7694	6.1006	1.35636e-05	0.000146412	3.05272
Slc25a46	1.41744	0.503287	9.8517	6.09887	1.36084e-05	0.000146763	3.04937
Ccnh	0.56169	-0.832155	9.10412	-6.09858	1.36161e-05	0.000146763	3.0488
Ighmbp2	1.26488	0.338999	8.21372	6.09848	1.36187e-05	0.000146763	3.0486
Mepce	1.89209	0.919982	11.0995	6.09774	1.36379e-05	0.000146889	3.04717
Spc24	1.41924	0.505119	8.19534	6.09378	1.37416e-05	0.000147923	3.03947
Tbl1xr1	1.70068	0.766113	9.19924	6.09326	1.37554e-05	0.000147991	3.03845
Clcc1	1.41259	0.498346	9.39601	6.09062	1.38252e-05	0.000148504	3.03331
Mios	1.47923	0.56485	8.75206	6.09061	1.38254e-05	0.000148504	3.03329
Myoc	0.260952	-1.93815	10.9234	-6.09058	1.3826e-05	0.000148504	3.03324
Phip	1.73038	0.791089	8.54111	6.08889	1.38711e-05	0.000148906	3.02994
Prrx2	0.491583	-1.02449	8.43186	-6.08813	1.38912e-05	0.00014904	3.02846
Il2ra	0.769855	-0.377341	7.87198	-6.08667	1.39301e-05	0.000149375	3.02562
Loxl3	0.726732	-0.460505	8.0623	-6.08441	1.39905e-05	0.00014994	3.02122
Stoml2	0.812585	-0.299409	12.5479	-6.08396	1.40027e-05	0.000149988	3.02034
Ddah2	0.411079	-1.28251	10.9226	-6.08212	1.40519e-05	0.000150433	3.01677
Osmr	1.91059	0.934021	10.1964	6.08041	1.40982e-05	0.000150846	3.01342
TC1687878	1.33022	0.411667	7.97696	6.07774	1.41703e-05	0.000151534	3.00824
Prrc2c	1.37039	0.454592	8.48047	6.07675	1.41973e-05	0.000151739	3.00631
C330018D20Rik	0.629296	-0.668189	9.98694	-6.07579	1.42235e-05	0.000151936	3.00443
Supt5	1.76116	0.816529	13.0795	6.07505	1.42436e-05	0.000152067	3.003
Snhg5	1.64283	0.71618	7.97844	6.07409	1.42699e-05	0.000152225	3.00112
Wdr33	1.39086	0.475975	10.4795	6.07394	1.4274e-05	0.000152225	3.00083
Mucl1	0.782667	-0.35353	7.75106	-6.07358	1.42839e-05	0.000152247	3.00013
Coa6	0.520753	-0.94133	9.67806	-6.07294	1.43014e-05	0.00015235	2.99888
Rtn4rl1	0.70753	-0.499137	8.353	-6.07164	1.43371e-05	0.000152569	2.99635
Pla2g4e	1.4274	0.513392	8.47698	6.07162	1.43376e-05	0.000152569	2.99631
Zfp661	0.612839	-0.706421	9.75488	-6.07074	1.43618e-05	0.000152743	2.9946
Mllt10	2.21221	1.14549	9.62771	6.07038	1.43719e-05	0.000152767	2.99388
Alg8	0.686624	-0.542409	8.57491	-6.06949	1.43963e-05	0.000152943	2.99216
NAP112592-1	0.410903	-1.28313	16.5182	-6.06856	1.44222e-05	0.000153089	2.99033
Crebrf	1.47509	0.560799	7.74063	6.06843	1.44257e-05	0.000153089	2.99008
Pex13	1.41202	0.497759	9.47422	6.06744	1.4453e-05	0.000153295	2.98816
Arf6	1.64787	0.720599	9.98194	6.06676	1.4472e-05	0.000153413	2.98682
Jmy	1.66933	0.739271	8.25264	6.06485	1.4525e-05	0.00015389	2.98311
Twistnb	1.39028	0.475377	9.62739	6.06399	1.45489e-05	0.00015406	2.98144
Mapre1	1.30182	0.380526	9.0785	6.06369	1.45573e-05	0.000154065	2.98085
Rit1	2.07066	1.05009	12.4742	6.06297	1.45775e-05	0.000154195	2.97944
Rp9	0.626563	-0.67447	11.5565	-6.06152	1.46182e-05	0.00015452	2.97661
Twf1	1.4376	0.523662	9.17091	6.06131	1.4624e-05	0.00015452	2.9762
Syvn1	1.72768	0.788834	12.0945	6.06073	1.46404e-05	0.000154609	2.97506
Bcl10	1.69423	0.760629	10.2007	6.05851	1.47027e-05	0.000155138	2.97075
Trim39	1.31977	0.400287	7.98414	6.05819	1.47118e-05	0.000155138	2.97012
Pja1	0.586326	-0.770226	10.2597	-6.0581	1.47143e-05	0.000155138	2.96995
Pcdh12	0.314285	-1.66985	9.43046	-6.05655	1.47583e-05	0.000155483	2.96691
Setmar	0.601855	-0.732513	8.6527	-6.05638	1.47631e-05	0.000155483	2.96658
Exosc9	1.45606	0.542068	12.0788	6.05071	1.49247e-05	0.00015707	2.95552
Gm12942	0.660543	-0.598276	8.77481	-6.05053	1.49299e-05	0.00015707	2.95516
Leng9	0.671273	-0.575029	9.04843	-6.05011	1.49418e-05	0.00015711	2.95435
Athl1	0.774508	-0.368648	8.46222	-6.0493	1.49652e-05	0.000157272	2.95276
Hcfc1	1.86875	0.902071	10.7208	6.0479	1.50055e-05	0.00015761	2.95003
Dnaja3	0.612344	-0.707586	12.7969	-6.04536	1.50788e-05	0.000158295	2.94507
Jmjd4	0.630628	-0.665139	8.35088	-6.04455	1.51022e-05	0.000158455	2.9435
Fam78a	0.478834	-1.0624	8.7349	-6.04379	1.51242e-05	0.000158601	2.94202
Emid1	0.301377	-1.73036	9.84638	-6.04096	1.52068e-05	0.000159381	2.93649
Cmss1	0.618276	-0.693677	10.2674	-6.03947	1.52503e-05	0.000159751	2.93358
Cog1	1.67464	0.743852	10.8827	6.03916	1.52594e-05	0.000159761	2.93297
Armc6	0.503438	-0.990114	10.0833	-6.03815	1.52892e-05	0.000159986	2.93099
Alg5	1.40808	0.493727	10.8081	6.03762	1.53045e-05	0.000160061	2.92997
F830014O18Rik	2.4012	1.26376	8.71163	6.03666	1.53331e-05	0.000160273	2.92808
Ndufa3	1.51723	0.601444	17.0209	6.03602	1.53517e-05	0.000160382	2.92685
Ranbp10	2.19092	1.13154	11.725	6.03572	1.53607e-05	0.00016039	2.92625
Baz2a	1.35474	0.438019	8.05426	6.03448	1.53973e-05	0.000160563	2.92383
LOC102634533	1.35027	0.43325	8.42479	6.03437	1.54005e-05	0.000160563	2.92362
9530029O12Rik	1.51755	0.601749	10.0582	6.03432	1.5402e-05	0.000160563	2.92352
Stard7	1.95847	0.969726	12.9086	6.03206	1.54691e-05	0.000161147	2.9191
Ap1g1	1.52227	0.606226	9.43448	6.03188	1.54746e-05	0.000161147	2.91874
Tacc3	2.08006	1.05662	9.00341	6.03079	1.55068e-05	0.000161397	2.91663
Dynll2	0.615796	-0.699476	11.4612	-6.02594	1.56521e-05	0.000162822	2.90715
Ap3s2	1.98606	0.989906	11.4074	6.02504	1.56795e-05	0.00016302	2.90537
Serpine2	0.515367	-0.956329	9.47322	-6.02337	1.57298e-05	0.000163456	2.90212
Crkl	1.72914	0.790051	9.33497	6.02017	1.58271e-05	0.000164379	2.89585
Ddx24	2.14835	1.10323	13.2708	6.01942	1.58497e-05	0.000164526	2.8944
Rasd1	2.15859	1.11009	8.24352	6.01848	1.58786e-05	0.000164738	2.89255
Dnttip2	2.01632	1.01173	12.7084	6.01617	1.59493e-05	0.000165384	2.88803
St6galnac4	1.37062	0.454825	8.57542	6.01569	1.59641e-05	0.000165449	2.88709
Bcor	1.75822	0.814116	9.42645	6.01527	1.5977e-05	0.000165495	2.88627
Ifitm5	1.32106	0.401699	7.68558	6.01461	1.59971e-05	0.000165616	2.88499
Anapc1	1.91419	0.936737	10.7713	6.01268	1.60568e-05	0.000166145	2.8812
Alkbh1	1.30825	0.387637	8.21659	6.01177	1.60848e-05	0.000166347	2.87943
Ect2l	2.53448	1.34169	7.82526	6.01049	1.61247e-05	0.00016667	2.87692
Pkia	0.52266	-0.936054	12.6455	-6.00978	1.61467e-05	0.000166809	2.87553
Psmg1	0.59996	-0.737061	10.4503	-6.00901	1.61708e-05	0.000166901	2.87401
Ccnd2	0.469048	-1.09219	9.4893	-6.00894	1.61727e-05	0.000166901	2.87389
TC1708103	1.34367	0.426177	7.77002	6.00814	1.61977e-05	0.00016707	2.87233
Enpp2	0.499578	-1.00122	11.3772	-6.0003	1.64444e-05	0.000169525	2.85697
Ftsj2	0.590946	-0.758902	8.80559	-5.99607	1.6579e-05	0.000170822	2.84868
Cnot3	1.38537	0.470267	7.84844	5.99578	1.65881e-05	0.000170826	2.84812
E330037I15Rik	3.42026	1.7741	8.63143	5.99358	1.66588e-05	0.000171463	2.8438
Dennd3	1.54533	0.627917	7.83133	5.99185	1.67144e-05	0.000171944	2.84042
Rbm4b	1.55362	0.635638	8.00163	5.99143	1.67277e-05	0.000171991	2.8396
Slc39a7	1.67969	0.748192	13.7331	5.98968	1.67843e-05	0.000172482	2.83617
Hspb3	0.413172	-1.27518	12.939	-5.98817	1.68333e-05	0.000172846	2.83321
Slc22a15	1.21166	0.27699	7.66995	5.98804	1.68375e-05	0.000172846	2.83295
Dpp4	0.569572	-0.812049	8.46158	-5.98712	1.68674e-05	0.000173062	2.83115
Sgip1	1.36696	0.450969	7.72899	5.98551	1.692e-05	0.00017351	2.82799
Ubxn7	1.25571	0.328507	8.00698	5.98172	1.70441e-05	0.00017469	2.82057
Ostc	0.524369	-0.931347	11.154	-5.97965	1.71123e-05	0.000175297	2.81651
Gtf2ird1	1.79971	0.847764	9.93726	5.97937	1.71217e-05	0.000175301	2.81595
Rabl2	0.75061	-0.413865	8.44096	-5.97808	1.71643e-05	0.000175646	2.81342
Pctp	0.686233	-0.543229	8.04573	-5.97608	1.72306e-05	0.000176232	2.8095
Rala	0.744755	-0.425163	10.3687	-5.97561	1.72464e-05	0.000176301	2.80857
2310003H01Rik	0.503071	-0.991165	9.26828	-5.97427	1.7291e-05	0.000176664	2.80595
Helz	1.45797	0.543957	9.77534	5.97188	1.73709e-05	0.000177387	2.80126
Tm4sf1	0.498636	-1.00394	12.6383	-5.97087	1.7405e-05	0.000177642	2.79927
Ptp4a2	0.575001	-0.798364	13.6653	-5.9674	1.75218e-05	0.000178741	2.79247
Pkd2l2	0.800546	-0.320943	7.89681	-5.96606	1.75673e-05	0.000179111	2.78984
Reep3	1.69035	0.757322	10.1642	5.96481	1.76096e-05	0.000179449	2.78739
Spsb2	4.43027	2.14739	9.56457	5.9595	1.77912e-05	0.000181128	2.77697
Zkscan17	2.02175	1.01561	10.9674	5.95924	1.78004e-05	0.000181128	2.77644
Cds2	1.46042	0.546387	8.22234	5.95918	1.78023e-05	0.000181128	2.77633
Mbtps2	1.98552	0.989516	8.30096	5.95823	1.78351e-05	0.000181367	2.77446
Mthfsd	0.722485	-0.46896	8.54174	-5.95731	1.78668e-05	0.000181594	2.77266
Eva1a	1.63148	0.706186	8.63408	5.95445	1.79659e-05	0.000182507	2.76704
Npff	0.685221	-0.545359	9.21485	-5.95293	1.80187e-05	0.000182948	2.76406
Rnf103	1.51256	0.596996	9.30839	5.95212	1.80469e-05	0.000183138	2.76247
Zfp426	0.715231	-0.483519	9.15486	-5.94971	1.81312e-05	0.000183786	2.75773
1110004E09Rik	0.612444	-0.707349	12.4615	-5.94942	1.81414e-05	0.000183786	2.75716
Mxd4	1.5299	0.61344	9.08868	5.94934	1.81443e-05	0.000183786	2.757
Plin4	3.07639	1.62124	15.1292	5.94922	1.81484e-05	0.000183786	2.75677
Plekhm1	1.71503	0.778235	9.32164	5.94822	1.81836e-05	0.000184046	2.7548
AK033778	0.17788	-2.49103	10.5108	-5.94329	1.83579e-05	0.000185714	2.74511
Ascc1	1.63963	0.713372	8.9587	5.94117	1.84332e-05	0.000186379	2.74095
TC1636769	1.84606	0.884449	8.94206	5.93769	1.85579e-05	0.000187542	2.7341
Zfp383	1.62781	0.702934	8.4772	5.93643	1.86031e-05	0.000187902	2.73162
Aspscr1	3.04965	1.60864	10.2042	5.93567	1.86304e-05	0.00018808	2.73014
Hspb2	0.438965	-1.18782	13.8229	-5.93422	1.86829e-05	0.000188512	2.72728
Cacnb4	1.54751	0.629953	7.73035	5.93239	1.87493e-05	0.000189084	2.72367
Farp2	1.4143	0.500091	8.73009	5.93185	1.87688e-05	0.000189183	2.72262
Kdm1a	1.86259	0.897308	10.9034	5.92714	1.89409e-05	0.000190819	2.71334
Agpat3	2.44491	1.28978	12.0646	5.92497	1.90205e-05	0.000191522	2.70908
Cachd1	0.673358	-0.570554	8.64693	-5.91913	1.92368e-05	0.0001936	2.69759
Kcna4	0.699232	-0.516157	9.258	-5.91643	1.93377e-05	0.000194422	2.69228
Sec23ip	1.91424	0.936768	10.4025	5.91608	1.93509e-05	0.000194422	2.69158
Smyd4	1.78123	0.832874	9.09154	5.91603	1.93527e-05	0.000194422	2.69149
Ttc32	0.596133	-0.746293	10.4178	-5.91588	1.93584e-05	0.000194422	2.69119
Glt8d1	0.616978	-0.696708	10.8371	-5.91115	1.95368e-05	0.000196045	2.68187
Tnfsf10	0.553475	-0.85341	8.21669	-5.91106	1.95401e-05	0.000196045	2.6817
NAP058670-1	1.97425	0.981305	13.646	5.90576	1.9742e-05	0.000197968	2.67126
Chmp6	1.43624	0.522295	9.90302	5.90466	1.97842e-05	0.00019829	2.66908
Nfil3	2.60695	1.38237	11.4399	5.90146	1.99075e-05	0.000199371	2.66277
Eqtn	1.48794	0.573318	7.99484	5.90133	1.99125e-05	0.000199371	2.66252
Rnf157	0.657692	-0.604516	8.52441	-5.90063	1.99396e-05	0.000199539	2.66114
Lin7c	1.53434	0.617614	7.77964	5.90027	1.99536e-05	0.000199577	2.66042
Snap29	1.78087	0.832582	10.5827	5.89992	1.9967e-05	0.000199609	2.65974
F13a1	0.579946	-0.78601	9.46049	-5.89823	2.00325e-05	0.00020014	2.65641
Scamp4	0.508174	-0.976605	10.9808	-5.89802	2.00407e-05	0.00020014	2.656
Nol12	0.619458	-0.690921	12.2985	-5.8974	2.00649e-05	0.000200279	2.65477
Rpl3l	0.608844	-0.715855	15.2476	-5.89476	2.01681e-05	0.000201206	2.64956
D430041D05Rik	0.669336	-0.579198	8.39229	-5.89414	2.01921e-05	0.000201335	2.64835
5730480H06Rik	1.62339	0.699006	8.85467	5.8939	2.02017e-05	0.000201335	2.64787
Crls1	0.668941	-0.580049	10.0311	-5.89341	2.02211e-05	0.000201425	2.6469
Golga5	1.99786	0.998454	10.5012	5.89233	2.02634e-05	0.000201743	2.64477
Poll	0.656066	-0.608087	11.3505	-5.89085	2.03217e-05	0.000202221	2.64185
Ppp4r1	1.57885	0.658875	10.7821	5.88989	2.03595e-05	0.000202493	2.63997
Ash1l	1.63198	0.706621	9.02191	5.88846	2.04162e-05	0.000202954	2.63714
Cog3	1.45762	0.543611	9.37419	5.88819	2.0427e-05	0.000202957	2.6366
Gm9456	1.91045	0.933912	8.56353	5.8869	2.04779e-05	0.00020327	2.63407
Dusp23	0.622372	-0.684152	10.6368	-5.88687	2.04793e-05	0.00020327	2.634
Arl2bp	1.57257	0.653124	11.6165	5.88644	2.04965e-05	0.000203335	2.63315
Asphd2	0.740198	-0.434018	8.23421	-5.88618	2.05067e-05	0.000203335	2.63264
Colec11	0.675074	-0.566882	8.30816	-5.88413	2.05884e-05	0.000204041	2.6286
Auts2	1.52978	0.613323	8.45982	5.883	2.06338e-05	0.000204387	2.62637
Gapdh	0.736285	-0.441664	17.1609	-5.88133	2.07008e-05	0.000204947	2.62307
Abhd8	0.603522	-0.728522	10.1662	-5.88024	2.07449e-05	0.000205279	2.62091
Xbp1	1.69287	0.759474	13.2027	5.87917	2.0788e-05	0.000205572	2.61881
Ddx31	0.703965	-0.506425	9.43337	-5.87898	2.07957e-05	0.000205572	2.61843
Fam21	1.64052	0.714155	9.16366	5.87752	2.08548e-05	0.000206052	2.61555
Socs4	1.42218	0.508107	8.27553	5.8772	2.08675e-05	0.000206068	2.61493
Tbc1d19	0.607133	-0.719915	9.75996	-5.87696	2.08775e-05	0.000206068	2.61444
Kctd13	1.92023	0.941276	8.52431	5.87642	2.08995e-05	0.00020618	2.61337
Fez2	0.546129	-0.872687	12.4769	-5.87593	2.09193e-05	0.000206271	2.61241
Ndst2	1.49623	0.58133	9.30425	5.87514	2.09515e-05	0.000206469	2.61085
Tmx2	0.494535	-1.01585	10.752	-5.87491	2.09606e-05	0.000206469	2.61041
Tmem170b	1.66142	0.732415	8.38102	5.87407	2.0995e-05	0.000206704	2.60874
Usp32	1.63118	0.705914	9.79404	5.87193	2.10825e-05	0.00020746	2.60452
Sep15	0.499913	-1.00025	12.2958	-5.87038	2.11462e-05	0.000207982	2.60145
Arhgef1	1.32561	0.406656	9.55843	5.86954	2.11806e-05	0.000208216	2.5998
2310001K24Rik	1.85401	0.890652	8.17428	5.86819	2.12365e-05	0.000208659	2.59712
Napb	5.568	2.47716	10.2488	5.86781	2.12521e-05	0.000208703	2.59637
Zfp580	1.65548	0.727246	9.81865	5.86756	2.12623e-05	0.000208703	2.59589
Lamp3	0.551369	-0.85891	11.8765	-5.86604	2.13254e-05	0.000209216	2.59288
Bhlhe41	0.642412	-0.63843	8.47752	-5.86528	2.13567e-05	0.000209418	2.59139
Mettl2	1.42801	0.514003	8.3029	5.86409	2.14064e-05	0.0002098	2.58903
Tomm40	1.51812	0.602282	10.3385	5.86116	2.15288e-05	0.000210893	2.58324
S100a4	0.256323	-1.96397	11.8835	-5.85773	2.1673e-05	0.000212199	2.57646
Gm11744	1.3365	0.418463	7.92539	5.85569	2.17591e-05	0.000212928	2.57243
Golph3l	0.61554	-0.700075	10.7042	-5.85545	2.17693e-05	0.000212928	2.57195
Hist2h3b	0.540985	-0.88634	9.88834	-5.8541	2.18264e-05	0.00021338	2.56929
Tarsl2	0.508717	-0.975066	11.6643	-5.85027	2.19901e-05	0.000214872	2.5617
Lrrc51	0.660423	-0.598538	8.68658	-5.84805	2.20852e-05	0.000215694	2.55732
Gprc5a	1.80782	0.854252	8.93171	5.84572	2.21855e-05	0.000216564	2.55271
Crk	1.53837	0.621398	9.27553	5.84512	2.22117e-05	0.000216672	2.55151
Stx18	1.21543	0.281463	9.04078	5.84495	2.22188e-05	0.000216672	2.55119
Aldh1b1	1.3769	0.461427	7.65036	5.84415	2.22537e-05	0.000216904	2.5496
[truncated: 17,485 more rows]

## Sheet: GO_BP
ID	Description	GeneRatio	BgRatio	pvalue	p.adjust	qvalue	geneID	Count
GO:0006006	glucose metabolic process	37/1057	178/15395	9.59376e-10	4.91297e-06	4.35052e-06	Apod/Tigar/Slc39a14/Ldha/Pgm2/Atf4/Gnmt/Cbr2/Wdr5/Tpi1/Pgk1/Gpd1/Sirt1/Acacb/Pgam2/Ppp1r3c/Irs1/Mlycd/Ganc/Pfkm/Ppp1r3a/Fbp2/Igf1/Rorc/Hk2/Pfkfb1/Fbn1/Sik1/Dlat/Gck/Pdk4/Irs2/Fabp5/Foxo1/Rbp4/Adipoq/Atf3	37
GO:0019318	hexose metabolic process	38/1057	207/15395	2.13206e-08	5.45914e-05	4.83416e-05	Apod/Tigar/Slc39a14/Ldha/Pgm2/Atf4/Gnmt/Cbr2/Wdr5/Tpi1/Pgk1/Gpd1/Sirt1/Acacb/Pgam2/Ppp1r3c/Irs1/Mlycd/Ganc/Pfkm/Ppp1r3a/Fbp2/Igf1/Rorc/Hk2/Pfkfb1/Fbn1/Sik1/Dlat/Gck/Pdk4/Irs2/Fabp5/Foxo1/Chst1/Rbp4/Adipoq/Atf3	38
GO:0072329	monocarboxylic acid catabolic process	24/1057	105/15395	1.29596e-07	0.000148424	0.000131432	Acot2/Hoga1/Abcd2/Lpin3/Ppard/Crot/Eci2/Ivd/Acacb/Irs1/Mlycd/Echs1/Acox1/Plin5/Ces1d/Acadl/Fah/Etfdh/Pon3/Ehhadh/Acadvl/Irs2/Adipoq/Ces1f	24
GO:0045926	negative regulation of growth	40/1057	240/15395	1.43795e-07	0.000148424	0.000131432	Ctdp1/Igfbp5/Acvrl1/Ifrd1/Cdkn1a/Sertad2/Dab2ip/Tspyl2/Cda/Sema6c/Cirbp/Cdk5/Bcl6/Ppard/Ing5/Rtn4/Spg20/Sirt1/Cth/Ulk1/Sesn1/Cav3/Wnt11/Bmp4/Pi16/Acvr1b/Sema4a/Myoz1/Agt/Mstn/Bbc3/Adrb2/Sfrp2/Sema3b/Sertad1/Pak1/Adrb3/Ostn/Socs2/Rbp4	40
GO:0005996	monosaccharide metabolic process	38/1057	222/15395	1.44917e-07	0.000148424	0.000131432	Apod/Tigar/Slc39a14/Ldha/Pgm2/Atf4/Gnmt/Cbr2/Wdr5/Tpi1/Pgk1/Gpd1/Sirt1/Acacb/Pgam2/Ppp1r3c/Irs1/Mlycd/Ganc/Pfkm/Ppp1r3a/Fbp2/Igf1/Rorc/Hk2/Pfkfb1/Fbn1/Sik1/Dlat/Gck/Pdk4/Irs2/Fabp5/Foxo1/Chst1/Rbp4/Adipoq/Atf3	38
GO:0033500	carbohydrate homeostasis	36/1057	214/15395	4.75653e-07	0.000347532	0.000307746	Igfbp5/Sidt2/Slc39a14/Mbd5/Stat3/Ptpn11/Cry2/Arrb1/Prkaa2/Pim3/Rab11b/Igf1r/Ppard/Sin3a/Stxbp4/Sirt1/Cav3/Adgrf5/Aspscr1/Pfkm/Dupd1/Igf1/Nmb/Sh2b2/Hk2/Fbn1/Aqp4/Gck/Pdk4/Crhr2/Fabp5/Foxo1/Rbp4/Adipoq/Oxct1/Pygl	36
GO:0042593	glucose homeostasis	36/1057	214/15395	4.75653e-07	0.000347532	0.000307746	Igfbp5/Sidt2/Slc39a14/Mbd5/Stat3/Ptpn11/Cry2/Arrb1/Prkaa2/Pim3/Rab11b/Igf1r/Ppard/Sin3a/Stxbp4/Sirt1/Cav3/Adgrf5/Aspscr1/Pfkm/Dupd1/Igf1/Nmb/Sh2b2/Hk2/Fbn1/Aqp4/Gck/Pdk4/Crhr2/Fabp5/Foxo1/Rbp4/Adipoq/Oxct1/Pygl	36
GO:0009062	fatty acid catabolic process	21/1057	90/15395	5.42913e-07	0.000347532	0.000307746	Acot2/Abcd2/Lpin3/Ppard/Crot/Eci2/Ivd/Acacb/Irs1/Mlycd/Echs1/Acox1/Plin5/Ces1d/Acadl/Etfdh/Ehhadh/Acadvl/Irs2/Adipoq/Ces1f	21
GO:0010827	regulation of glucose transmembrane transport	18/1057	72/15395	1.18581e-06	0.000648728	0.00057446	Ptpn11/Stxbp4/Trib3/Irs1/Aspscr1/Pea15a/Ak1/Igf1/Aoc3/Sh2b2/Hk2/Prkcd/Ostn/Irs2/Fabp5/Ffar4/C3/Adipoq	18
GO:0007517	muscle organ development	44/1057	299/15395	1.2668e-06	0.000648728	0.00057446	Prr14/Ube4b/Maff/Homer1/Efemp2/Arid5b/Usp19/Mettl21c/Rbfox1/Chkb/Cdk5/Lox/Myod1/Lemd2/Col3a1/Bves/Gpc1/Lmod3/Sirt1/Ly6e/Bmp4/Jph2/Asb2/Gpcpd1/Unc45b/Xirp2/Myoz1/Mstn/Myf6/Ky/Stac3/Popdc2/Adrb2/Srpk3/Arntl/Nr4a1/Nupr1/Ankrd2/Btg2/Usp2/Chrna1/Crhr2/Atf3/Smtnl1	44
GO:0060537	muscle tissue development	55/1057	413/15395	1.60945e-06	0.00074927	0.000663492	Ctdp1/Igfbp5/Ifrd1/Vegfa/Ube4b/Maff/Homer1/Efemp2/Usp19/Speg/Mettl21c/Rbfox1/Maml1/Cdk5/Lox/Myod1/Lemd2/Col3a1/Bves/Gpc1/Schip1/Lmod3/Sirt1/Ly6e/Cav3/Bmp4/Pi16/Jph2/Asb2/Gpcpd1/Xirp2/Myoz1/Aldh1a2/Agt/Mstn/Myf6/Stac3/Popdc2/Igf1/Adrb2/Srpk3/Arntl/Nr4a1/Sik1/Nrap/Nupr1/Ankrd2/Btg2/Usp2/Col14a1/Pak1/Chrna1/Crhr2/Rbp4/Atf3	55
GO:0005975	carbohydrate metabolic process	61/1057	479/15395	1.98336e-06	0.000819862	0.000726003	Apod/Tigar/Slc39a14/St8sia5/Stat3/Pomk/Ldha/Neu1/Prkaa2/Bpgm/Pgm2/Atf4/Gnmt/Cbr2/Phkg2/Phkg1/Wdr5/Tpi1/Pgk1/Gpd1/Sirt1/Prkag3/Acacb/Phka1/Agl/Pgam2/Ppp1r3c/Irs1/St3gal6/Ip6k1/Mlycd/Ganc/Got1/Stbd1/Pcdh12/Pfkm/Ppp1r3a/Ugp2/Chil3/Neu2/P2ry1/Fbp2/Igf1/Rorc/Hk2/Pfkfb1/Fbn1/Sik1/Nupr1/Inpp5j/Dlat/Gck/Pdk4/Irs2/Fabp5/Foxo1/Chst1/Rbp4/Adipoq/Atf3/Pygl	61
GO:0030308	negative regulation of cell growth	31/1057	182/15395	2.23552e-06	0.000819862	0.000726003	Ctdp1/Acvrl1/Ifrd1/Cdkn1a/Sertad2/Dab2ip/Tspyl2/Cda/Sema6c/Cirbp/Cdk5/Bcl6/Ppard/Rtn4/Spg20/Sirt1/Cth/Ulk1/Sesn1/Cav3/Wnt11/Pi16/Acvr1b/Sema4a/Agt/Bbc3/Sfrp2/Sema3b/Sertad1/Pak1/Ostn	31
GO:0071375	cellular response to peptide hormone stimulus	36/1057	228/15395	2.24137e-06	0.000819862	0.000726003	Slc39a14/Inhbb/Mbd5/Tns2/Stat3/Ptpn11/Shc1/Camk2a/Slc26a6/Slc25a33/Lpin3/Eif4ebp1/Igf1r/Kank1/Stxbp4/Trib3/Sirt1/Jak2/Rela/Irs1/Pip4k2c/Agt/Mstn/Igf1/Nr4a1/Anxa5/Sh2b2/Prkcd/Gck/Pak1/Pdk4/Irs2/Socs2/Slc27a1/Foxo1/Adipoq	36
GO:0044262	cellular carbohydrate metabolic process	39/1057	259/15395	2.85435e-06	0.000930405	0.00082389	Tigar/Stat3/Pomk/Gnmt/Phkg2/Phkg1/Wdr5/Tpi1/Sirt1/Prkag3/Acacb/Phka1/Agl/Ppp1r3c/Irs1/Ip6k1/Mlycd/Got1/Stbd1/Pcdh12/Pfkm/Ppp1r3a/Ugp2/Neu2/P2ry1/Fbp2/Igf1/Rorc/Hk2/Pfkfb1/Sik1/Nupr1/Inpp5j/Gck/Pdk4/Irs2/Foxo1/Adipoq/Pygl	39
GO:0006635	fatty acid beta-oxidation	17/1057	69/15395	2.90695e-06	0.000930405	0.00082389	Abcd2/Ppard/Crot/Eci2/Ivd/Acacb/Irs1/Mlycd/Echs1/Acox1/Plin5/Acadl/Etfdh/Ehhadh/Acadvl/Irs2/Adipoq	17
GO:0009611	response to wounding	54/1057	412/15395	3.25081e-06	0.00097926	0.000867152	Acvrl1/Vegfa/Cdkn1a/Vkorc1/Neat1/Gna13/Foxf1/Wfdc1/Mir22hg/Cdk5/Lox/Pf4/Igf1r/Enpp4/Aurka/Ppard/Cd34/Kank1/Col3a1/Rtn4/Rab3a/Srsf5/Pdgfa/Flna/Nol3/Anxa2/Jak2/Cav3/Prr33/Cfh/Nrep/C1galt1c1/4833427F10Rik/Itgb6/Mustn1/Arhgap35/Myoz1/P2ry1/Col5a1/Igf1/Col1a1/Vwf/Adrb2/2310040G24Rik/Anxa5/Dpysl3/Fn1/Thbd/Cd24a/Tspan8/Prkcd/Pak1/2310075C17Rik/C3	54
GO:0007519	skeletal muscle tissue development	29/1057	168/15395	3.58089e-06	0.00101876	0.000902132	Maff/Homer1/Usp19/Mettl21c/Rbfox1/Cdk5/Myod1/Lemd2/Bves/Gpc1/Lmod3/Asb2/Gpcpd1/Myoz1/Mstn/Myf6/Stac3/Popdc2/Adrb2/Srpk3/Arntl/Nr4a1/Nupr1/Ankrd2/Btg2/Usp2/Chrna1/Crhr2/Atf3	29
GO:0034440	lipid oxidation	21/1057	102/15395	4.70379e-06	0.0012678	0.00112266	Apod/Abcd2/Por/Ppard/Crot/Eci2/Ivd/Acacb/Irs1/Mlycd/Echs1/Acox1/Plin5/Acadl/Etfdh/Pla2g7/Ehhadh/Acadvl/Pdk4/Irs2/Adipoq	21
GO:2001233	regulation of apoptotic signaling pathway	48/1057	356/15395	5.23787e-06	0.00134116	0.00118762	Vegfa/Inhbb/Siah1a/Eef1e1/Trp53inp1/Dedd2/Pttg1ip/Trim32/Bcl2l12/Dab2ip/Hmgb2/Daxx/Dapk2/Bclaf1/Pf4/Mnt/Ubqln1/Ing5/Nol3/Sirt1/Jak2/Cth/Bmp4/Pias4/Plaur/Nck2/Rela/Ar/Dapk1/Fas/Slc25a5/Herpud1/Agt/Tmbim1/Pea15a/Srpx/Bbc3/Igf1/Sfrp2/Nupr1/Ankrd2/Prkcd/Ctsh/G0s2/Lgals3/Cd74/S100a8/Atf3	48
GO:0006094	gluconeogenesis	16/1057	65/15395	5.73869e-06	0.00139942	0.00123921	Slc39a14/Atf4/Gnmt/Wdr5/Tpi1/Pgk1/Gpd1/Sirt1/Pgam2/Fbp2/Sik1/Gck/Foxo1/Rbp4/Adipoq/Atf3	16
GO:0005977	glycogen metabolic process	17/1057	73/15395	6.63432e-06	0.0014156	0.00125354	Gnmt/Phkg2/Phkg1/Prkag3/Phka1/Agl/Ppp1r3c/Irs1/Stbd1/Pcdh12/Pfkm/Ppp1r3a/Ugp2/Igf1/Gck/Irs2/Pygl	17
GO:0006073	cellular glucan metabolic process	17/1057	73/15395	6.63432e-06	0.0014156	0.00125354	Gnmt/Phkg2/Phkg1/Prkag3/Phka1/Agl/Ppp1r3c/Irs1/Stbd1/Pcdh12/Pfkm/Ppp1r3a/Ugp2/Igf1/Gck/Irs2/Pygl	17
GO:0044042	glucan metabolic process	17/1057	73/15395	6.63432e-06	0.0014156	0.00125354	Gnmt/Phkg2/Phkg1/Prkag3/Phka1/Agl/Ppp1r3c/Irs1/Stbd1/Pcdh12/Pfkm/Ppp1r3a/Ugp2/Igf1/Gck/Irs2/Pygl	17
GO:0043434	response to peptide hormone	42/1057	299/15395	7.28594e-06	0.00142183	0.00125905	Slc39a14/Inhbb/Mbd5/Serpina3n/Tns2/Stat3/Ptpn11/Shc1/Cry2/Camk2a/Slc26a6/Slc25a33/Serpina3m/Lpin3/Eif4ebp1/Igf1r/Kank1/Srsf5/Stxbp4/Trib3/Sirt1/Jak2/Rela/Irs1/Pip4k2c/Agt/Mstn/Igf1/Nr4a1/Anxa5/Sh2b2/Prkcd/Gck/Pak1/Pdk4/Irs2/Socs2/Slc27a1/Foxo1/Rbp4/Adipoq/Retn	42
GO:0060538	skeletal muscle organ development	29/1057	174/15395	7.30693e-06	0.00142183	0.00125905	Maff/Homer1/Usp19/Mettl21c/Rbfox1/Cdk5/Myod1/Lemd2/Bves/Gpc1/Lmod3/Asb2/Gpcpd1/Myoz1/Mstn/Myf6/Stac3/Popdc2/Adrb2/Srpk3/Arntl/Nr4a1/Nupr1/Ankrd2/Btg2/Usp2/Chrna1/Crhr2/Atf3	29
GO:0014706	striated muscle tissue development	51/1057	392/15395	7.49645e-06	0.00142183	0.00125905	Ctdp1/Ifrd1/Vegfa/Ube4b/Maff/Homer1/Usp19/Speg/Mettl21c/Rbfox1/Maml1/Cdk5/Lox/Myod1/Lemd2/Bves/Gpc1/Lmod3/Sirt1/Ly6e/Cav3/Bmp4/Pi16/Jph2/Asb2/Gpcpd1/Xirp2/Myoz1/Aldh1a2/Agt/Mstn/Myf6/Stac3/Popdc2/Igf1/Adrb2/Srpk3/Arntl/Nr4a1/Sik1/Nrap/Nupr1/Ankrd2/Btg2/Usp2/Col14a1/Pak1/Chrna1/Crhr2/Rbp4/Atf3	51
GO:0019216	regulation of lipid metabolic process	43/1057	311/15395	8.52994e-06	0.00148538	0.00131533	Apod/Dab2ip/Abcd2/Prkaa2/Cd81/Lpcat3/Golm1/Mtmr4/Igf1r/Por/Ppard/Ctdnep1/Ormdl1/Sphk1/Pdgfa/Trib3/Sirt1/Acacb/Irs1/Mlycd/Pip4k2c/Adgrf5/Plin5/Ces1d/Acadl/Agt/Pnpla2/Igf1/Rorc/Cidea/Sik1/Acadvl/Prkcd/Pik3ip1/Sctr/Pdk4/Irs2/Fabp5/Slc27a1/C3/Adipoq/Cd74/Dkk3	43
GO:1901653	cellular response to peptide	39/1057	271/15395	8.62662e-06	0.00148538	0.00131533	Slc39a14/Inhbb/Mbd5/Tns2/Stat3/Ptpn11/Shc1/Camk2a/Slc26a6/Slc25a33/Lpin3/Cdk5/Eif4ebp1/Igf1r/Kank1/Stxbp4/Trib3/Sirt1/Jak2/Rela/Irs1/Pip4k2c/Agt/Mstn/Igf1/Adrb2/Nr4a1/Anxa5/Sh2b2/Vim/Prkcd/Gck/Pak1/Pdk4/Irs2/Socs2/Slc27a1/Foxo1/Adipoq	39
GO:0006112	energy reserve metabolic process	18/1057	82/15395	8.70171e-06	0.00148538	0.00131533	Gnmt/Phkg2/Phkg1/Prkag3/Phka1/Agl/Ppp1r3c/Irs1/Stbd1/Adgrf5/Pcdh12/Pfkm/Ppp1r3a/Ugp2/Igf1/Gck/Irs2/Pygl	18
GO:1904659	glucose transmembrane transport	19/1057	90/15395	9.01567e-06	0.00148933	0.00131883	Ptpn11/Stxbp4/Trib3/Irs1/Aspscr1/Pea15a/Ak1/Igf1/Aoc3/Sh2b2/Hk2/Prkcd/Ostn/Irs2/Fabp5/Slc27a1/Ffar4/C3/Adipoq	19
GO:0032870	cellular response to hormone stimulus	54/1057	427/15395	9.3904e-06	0.00150276	0.00133072	Slc39a14/Inhbb/Mbd5/Kdm3a/Tns2/Stat3/Ptpn11/Safb2/Shc1/Cry2/Camk2a/Trim63/Mettl21c/Prkaa2/Arid5a/Pagr1a/Slc26a6/Mkks/Slc25a33/Daxx/Lpin3/Safb/Eif4ebp1/Myod1/Igf1r/Ppard/Kank1/Stxbp4/Trib3/Sirt1/Jak2/Bmp4/Rela/Irs1/Ar/Pip4k2c/Agt/Mstn/Npc1/Igf1/Arntl/Nr4a1/Anxa5/Sh2b2/Prkcd/Gck/Pak1/Pdk4/Ostn/Irs2/Socs2/Slc27a1/Foxo1/Adipoq	54
GO:0007178	transmembrane receptor protein serine/threonine kinase signaling pathway	43/1057	313/15395	1.00349e-05	0.00152289	0.00134855	Gdf1/Acvrl1/Inhbb/Mtmr4/Mpp5/Lox/Lemd2/Lrg1/Tgif1/Col3a1/Zc3h3/Spg20/Furin/Sirt1/Jak2/Chrdl2/Cav3/Bmp4/Usp9x/Acvr1b/Ppm1l/Nrep/Itgb6/Got1/Tmem100/Tob1/Fstl1/Mstn/Bmper/Nup93/Grem2/Amhr2/Cidea/Sfrp2/Fbn1/Kcp/Vim/Ube2o/Col1a2/Cilp/Gdf10/Cldn5/Sfrp4	43
GO:1903959	regulation of anion transmembrane transport	21/1057	107/15395	1.03336e-05	0.00152289	0.00134855	Ptpn11/Slc43a1/Slc26a6/Stxbp4/Trib3/Irs1/Aspscr1/Agt/Pea15a/Ak1/Igf1/Aoc3/Sh2b2/Hk2/Prkcd/Ostn/Irs2/Fabp5/Ffar4/C3/Adipoq	21
GO:0008645	hexose transmembrane transport	19/1057	91/15395	1.06721e-05	0.00152289	0.00134855	Ptpn11/Stxbp4/Trib3/Irs1/Aspscr1/Pea15a/Ak1/Igf1/Aoc3/Sh2b2/Hk2/Prkcd/Ostn/Irs2/Fabp5/Slc27a1/Ffar4/C3/Adipoq	19
GO:0019319	hexose biosynthetic process	16/1057	68/15395	1.07057e-05	0.00152289	0.00134855	Slc39a14/Atf4/Gnmt/Wdr5/Tpi1/Pgk1/Gpd1/Sirt1/Pgam2/Fbp2/Sik1/Gck/Foxo1/Rbp4/Adipoq/Atf3	16
GO:0044282	small molecule catabolic process	39/1057	275/15395	1.22242e-05	0.00165407	0.00146471	Tigar/Acot2/Hoga1/Abcd2/Cda/Ldha/Dpyd/Lpin3/Enpp4/Ppard/Crot/Tpi1/Eci2/Bckdha/Ivd/Acacb/Irs1/Mlycd/Echs1/Got1/Ddah2/Acox1/Pfkm/Plin5/Ces1d/Acadl/Fah/Hsd3b7/Etfdh/Il4i1/Pon3/Ehhadh/Haghl/Acadvl/Inpp5j/Irs2/Adipoq/Oxct1/Ces1f	39
GO:1901652	response to peptide	47/1057	357/15395	1.24136e-05	0.00165407	0.00146471	Slc39a14/Inhbb/Mbd5/Serpina3n/Tns2/Stat3/Ptpn11/Shc1/Cry2/Camk2a/Slc26a6/Slc25a33/Serpina3m/Lpin3/Cdk5/Eif4ebp1/Igf1r/Kank1/Srsf5/Stxbp4/Trib3/Sirt1/Jak2/Rela/Irs1/Pip4k2c/Agt/Mstn/Igf1/Adrb2/Nr4a1/Anxa5/Sh2b2/Vim/Nfkbia/Prkcd/Gck/Pak1/Pdk4/Irs2/Socs2/Slc27a1/Serpinf1/Foxo1/Rbp4/Adipoq/Retn	47
GO:0015749	monosaccharide transmembrane transport	19/1057	92/15395	1.25969e-05	0.00165407	0.00146471	Ptpn11/Stxbp4/Trib3/Irs1/Aspscr1/Pea15a/Ak1/Igf1/Aoc3/Sh2b2/Hk2/Prkcd/Ostn/Irs2/Fabp5/Slc27a1/Ffar4/C3/Adipoq	19
GO:0034219	carbohydrate transmembrane transport	19/1057	93/15395	1.48276e-05	0.00189831	0.00168098	Ptpn11/Stxbp4/Trib3/Irs1/Aspscr1/Pea15a/Ak1/Igf1/Aoc3/Sh2b2/Hk2/Prkcd/Ostn/Irs2/Fabp5/Slc27a1/Ffar4/C3/Adipoq	19
GO:0044242	cellular lipid catabolic process	30/1057	190/15395	1.53628e-05	0.00191885	0.00169918	Acot2/Abcd2/Neu1/Lpin3/Ppard/Crot/Eci2/Abhd16a/Ivd/Acacb/Irs1/Mlycd/Echs1/Gpcpd1/Enpp2/Acox1/Plin5/Ces1d/Pnpla7/Neu2/Acadl/Pnpla2/Etfdh/Pla2g7/Ehhadh/Acadvl/Prkcd/Irs2/Adipoq/Ces1f	30
GO:0072521	purine-containing compound metabolic process	44/1057	329/15395	1.57541e-05	0.00192088	0.00170097	Ampd3/Tigar/Acot2/Stat3/Acot1/Coasy/Prkaa2/Bpgm/Dpyd/Dguok/Ak3/Gnmt/Gmpr/Nudt4/Enpp4/Crot/Tpi1/Pgk1/Gpd1/Adssl1/Nme3/Prkag3/Ampd1/Acacb/Pgam2/Mlycd/Nme1/Acss1/Pfkm/Adcy9/Ces1d/Nudt16/Adcy7/Ak1/Igf1/Ehhadh/Pank1/Hk2/Nupr1/Dlat/Oas1a/Gck/Pdk4/Gamt	44
GO:0042692	muscle cell differentiation	47/1057	364/15395	2.06429e-05	0.00245842	0.00217698	Ctdp1/Igfbp5/Ifrd1/Vegfa/Flt3l/Scgb3a1/Trim32/Homer1/Efemp2/Speg/Foxf1/Cd81/Daxx/Maml1/Lox/Myod1/Sypl2/Tmod4/Bves/Casq1/Lmod3/Sirt1/Cth/Cav3/Bmp4/Mamstr/Pi16/Neurl2/Cfh/Hacd1/Myoz1/Neu2/Agt/Myf6/Stac3/Ldb3/Popdc2/Dupd1/Igf1/Tmem119/Sik1/Nrap/Ankrd2/Ankrd23/Col14a1/Pak1/C3	47
GO:0031099	regeneration	23/1057	130/15395	2.36571e-05	0.00270526	0.00239556	Ifrd1/Cdkn1a/Cd81/Thy1/Myod1/Igf1r/Aurka/Ppard/Rtn4/Ccnd1/Flna/Itpr1/Jak2/Ulk1/Nrep/Fas/Mustn1/Myoz1/Mstn/Myf6/Ezh1/Igf1/Fzd9	23
GO:0016042	lipid catabolic process	38/1057	273/15395	2.41229e-05	0.00270526	0.00239556	Plcd4/Aspg/Acot2/Naaa/Abcd2/Neu1/Lpin3/Ppard/Abhd4/Crot/Eci2/Pla2g12a/Abhd16a/Ivd/Acacb/Irs1/Mlycd/Echs1/Gpcpd1/Enpp2/Acox1/Plin5/Ces1d/Pnpla7/Neu2/Acadl/Pnpla2/Hsd3b7/Etfdh/Pla2g7/Ehhadh/Cidea/Acadvl/Prkcd/Sctr/Irs2/Adipoq/Ces1f	38
GO:0051153	regulation of striated muscle cell differentiation	18/1057	88/15395	2.43004e-05	0.00270526	0.00239556	Ctdp1/Trim32/Daxx/Maml1/Myod1/Lmod3/Sirt1/Cav3/Bmp4/Mamstr/Pi16/Neu2/Myf6/Igf1/Tmem119/Sik1/Ankrd2/Pak1	18
GO:0051146	striated muscle cell differentiation	39/1057	284/15395	2.58759e-05	0.00279421	0.00247433	Ctdp1/Igfbp5/Vegfa/Flt3l/Scgb3a1/Trim32/Homer1/Speg/Cd81/Daxx/Maml1/Lox/Myod1/Tmod4/Bves/Casq1/Lmod3/Sirt1/Cav3/Bmp4/Mamstr/Pi16/Neurl2/Hacd1/Myoz1/Neu2/Agt/Myf6/Stac3/Ldb3/Popdc2/Igf1/Tmem119/Sik1/Nrap/Ankrd2/Ankrd23/Col14a1/Pak1	39
GO:0001558	regulation of cell growth	48/1057	378/15395	2.61906e-05	0.00279421	0.00247433	Ctdp1/Igfbp5/Acvrl1/Ifrd1/Vegfa/Cdkn1a/Trim32/Sertad2/Dab2ip/Tspyl2/Cda/Sema6c/Cirbp/Cd81/Wfdc1/Slc25a33/Zfyve27/Cdk5/Bcl6/Ppard/Rtn4/Spg20/Sin3a/Ist1/Sphk1/Sirt1/Cth/Dpysl2/Ulk1/Sesn1/Cav3/Wnt11/Pi16/Acvr1b/Sema4a/Twf2/Agt/Hsd3b7/Bbc3/Igf1/Sfrp2/Sema3b/Fn1/Sertad1/Col14a1/Pak1/Ostn/Socs2	48
GO:0019395	fatty acid oxidation	19/1057	97/15395	2.772e-05	0.00285023	0.00252393	Abcd2/Por/Ppard/Crot/Eci2/Ivd/Acacb/Irs1/Mlycd/Echs1/Acox1/Plin5/Acadl/Etfdh/Ehhadh/Acadvl/Pdk4/Irs2/Adipoq	19
GO:0010883	regulation of lipid storage	12/1057	44/15395	2.78288e-05	0.00285023	0.00252393	Osbpl11/Ppard/Sirt1/Acacb/Plin5/Ces1d/Pnpla2/Fitm1/Cidea/Alkbh7/Nfkbia/C3	12
GO:0009259	ribonucleotide metabolic process	41/1057	306/15395	2.91e-05	0.00292198	0.00258746	Ampd3/Tigar/Acot2/Stat3/Acot1/Cda/Coasy/Prkaa2/Bpgm/Dpyd/Dguok/Ak3/Nudt4/Crot/Tpi1/Pgk1/Gpd1/Adssl1/Nme3/Prkag3/Ampd1/Acacb/Pgam2/Mlycd/Nme1/Acss1/Dhodh/Pfkm/Adcy9/Ces1d/Nudt16/Adcy7/Ak1/Igf1/Ehhadh/Pank1/Hk2/Nupr1/Dlat/Gck/Pdk4	41
GO:0055001	muscle cell development	29/1057	187/15395	2.98953e-05	0.00294412	0.00260707	Ctdp1/Vegfa/Homer1/Efemp2/Speg/Maml1/Lox/Myod1/Sypl2/Tmod4/Bves/Casq1/Lmod3/Sirt1/Cav3/Bmp4/Pi16/Neurl2/Myoz1/Agt/Myf6/Stac3/Ldb3/Popdc2/Igf1/Nrap/Ankrd23/Col14a1/Pak1	29
GO:0019693	ribose phosphate metabolic process	42/1057	317/15395	3.05523e-05	0.00295205	0.00261409	Ampd3/Tigar/Acot2/Stat3/Acot1/Cda/Coasy/Prkaa2/Bpgm/Dpyd/Dguok/Ak3/Nudt4/Crot/Tpi1/Pgk1/Gpd1/Adssl1/Nme3/Prkag3/Ampd1/Acacb/Pgam2/Mlycd/Nme1/Acss1/Dhodh/Pfkm/Adcy9/Ces1d/Nudt16/Adcy7/Ak1/Igf1/Ehhadh/Pank1/Hk2/Nupr1/Dlat/Gck/Pdk4/Pygl	42
GO:0048638	regulation of developmental growth	45/1057	349/15395	3.1865e-05	0.00302187	0.00267592	Ctdp1/Ifrd1/Vegfa/Mbd5/Siah1a/Cdkn1a/Stat3/Sema6c/Mkks/Zfyve27/Daxx/Cdk5/Myod1/Igf1r/Ppard/Rtn4/Spg20/Sin3a/Ist1/Sirt1/Acacb/Dpysl2/Ulk1/Cav3/Bmp4/Pi16/Ar/Sema4a/Twf2/Myoz1/Agt/Mstn/Igf1/Adrb2/Sema3b/Fn1/Col14a1/Pak1/Adrb3/Ostn/Socs2/Rbp4/C3/Musk/Gamt	45
GO:0046364	monosaccharide biosynthetic process	16/1057	74/15395	3.31781e-05	0.00308918	0.00273552	Slc39a14/Atf4/Gnmt/Wdr5/Tpi1/Pgk1/Gpd1/Sirt1/Pgam2/Fbp2/Sik1/Gck/Foxo1/Rbp4/Adipoq/Atf3	16
GO:0090092	regulation of transmembrane receptor protein serine/threonine kinase signaling pathway	32/1057	218/15395	3.64649e-05	0.00333458	0.00295283	Gdf1/Acvrl1/Inhbb/Mpp5/Lox/Lemd2/Lrg1/Zc3h3/Spg20/Furin/Sirt1/Jak2/Chrdl2/Cav3/Bmp4/Acvr1b/Nrep/Got1/Tob1/Fstl1/Mstn/Bmper/Nup93/Grem2/Cidea/Sfrp2/Fbn1/Kcp/Ube2o/Cilp/Gdf10/Sfrp4	32
GO:0010830	regulation of myotube differentiation	11/1057	39/15395	4.25695e-05	0.00382453	0.00338669	Daxx/Maml1/Myod1/Lmod3/Cav3/Mamstr/Neu2/Myf6/Tmem119/Sik1/Ankrd2	11
GO:0016054	organic acid catabolic process	28/1057	182/15395	4.71703e-05	0.00409774	0.00362862	Acot2/Hoga1/Abcd2/Lpin3/Ppard/Crot/Eci2/Bckdha/Ivd/Acacb/Irs1/Mlycd/Echs1/Got1/Ddah2/Acox1/Plin5/Ces1d/Acadl/Fah/Etfdh/Il4i1/Pon3/Ehhadh/Acadvl/Irs2/Adipoq/Ces1f	28
GO:0046320	regulation of fatty acid oxidation	10/1057	33/15395	4.80862e-05	0.00409774	0.00362862	Abcd2/Ppard/Acacb/Irs1/Mlycd/Plin5/Acadl/Acadvl/Pdk4/Irs2	10
GO:0048640	negative regulation of developmental growth	21/1057	118/15395	4.82613e-05	0.00409774	0.00362862	Ctdp1/Ifrd1/Cdkn1a/Sema6c/Cdk5/Rtn4/Spg20/Ulk1/Cav3/Bmp4/Pi16/Sema4a/Myoz1/Mstn/Adrb2/Sema3b/Pak1/Adrb3/Ostn/Socs2/Rbp4	21
GO:2001235	positive regulation of apoptotic signaling pathway	24/1057	145/15395	4.91003e-05	0.00409774	0.00362862	Inhbb/Siah1a/Eef1e1/Trp53inp1/Dedd2/Dab2ip/Daxx/Bclaf1/Ing5/Sirt1/Jak2/Pias4/Nck2/Fas/Agt/Pea15a/Srpx/Bbc3/Nupr1/Prkcd/Ctsh/G0s2/S100a8/Atf3	24
GO:0016051	carbohydrate biosynthetic process	27/1057	173/15395	4.96114e-05	0.00409774	0.00362862	Slc39a14/Atf4/Gnmt/Phkg2/Phkg1/Wdr5/Tpi1/Pgk1/Gpd1/Sirt1/Prkag3/Pgam2/Ppp1r3c/Irs1/Got1/Ppp1r3a/Ugp2/P2ry1/Fbp2/Igf1/Sik1/Gck/Irs2/Foxo1/Rbp4/Adipoq/Atf3	27
GO:0071453	cellular response to oxygen levels	20/1057	110/15395	5.29337e-05	0.00430275	0.00381016	Tigar/Vegfa/Bnip3l/Usp19/Bnip3/Eif4ebp1/Myod1/Ppard/Cd34/Ubqln1/Pgk1/Rtn4/Nol3/Sirt1/Fndc1/Fas/Egln3/Adrb2/Vldlr/Foxo1	20
GO:0046395	carboxylic acid catabolic process	27/1057	174/15395	5.49665e-05	0.00439818	0.00389466	Acot2/Hoga1/Abcd2/Lpin3/Ppard/Crot/Eci2/Ivd/Acacb/Irs1/Mlycd/Echs1/Got1/Ddah2/Acox1/Plin5/Ces1d/Acadl/Fah/Etfdh/Il4i1/Pon3/Ehhadh/Acadvl/Irs2/Adipoq/Ces1f	27
GO:0032868	response to insulin	31/1057	213/15395	5.66175e-05	0.00446058	0.00394993	Slc39a14/Inhbb/Tns2/Ptpn11/Shc1/Cry2/Slc25a33/Lpin3/Eif4ebp1/Igf1r/Kank1/Srsf5/Stxbp4/Trib3/Sirt1/Rela/Irs1/Pip4k2c/Agt/Mstn/Sh2b2/Prkcd/Gck/Pak1/Pdk4/Irs2/Slc27a1/Foxo1/Rbp4/Adipoq/Retn	31
GO:1905952	regulation of lipid localization	26/1057	168/15395	7.84546e-05	0.00591675	0.00523939	Runx1/Hbp1/Ptpn11/Cry2/Osbpl11/Lpcat3/Ppard/Furin/Rab3gap1/Sirt1/Anxa2/Acacb/Dpysl2/Plin5/Ces1d/Map2k6/Agt/Pnpla2/Fitm1/Cidea/Nfkbia/Prkcd/Irs2/C3/Adipoq/Retn	26
GO:0008286	insulin receptor signaling pathway	20/1057	113/15395	7.84775e-05	0.00591675	0.00523939	Slc39a14/Tns2/Ptpn11/Shc1/Eif4ebp1/Igf1r/Kank1/Stxbp4/Sirt1/Rela/Irs1/Pip4k2c/Agt/Mstn/Sh2b2/Prkcd/Pak1/Pdk4/Irs2/Foxo1	20
GO:0009150	purine ribonucleotide metabolic process	38/1057	288/15395	7.85665e-05	0.00591675	0.00523939	Ampd3/Tigar/Acot2/Stat3/Acot1/Coasy/Prkaa2/Bpgm/Dguok/Ak3/Nudt4/Crot/Tpi1/Pgk1/Gpd1/Adssl1/Nme3/Prkag3/Ampd1/Acacb/Pgam2/Mlycd/Nme1/Acss1/Pfkm/Adcy9/Ces1d/Nudt16/Adcy7/Ak1/Igf1/Ehhadh/Pank1/Hk2/Nupr1/Dlat/Gck/Pdk4	38
GO:0009135	purine nucleoside diphosphate metabolic process	18/1057	96/15395	8.15533e-05	0.0059662	0.00528318	Ampd3/Tigar/Stat3/Prkaa2/Bpgm/Ak3/Tpi1/Pgk1/Gpd1/Prkag3/Pgam2/Pfkm/Nudt16/Ak1/Igf1/Hk2/Nupr1/Gck	18
GO:0009179	purine ribonucleoside diphosphate metabolic process	18/1057	96/15395	8.15533e-05	0.0059662	0.00528318	Ampd3/Tigar/Stat3/Prkaa2/Bpgm/Ak3/Tpi1/Pgk1/Gpd1/Prkag3/Pgam2/Pfkm/Nudt16/Ak1/Igf1/Hk2/Nupr1/Gck	18
GO:0009409	response to cold	10/1057	35/15395	8.40794e-05	0.00606437	0.00537011	Cirbp/Acadl/Agt/Adrb2/Cidea/Acadvl/Pcsk1n/Adrb3/Slc27a1/Ucp3	10
GO:0034765	regulation of ion transmembrane transport	56/1057	487/15395	9.69955e-05	0.0068988	0.00610901	Ptpn11/Homer1/Cacng6/Slc43a1/Calm2/Cnih2/Mettl21c/Clcn1/Sestd1/Slc26a6/Tmem109/Thy1/Dhrs7c/Lrrc38/Cdk5/Ubqln1/Casq1/Kcnj12/Flna/Nol3/Stxbp4/Trib3/Fxyd2/Scn4b/Cav3/Bmp4/Irs1/Jph2/Dapk1/Aspscr1/Atp1b2/Kcng4/Agt/Stac3/Pea15a/Wwp2/Ak1/Kcnc1/Cacng1/Ifngr2/Igf1/Aoc3/Adrb2/Sh2b2/Hk2/Atp1b1/Tmem37/Prkcd/Ostn/Irs2/Kcnab1/Fabp5/Sln/Ffar4/C3/Adipoq	56
GO:0045833	negative regulation of lipid metabolic process	17/1057	89/15395	0.000100356	0.00697057	0.00617257	Apod/Dab2ip/Ormdl1/Sphk1/Pdgfa/Trib3/Sirt1/Acacb/Pip4k2c/Plin5/Acadl/Cidea/Sik1/Acadvl/Pik3ip1/Slc27a1/Dkk3	17
GO:0009266	response to temperature stimulus	22/1057	133/15395	0.000100727	0.00697057	0.00617257	Trp53inp1/Cirbp/Pdcd6/Daxx/Cd34/Dhx36/Casq1/Il1r1/Hspb2/Chordc1/Acadl/Agt/Igf1/Hspb7/Adrb2/Cidea/Acadvl/Hsbp1l1/Pcsk1n/Adrb3/Slc27a1/Ucp3	22
GO:0071417	cellular response to organonitrogen compound	53/1057	455/15395	0.000106303	0.00725839	0.00642743	Igfbp5/Slc39a14/Inhbb/Mbd5/Tns2/Stat3/Ptpn11/Shc1/Camk2a/Dnmt3a/Slc26a6/Slc25a33/Atf4/Lpin3/Cdk5/Eif4ebp1/Igf1r/Col6a1/Kank1/Col3a1/Neurl1a/Gpd1/Flna/Stxbp4/Trib3/Sirt1/Itpr1/Jak2/Sesn1/Rela/Irs1/Pip4k2c/Agt/Mstn/P2ry1/Cib2/Igf1/Col1a1/Adrb2/Nr4a1/Anxa5/Sh2b2/Vim/Prkcd/Gck/Pak1/Col1a2/Pdk4/Irs2/Socs2/Slc27a1/Foxo1/Adipoq	53
GO:0032963	collagen metabolic process	17/1057	90/15395	0.000115945	0.00781259	0.00691818	Ctsl/Il6ra/Tns2/Rcn3/Ppard/Fap/Bmp4/Got1/Col5a1/Col1a1/Serpinh1/Fn1/Vim/Prkcd/Col1a2/Errfi1/Retn	17
GO:0006631	fatty acid metabolic process	43/1057	347/15395	0.000119195	0.00792279	0.00701577	Acot2/Naaa/Acot1/Abcd2/Prkaa2/Lpin3/Por/Ppard/Crot/Eci2/Sphk1/Trib3/Sirt1/Prkag3/Ivd/Acacb/Gstm2/Irs1/Hacd1/Mlycd/Echs1/Acss1/Acox1/Plin5/Ces1d/Acadl/Agt/Etfdh/Cyp2f2/Ehhadh/Acadvl/Alkbh7/Scd2/Ankrd23/Pdk4/Irs2/Fabp5/Slc27a1/C3/Adipoq/Ces1f/Ucp3/Cd74	43
GO:0034762	regulation of transmembrane transport	56/1057	491/15395	0.000120675	0.00792279	0.00701577	Ptpn11/Homer1/Cacng6/Slc43a1/Calm2/Cnih2/Mettl21c/Clcn1/Sestd1/Slc26a6/Tmem109/Thy1/Dhrs7c/Lrrc38/Cdk5/Ubqln1/Casq1/Kcnj12/Flna/Nol3/Stxbp4/Trib3/Fxyd2/Scn4b/Cav3/Bmp4/Irs1/Jph2/Dapk1/Aspscr1/Atp1b2/Kcng4/Agt/Stac3/Pea15a/Wwp2/Ak1/Kcnc1/Cacng1/Ifngr2/Igf1/Aoc3/Adrb2/Sh2b2/Hk2/Atp1b1/Tmem37/Prkcd/Ostn/Irs2/Kcnab1/Fabp5/Sln/Ffar4/C3/Adipoq	56
GO:0030258	lipid modification	30/1057	213/15395	0.000135581	0.00878872	0.00778257	Pi4k2a/Apod/Abcd2/Lpcat3/Mtmr4/Itpkc/Por/Ppard/Crot/Eci2/Ivd/Acacb/Irs1/Ip6k1/Mlycd/Echs1/Acox1/Plin5/Acadl/Agt/Mboat1/Etfdh/Pla2g7/Ehhadh/Acadvl/Inpp5j/Pdk4/Irs2/Socs2/Adipoq	30
GO:0009185	ribonucleoside diphosphate metabolic process	18/1057	100/15395	0.000140905	0.00899697	0.00796698	Ampd3/Tigar/Stat3/Prkaa2/Bpgm/Ak3/Tpi1/Pgk1/Gpd1/Prkag3/Pgam2/Pfkm/Nudt16/Ak1/Igf1/Hk2/Nupr1/Gck	18
GO:0019217	regulation of fatty acid metabolic process	16/1057	83/15395	0.000142307	0.00899697	0.00796698	Abcd2/Ppard/Trib3/Sirt1/Acacb/Irs1/Mlycd/Plin5/Acadl/Agt/Acadvl/Pdk4/Irs2/Fabp5/Adipoq/Cd74	16
GO:0032869	cellular response to insulin stimulus	27/1057	184/15395	0.000144984	0.00905444	0.00801786	Slc39a14/Inhbb/Tns2/Ptpn11/Shc1/Slc25a33/Lpin3/Eif4ebp1/Igf1r/Kank1/Stxbp4/Trib3/Sirt1/Rela/Irs1/Pip4k2c/Agt/Mstn/Sh2b2/Prkcd/Gck/Pak1/Pdk4/Irs2/Slc27a1/Foxo1/Adipoq	27
GO:0046031	ADP metabolic process	17/1057	92/15395	0.000153601	0.00936415	0.00829212	Ampd3/Tigar/Stat3/Prkaa2/Bpgm/Ak3/Tpi1/Pgk1/Gpd1/Prkag3/Pgam2/Pfkm/Ak1/Igf1/Hk2/Nupr1/Gck	17
GO:0071456	cellular response to hypoxia	17/1057	92/15395	0.000153601	0.00936415	0.00829212	Tigar/Vegfa/Bnip3l/Usp19/Bnip3/Eif4ebp1/Ppard/Cd34/Ubqln1/Pgk1/Rtn4/Nol3/Sirt1/Fndc1/Egln3/Adrb2/Vldlr	17
GO:0045444	fat cell differentiation	32/1057	235/15395	0.000156461	0.00942632	0.00834717	Vegfa/Inhbb/Trim32/Arid5b/Osbpl11/Mkks/Bnip3/Psmb8/Taf8/Ppard/Lrg1/Aamdc/Ccnd1/Trib3/Sirt1/Lama4/Adgrf5/Igf1/Adrb2/Rorc/Arntl/Nr4a1/Sh2b2/Sfrp2/Atf5/Cebpd/Adrb3/Gdf10/Ffar4/Foxo1/Adipoq/Retn	32
GO:0010876	lipid localization	47/1057	396/15395	0.000165984	0.00979445	0.00867316	Runx1/Apod/Hbp1/Slc10a6/Sigmar1/Ptpn11/Cry2/Osbpl11/Abcd2/Lpcat3/Lbp/Ppard/Crot/Pla2g12a/Furin/Abca8a/Osbpl10/Rab3gap1/Abca9/Sirt1/Anxa2/Acacb/Gramd1b/Dpysl2/Pitpna/Plin5/Ces1d/Map2k6/Agt/Pnpla2/Npc1/Fitm1/Nmb/Cidea/Vldlr/Alkbh7/Nfkbia/Prkcd/Pak1/Irs2/Fabp5/Slc27a1/Rbp4/Fzd4/C3/Adipoq/Retn	47
GO:0046890	regulation of lipid biosynthetic process	25/1057	166/15395	0.000166397	0.00979445	0.00867316	Abcd2/Lpcat3/Igf1r/Por/Ctdnep1/Ormdl1/Sphk1/Pdgfa/Trib3/Sirt1/Adgrf5/Plin5/Ces1d/Acadl/Agt/Igf1/Sik1/Acadvl/Prkcd/Pdk4/Fabp5/Slc27a1/C3/Cd74/Dkk3	25
GO:0016049	cell growth	52/1057	452/15395	0.000168395	0.00979945	0.00867759	Ctdp1/Igfbp5/Acvrl1/Ifrd1/Vegfa/Cdkn1a/Trim32/Sertad2/Dab2ip/Tspyl2/Cda/Sema6c/Cirbp/Cd81/Wfdc1/Slc25a33/Emp3/Zfyve27/Cdk5/Bcl6/Aurka/Ppard/Rtn4/Spg20/Sin3a/Ist1/Sphk1/Sirt1/Arih2/Cth/Dpysl2/Ulk1/Sesn1/Cav3/Wnt11/Pi16/Usp9x/Acvr1b/Sema4a/Twf2/Agt/Hsd3b7/Bbc3/Igf1/Sfrp2/Sema3b/Fn1/Sertad1/Col14a1/Pak1/Ostn/Socs2	52
GO:0044264	cellular polysaccharide metabolic process	17/1057	93/15395	0.000176148	0.0100849	0.00893037	Gnmt/Phkg2/Phkg1/Prkag3/Phka1/Agl/Ppp1r3c/Irs1/Stbd1/Pcdh12/Pfkm/Ppp1r3a/Ugp2/Igf1/Gck/Irs2/Pygl	17
GO:0006163	purine nucleotide metabolic process	39/1057	310/15395	0.000177239	0.0100849	0.00893037	Ampd3/Tigar/Acot2/Stat3/Acot1/Coasy/Prkaa2/Bpgm/Dguok/Ak3/Nudt4/Crot/Tpi1/Pgk1/Gpd1/Adssl1/Nme3/Prkag3/Ampd1/Acacb/Pgam2/Mlycd/Nme1/Acss1/Pfkm/Adcy9/Ces1d/Nudt16/Adcy7/Ak1/Igf1/Ehhadh/Pank1/Hk2/Nupr1/Dlat/Oas1a/Gck/Pdk4	39
GO:0055086	nucleobase-containing small molecule metabolic process	50/1057	431/15395	0.00018245	0.0102673	0.00909192	Ampd3/Tigar/Acot2/B3galnt2/Nmrk2/Stat3/Acot1/Cda/Coasy/Prkaa2/Bpgm/Dpyd/Dguok/Ak3/Gnmt/Gmpr/Extl2/Nudt4/Enpp4/Crot/Tpi1/Pgk1/Gpd1/Adssl1/Nme3/Prkag3/Ampd1/Acacb/Pgam2/Mlycd/Nme1/Acss1/Dhodh/Pfkm/Adcy9/Ces1d/Ugp2/Nudt16/Adcy7/Ak1/Igf1/Ehhadh/Pank1/Hk2/Nupr1/Dlat/Oas1a/Gck/Pdk4/Gamt	50
GO:0019886	antigen processing and presentation of exogenous peptide antigen via MHC class II	6/1057	14/15395	0.000192024	0.0106886	0.00946497	H2-DMb1/Ifi30/H2-Ab1/H2-Eb1/Cd74/H2-Aa	6
GO:0045765	regulation of angiogenesis	34/1057	259/15395	0.000202081	0.0110143	0.00975333	Runx1/Acvrl1/Vegfa/Btg1/Stat3/Shc1/Dab2ip/Gab1/Pdcd6/Gadd45a/Pf4/Cd34/Lrg1/Hgs/Pgk1/Rtn4/Sphk1/Sirt1/Plxnd1/Ccl24/Stab1/Sema4a/Enpp2/Agt/Bmper/Adrb2/Sfrp2/Hk2/Ctsh/Crhr2/Serpinf1/Cldn5/Lgals3/C3	34
GO:0016052	carbohydrate catabolic process	21/1057	130/15395	0.000202176	0.0110143	0.00975333	Tigar/Stat3/Ldha/Neu1/Prkaa2/Bpgm/Tpi1/Pgk1/Gpd1/Prkag3/Agl/Pgam2/Stbd1/Pfkm/Chil3/Neu2/Igf1/Hk2/Nupr1/Gck/Pygl	21
GO:0048008	platelet-derived growth factor receptor signaling pathway	13/1057	61/15395	0.000208116	0.0111564	0.00987915	Apod/Vegfa/Ptpn11/Arid5b/Gab1/Lox/Hgs/Schip1/Pdgfa/Jak2/Csrnp1/Txnip/Adipoq	13
GO:0009132	nucleoside diphosphate metabolic process	19/1057	112/15395	0.000209141	0.0111564	0.00987915	Ampd3/Tigar/Stat3/Prkaa2/Bpgm/Ak3/Tpi1/Pgk1/Gpd1/Prkag3/Pgam2/Nme1/Pfkm/Nudt16/Ak1/Igf1/Hk2/Nupr1/Gck	19
GO:0005976	polysaccharide metabolic process	18/1057	104/15395	0.000235202	0.0124172	0.0109956	Gnmt/Phkg2/Phkg1/Prkag3/Phka1/Agl/Ppp1r3c/Irs1/Stbd1/Pcdh12/Pfkm/Ppp1r3a/Ugp2/Chil3/Igf1/Gck/Irs2/Pygl	18
GO:0008643	carbohydrate transport	20/1057	123/15395	0.000259575	0.013552	0.0120006	Ptpn11/Slc26a6/Stxbp4/Trib3/Irs1/Aspscr1/Pea15a/Ak1/Igf1/Aoc3/Sh2b2/Hk2/Prkcd/Ostn/Irs2/Fabp5/Slc27a1/Ffar4/C3/Adipoq	20
GO:0036294	cellular response to decreased oxygen levels	17/1057	96/15395	0.00026199	0.013552	0.0120006	Tigar/Vegfa/Bnip3l/Usp19/Bnip3/Eif4ebp1/Ppard/Cd34/Ubqln1/Pgk1/Rtn4/Nol3/Sirt1/Fndc1/Egln3/Adrb2/Vldlr	17
GO:0032964	collagen biosynthetic process	11/1057	47/15395	0.000266477	0.0136463	0.012084	Il6ra/Rcn3/Ppard/Bmp4/Got1/Col5a1/Col1a1/Serpinh1/Fn1/Vim/Errfi1	11
GO:1901342	regulation of vasculature development	34/1057	263/15395	0.000270536	0.013717	0.0121466	Runx1/Acvrl1/Vegfa/Btg1/Stat3/Shc1/Dab2ip/Gab1/Pdcd6/Gadd45a/Pf4/Cd34/Lrg1/Hgs/Pgk1/Rtn4/Sphk1/Sirt1/Plxnd1/Ccl24/Stab1/Sema4a/Enpp2/Agt/Bmper/Adrb2/Sfrp2/Hk2/Ctsh/Crhr2/Serpinf1/Cldn5/Lgals3/C3	34
GO:0030199	collagen fibril organization	12/1057	55/15395	0.00028711	0.0143547	0.0127113	Efemp2/Lox/Col3a1/Anxa2/Lum/Col5a1/Col1a1/Serpinh1/Sfrp2/Aebp1/Col14a1/Col1a2	12
GO:1903792	negative regulation of anion transport	29/1057	212/15395	0.000288719	0.0143547	0.0127113	Apod/Hbp1/Inhbb/Ptpn11/Pkdcc/Cry2/Slc43a1/Pim3/Cdk5/Gpm6b/Nol3/Sirt1/Irs1/Rhbdf2/P2ry1/Pea15a/Wwp2/Anxa5/Sh2b2/Gbp4/Gck/Crhr2/Ostn/Irs2/Fabp5/Ffar4/Sfrp4/Adipoq/Cd74	29
GO:0070482	response to oxygen levels	29/1057	213/15395	0.000312855	0.0154051	0.0136415	Tigar/Vegfa/Bnip3l/Acot2/Usp19/Bnip3/Fundc1/Eif4ebp1/Myod1/Ppard/Cd34/Ubqln1/Pgk1/Rtn4/Nol3/Sirt1/Itpr1/Fndc1/Fas/Tacc3/Sod3/Egln3/Adrb2/Vldlr/Atp1b1/Cd24a/Pak1/Foxo1/Ucp3	29
GO:0051155	positive regulation of striated muscle cell differentiation	11/1057	48/15395	0.000324531	0.0158278	0.0140158	Trim32/Maml1/Myod1/Lmod3/Sirt1/Cav3/Bmp4/Mamstr/Neu2/Myf6/Igf1	11
GO:1905954	positive regulation of lipid localization	18/1057	107/15395	0.000338269	0.0163422	0.0144713	Runx1/Osbpl11/Lpcat3/Rab3gap1/Sirt1/Anxa2/Acacb/Dpysl2/Plin5/Ces1d/Map2k6/Fitm1/Cidea/Nfkbia/Prkcd/C3/Adipoq/Retn	18
GO:0048871	multicellular organismal homeostasis	50/1057	443/15395	0.000351288	0.0168126	0.0148878	Ampd3/Vegfa/Kdm3a/Flt3l/Lcn2/Trim32/Tns2/Stat3/Ptpn11/Homer1/Ankrd11/Rcn3/Prkaa2/Mkks/Atf4/Igf1r/Cd34/Sirt1/Jak2/Acacb/Ip6k1/Lama4/Itgb6/Adgrf5/Atp1b2/Map2k6/Tfrc/Acadl/Cib2/Adrb2/Arntl/Cidea/Tmem119/Acadvl/Aqp4/Col14a1/Adrb3/Ctsh/Sctr/Pdk4/Fabp5/Sln/Slc27a1/Ffar4/Cldn5/Arrdc3/G0s2/Rbp4/Acp5/Adipoq	50
GO:0014741	negative regulation of muscle hypertrophy	9/1057	34/15395	0.000358844	0.0170152	0.0150672	Ctdp1/Igfbp5/Trim63/Cav3/Pi16/Mstn/Pak1/Foxo1/Errfi1	9
GO:0051235	maintenance of location	35/1057	278/15395	0.000367643	0.0172725	0.0152951	Lcn2/Nfkbib/Cry2/Osbpl11/Calm2/Mettl21c/Thy1/Dhrs7c/Cdk5/Taf8/Ppard/Tmsb10/Casq1/Flna/Nol3/Sirt1/Itpr1/Acacb/Uvrag/Jph2/Ibtk/Tacc3/Plin5/Twf2/Ces1d/Pnpla2/Fitm1/Bbc3/Cidea/Hk2/Fbn1/Alkbh7/Nfkbia/Pfn1/C3	35
GO:0016241	regulation of macroautophagy	16/1057	90/15395	0.000375751	0.0173262	0.0153426	Tigar/Bnip3l/Tbk1/Prkaa2/Usp30/Bnip3/Ubqln1/Rab3gap1/Sirt1/Ulk1/Sesn1/Pip4k2c/Atp13a2/Npc1/Adrb2/Nupr1	16
GO:0042060	wound healing	37/1057	300/15395	0.000380086	0.0173262	0.0153426	Acvrl1/Vegfa/Cdkn1a/Vkorc1/Gna13/Wfdc1/Lox/Pf4/Enpp4/Ppard/Cd34/Kank1/Col3a1/Rab3a/Pdgfa/Flna/Anxa2/Cav3/Cfh/C1galt1c1/Itgb6/Mustn1/Arhgap35/Myoz1/P2ry1/Col5a1/Igf1/Col1a1/Vwf/Adrb2/Anxa5/Fn1/Thbd/Tspan8/Prkcd/Pak1/C3	37
GO:0006090	pyruvate metabolic process	18/1057	108/15395	0.000380398	0.0173262	0.0153426	Tigar/Stat3/Hoga1/Ldha/Prkaa2/Bpgm/Tpi1/Pgk1/Gpd1/Prkag3/Pgam2/Pfkm/Igf1/Hk2/Nupr1/Dlat/Gck/Pdk4	18
GO:0009117	nucleotide metabolic process	44/1057	377/15395	0.000382319	0.0173262	0.0153426	Ampd3/Tigar/Acot2/Nmrk2/Stat3/Acot1/Cda/Coasy/Prkaa2/Bpgm/Dpyd/Dguok/Ak3/Gmpr/Nudt4/Crot/Tpi1/Pgk1/Gpd1/Adssl1/Nme3/Prkag3/Ampd1/Acacb/Pgam2/Mlycd/Nme1/Acss1/Dhodh/Pfkm/Adcy9/Ces1d/Nudt16/Adcy7/Ak1/Igf1/Ehhadh/Pank1/Hk2/Nupr1/Dlat/Oas1a/Gck/Pdk4	44
GO:0051149	positive regulation of muscle cell differentiation	13/1057	65/15395	0.000403097	0.0180574	0.0159901	Trim32/Efemp2/Maml1/Myod1/Lmod3/Sirt1/Cth/Cav3/Bmp4/Mamstr/Neu2/Myf6/Igf1	13
GO:0062012	regulation of small molecule metabolic process	37/1057	301/15395	0.000405506	0.0180574	0.0159901	Tigar/Stat3/Abcd2/Cda/Prkaa2/Lpcat3/Gnmt/Por/Ppard/Wdr5/Gpd1/Trib3/Sirt1/Acacb/Ppp1r3c/Irs1/Mlycd/Plin5/Ces1d/Ppp1r3a/Acadl/Agt/P2ry1/Igf1/Rorc/Pfkfb1/Sik1/Nupr1/Acadvl/Gck/Pdk4/Irs2/Fabp5/Foxo1/Adipoq/Cd74/Dkk3	37
GO:0045445	myoblast differentiation	15/1057	82/15395	0.000412786	0.0182231	0.0161369	Flt3l/Btg1/Nmrk2/Maml1/Myod1/Ppard/Nol3/Bmp4/Asb2/Neu2/Fgf6/Mstn/Myf6/Igf1/Ankrd2	15
GO:0014902	myotube differentiation	18/1057	109/15395	0.000427	0.0186833	0.0165444	Flt3l/Scgb3a1/Homer1/Cd81/Daxx/Maml1/Myod1/Lmod3/Cav3/Mamstr/Hacd1/Neu2/Myf6/Stac3/Igf1/Tmem119/Sik1/Ankrd2	18
GO:0005978	glycogen biosynthetic process	10/1057	42/15395	0.000434156	0.0186833	0.0165444	Phkg2/Phkg1/Prkag3/Ppp1r3c/Irs1/Ppp1r3a/Ugp2/Igf1/Gck/Irs2	10
GO:0009250	glucan biosynthetic process	10/1057	42/15395	0.000434156	0.0186833	0.0165444	Phkg2/Phkg1/Prkag3/Ppp1r3c/Irs1/Ppp1r3a/Ugp2/Igf1/Gck/Irs2	10
GO:0001525	angiogenesis	53/1057	483/15395	0.000468841	0.0200078	0.0177173	Runx1/Acvrl1/Vegfa/Btg1/Stat3/Gna13/Shc1/Dab2ip/Gab1/Setd2/Pdcd6/Gadd45a/Thy1/Pf4/Cd34/Lrg1/Hgs/Pgk1/Rtn4/Amotl2/Sphk1/Pdgfa/Flna/Sirt1/Fap/Anxa2/Vezf1/Bmp4/Angptl6/Cfh/Plxnd1/Ccl24/Stab1/Sema4a/Enpp2/Tmem100/Otulin/Agt/Fgf6/Bmper/Adrb2/Nr4a1/Sfrp2/Hk2/Fn1/Fgfbp1/Ctsh/Crhr2/Serpinf1/Cldn5/Apold1/Lgals3/C3	53
GO:0010906	regulation of glucose metabolic process	18/1057	111/15395	0.000535189	0.0224933	0.0199182	Tigar/Gnmt/Wdr5/Sirt1/Acacb/Ppp1r3c/Irs1/Mlycd/Ppp1r3a/Igf1/Rorc/Pfkfb1/Sik1/Gck/Pdk4/Irs2/Foxo1/Adipoq	18
GO:0006753	nucleoside phosphate metabolic process	44/1057	383/15395	0.000535868	0.0224933	0.0199182	Ampd3/Tigar/Acot2/Nmrk2/Stat3/Acot1/Cda/Coasy/Prkaa2/Bpgm/Dpyd/Dguok/Ak3/Gmpr/Nudt4/Crot/Tpi1/Pgk1/Gpd1/Adssl1/Nme3/Prkag3/Ampd1/Acacb/Pgam2/Mlycd/Nme1/Acss1/Dhodh/Pfkm/Adcy9/Ces1d/Nudt16/Adcy7/Ak1/Igf1/Ehhadh/Pank1/Hk2/Nupr1/Dlat/Oas1a/Gck/Pdk4	44
GO:0098656	anion transmembrane transport	41/1057	350/15395	0.000552918	0.0230203	0.0203848	Pex16/Ptpn11/Slc7a1/Slc43a1/Abcd2/Slc20a2/Clcn1/Slc26a6/Slc25a33/Slc46a1/Pex26/Sec61b/Stxbp4/Trib3/Slc25a19/Slc25a38/Irs1/Atp13a2/Aspscr1/Folr2/Agt/Pea15a/Ak1/Slc38a4/Igf1/Aoc3/Slc16a3/Sh2b2/Hk2/Slc7a8/Slc25a20/Prkcd/Ostn/Irs2/Fabp5/Slc27a1/Ffar4/Rbp4/C3/Adipoq/Slc15a2	41
GO:0046394	carboxylic acid biosynthetic process	30/1057	231/15395	0.000559886	0.0231224	0.0204753	Pycr2/Hoga1/Abcd2/Ldha/Prkaa2/Mri1/Carns1/Sphk1/Trib3/Sirt1/Prkag3/Acacb/Cth/Gstm2/Hacd1/Mlycd/Adi1/Acss1/Got1/Ces1d/Aldh1a2/Acadl/Agt/Phgdh/Acadvl/Scd2/Pdk4/Fabp5/Cd74/Gamt	30
GO:0032720	negative regulation of tumor necrosis factor production	11/1057	51/15395	0.000566055	0.0231902	0.0205353	Gpnmb/Nfkbil1/Lbp/Cd34/Sirt1/Igf1/Cidea/Cd24a/Errfi1/Acp5/Adipoq	11
GO:0051147	regulation of muscle cell differentiation	20/1057	131/15395	0.00060356	0.0245304	0.0217221	Ctdp1/Trim32/Efemp2/Daxx/Maml1/Myod1/Lmod3/Sirt1/Cth/Cav3/Bmp4/Mamstr/Pi16/Neu2/Myf6/Igf1/Tmem119/Sik1/Ankrd2/Pak1	20
GO:0003012	muscle system process	42/1057	363/15395	0.000614071	0.0247611	0.0219264	Ctdp1/Igfbp5/Smtn/Shc1/Homer1/Trim63/Clcn1/Mkks/Myod1/Synm/Tmod4/Casq1/Sphk1/Flna/Lmod3/Nol3/Sirt1/Prkag3/Scn4b/Aif1/Cav3/Pi16/Pgam2/Ar/Myoc/Map2k6/Myoz1/Myl1/Agt/Mstn/P2ry1/Stac3/Igf1/Adrb2/Atp1b1/Tpm2/Col14a1/Pak1/Chrna1/Sln/Foxo1/Errfi1	42
GO:0090287	regulation of cellular response to growth factor stimulus	32/1057	254/15395	0.000636118	0.0254497	0.0225362	Acvrl1/Dab2ip/Shisa2/Pdcd6/Mpp5/Lox/Lemd2/Lrg1/Hgs/Gpc1/Spg20/Furin/Sirt1/Chrdl2/Ulk1/Cav3/Bmp4/Nrep/Got1/Tob1/Fstl1/Agt/Bmper/Grem2/Cidea/Sfrp2/Fbn1/Kcp/Ube2o/Fgfbp1/Sfrp4/Fzd4	32
GO:0002495	antigen processing and presentation of peptide antigen via MHC class II	6/1057	17/15395	0.000661813	0.025662	0.0227242	H2-DMb1/Ifi30/H2-Ab1/H2-Eb1/Cd74/H2-Aa	6
GO:0035929	steroid hormone secretion	6/1057	17/15395	0.000661813	0.025662	0.0227242	Runx1/Ptpn11/Cry2/Agt/Fzd4/Retn	6
GO:0046321	positive regulation of fatty acid oxidation	6/1057	17/15395	0.000661813	0.025662	0.0227242	Abcd2/Ppard/Irs1/Mlycd/Plin5/Irs2	6
GO:0048875	chemical homeostasis within a tissue	6/1057	17/15395	0.000661813	0.025662	0.0227242	Vegfa/Homer1/Rcn3/Itgb6/Adgrf5/Ctsh	6
GO:0062013	positive regulation of small molecule metabolic process	20/1057	132/15395	0.00066648	0.025662	0.0227242	Stat3/Abcd2/Prkaa2/Por/Ppard/Wdr5/Gpd1/Sirt1/Irs1/Mlycd/Plin5/Ces1d/Agt/P2ry1/Igf1/Gck/Irs2/Foxo1/Adipoq/Cd74	20
GO:1903556	negative regulation of tumor necrosis factor superfamily cytokine production	11/1057	52/15395	0.000674069	0.0257555	0.0228069	Gpnmb/Nfkbil1/Lbp/Cd34/Sirt1/Igf1/Cidea/Cd24a/Errfi1/Acp5/Adipoq	11
GO:0001666	response to hypoxia	26/1057	192/15395	0.000678967	0.0257555	0.0228069	Tigar/Vegfa/Bnip3l/Acot2/Usp19/Bnip3/Fundc1/Eif4ebp1/Ppard/Cd34/Ubqln1/Pgk1/Rtn4/Nol3/Sirt1/Itpr1/Fndc1/Tacc3/Sod3/Egln3/Adrb2/Vldlr/Atp1b1/Cd24a/Pak1/Ucp3	26
GO:0010675	regulation of cellular carbohydrate metabolic process	21/1057	142/15395	0.000686167	0.0257765	0.0228255	Tigar/Stat3/Gnmt/Wdr5/Sirt1/Acacb/Ppp1r3c/Irs1/Mlycd/Ppp1r3a/P2ry1/Igf1/Rorc/Pfkfb1/Sik1/Nupr1/Gck/Pdk4/Irs2/Foxo1/Adipoq	21
GO:1990845	adaptive thermogenesis	22/1057	152/15395	0.000697391	0.0257765	0.0228255	Vegfa/Kdm3a/Lcn2/Atf4/Igf1r/Jak2/Ip6k1/Lama4/Map2k6/Acadl/Adrb2/Arntl/Cidea/Adrb3/Sctr/Fabp5/Sln/Ffar4/Arrdc3/G0s2/Adipoq/Ucp3	22
GO:0006165	nucleoside diphosphate phosphorylation	16/1057	95/15395	0.000699655	0.0257765	0.0228255	Tigar/Stat3/Prkaa2/Bpgm/Tpi1/Pgk1/Gpd1/Prkag3/Pgam2/Nme1/Pfkm/Ak1/Igf1/Hk2/Nupr1/Gck	16
GO:0048145	regulation of fibroblast proliferation	16/1057	95/15395	0.000699655	0.0257765	0.0228255	Cdkn1a/Trp53inp1/Trim32/Dab2ip/Tgif1/Brpf1/Fbxo4/Sphk1/Pdgfa/Anxa2/Agt/Igf1/Fn1/Nupr1/Ifi30/Cd74	16
GO:0045601	regulation of endothelial cell differentiation	9/1057	37/15395	0.000706459	0.0258412	0.0228829	Acvrl1/Vegfa/Btg1/Vezf1/Bmp4/Tmem100/S1pr3/Cldn5/Apold1	9
GO:0035914	skeletal muscle cell differentiation	13/1057	69/15395	0.000735197	0.0267017	0.0236449	Maff/Rbfox1/Myod1/Lemd2/Gpc1/Asb2/Myf6/Arntl/Nr4a1/Nupr1/Ankrd2/Btg2/Atf3	13
GO:0072330	monocarboxylic acid biosynthetic process	23/1057	163/15395	0.000764716	0.0275782	0.024421	Hoga1/Abcd2/Ldha/Prkaa2/Sphk1/Trib3/Sirt1/Prkag3/Acacb/Gstm2/Hacd1/Mlycd/Acss1/Ces1d/Aldh1a2/Acadl/Agt/Acadvl/Scd2/Pdk4/Fabp5/Cd74/Gamt	23
GO:0010660	regulation of muscle cell apoptotic process	15/1057	87/15395	0.000790492	0.0282073	0.0249781	Tigar/Acot1/Camk2a/Arrb1/Bnip3/Atf4/Igf1r/Nol3/Sirt1/Jak2/Fndc1/Agt/Igf1/Sfrp2/Nupr1	15
GO:0010665	regulation of cardiac muscle cell apoptotic process	11/1057	53/15395	0.000798684	0.0282073	0.0249781	Tigar/Acot1/Camk2a/Bnip3/Nol3/Sirt1/Jak2/Fndc1/Agt/Sfrp2/Nupr1	11
GO:0042246	tissue regeneration	11/1057	53/15395	0.000798684	0.0282073	0.0249781	Ifrd1/Cdkn1a/Cd81/Myod1/Ppard/Mustn1/Myoz1/Mstn/Myf6/Igf1/Fzd9	11
GO:0031589	cell-substrate adhesion	38/1057	324/15395	0.000847225	0.0297167	0.0263147	Apod/Acvrl1/Vegfa/Ptpn11/Efemp2/Ecm2/Foxf1/Thy1/Fbln2/Cdk5/Bcl6/Itga11/Bcam/Ppard/Cd34/Kank1/Col3a1/Gpm6b/Bves/Flna/Jak2/Rin2/Hacd1/Myo1g/Col5a3/Itgb6/Sorbs3/Myoc/Enpp2/Atp1b2/Agt/Lamb1/S100a10/Col1a1/Epdr1/Vwf/Fn1/Fzd4	38
GO:0016053	organic acid biosynthetic process	30/1057	237/15395	0.000856586	0.0298407	0.0264244	Pycr2/Hoga1/Abcd2/Ldha/Prkaa2/Mri1/Carns1/Sphk1/Trib3/Sirt1/Prkag3/Acacb/Cth/Gstm2/Hacd1/Mlycd/Adi1/Acss1/Got1/Ces1d/Aldh1a2/Acadl/Agt/Phgdh/Acadvl/Scd2/Pdk4/Fabp5/Cd74/Gamt	30
GO:0046939	nucleotide phosphorylation	16/1057	97/15395	0.000883872	0.0303779	0.0269002	Tigar/Stat3/Prkaa2/Bpgm/Tpi1/Pgk1/Gpd1/Prkag3/Pgam2/Nme1/Pfkm/Ak1/Igf1/Hk2/Nupr1/Gck	16
GO:0048144	fibroblast proliferation	16/1057	97/15395	0.000883872	0.0303779	0.0269002	Cdkn1a/Trp53inp1/Trim32/Dab2ip/Tgif1/Brpf1/Fbxo4/Sphk1/Pdgfa/Anxa2/Agt/Igf1/Fn1/Nupr1/Ifi30/Cd74	16
GO:0043500	muscle adaptation	18/1057	116/15395	0.000914086	0.0311161	0.0275538	Ctdp1/Igfbp5/Trim63/Myod1/Nol3/Sirt1/Prkag3/Aif1/Cav3/Pi16/Ar/Myoc/Myoz1/Agt/Igf1/Pak1/Foxo1/Errfi1	18
GO:0002504	antigen processing and presentation of peptide or polysaccharide antigen via MHC class II	6/1057	18/15395	0.000935449	0.0311161	0.0275538	H2-DMb1/Ifi30/H2-Ab1/H2-Eb1/Cd74/H2-Aa	6
GO:0031998	regulation of fatty acid beta-oxidation	6/1057	18/15395	0.000935449	0.0311161	0.0275538	Abcd2/Acacb/Irs1/Mlycd/Plin5/Irs2	6
GO:0044321	response to leptin	6/1057	18/15395	0.000935449	0.0311161	0.0275538	Inhbb/Stat3/Mkks/Ccnd1/Sirt1/Gck	6
GO:0051055	negative regulation of lipid biosynthetic process	10/1057	46/15395	0.000936429	0.0311161	0.0275538	Ormdl1/Sphk1/Pdgfa/Trib3/Sirt1/Acadl/Sik1/Acadvl/Slc27a1/Dkk3	10
GO:0046324	regulation of glucose import	11/1057	54/15395	0.000941806	0.0311161	0.0275538	Ptpn11/Irs1/Aspscr1/Pea15a/Igf1/Sh2b2/Hk2/Prkcd/Ostn/Irs2/Adipoq	11
GO:0034504	protein localization to nucleus	33/1057	271/15395	0.000957475	0.0314309	0.0278327	Apod/Xpo1/Cdkn1a/Pttg1ip/Ing1/Stat3/Cry2/Ipo13/Xpa/Nup50/Pom121/Cdk5/Taf8/Abra/Ctdnep1/Fbxo4/Sin3a/Flna/Sirt1/Jak2/Bmp4/Irs1/Atp13a2/Tfrc/Agt/Gbp2/Nup93/Col1a1/Arntl/Txnip/Gbp4/Nfkbia/Prkcd	33
GO:0110148	biomineralization	20/1057	136/15395	0.000978139	0.0319048	0.0282522	Clec3b/Pkdcc/Sbds/Atf4/Lox/Nbr1/Gpm6b/Wnt11/Bmp4/Hacd1/Itgb6/Fbln7/Igf1/Col1a1/Adrb2/Tmem119/Fzd9/Col1a2/Ostn/Klf10	20
GO:0062014	negative regulation of small molecule metabolic process	14/1057	80/15395	0.00100447	0.0325564	0.0288293	Tigar/Stat3/Cda/Trib3/Sirt1/Acacb/Plin5/Acadl/Sik1/Nupr1/Acadvl/Gck/Adipoq/Dkk3	14
GO:0090407	organophosphate biosynthetic process	43/1057	384/15395	0.00103805	0.0332456	0.0294395	Ampd3/Mocs1/Pi4k2a/Nmrk2/Stat3/Coasy/Dguok/Lpcat3/Chka/Ak3/Chkb/Itpkc/Ppard/Abhd4/Tpi1/Ormdl1/Mocos/Pdgfa/Adssl1/Nme3/Ampd1/Acacb/Ip6k1/Mlycd/Nme1/Pip4k2c/Acss1/Dhodh/Adgrf5/Agpat3/Adcy9/Mboat1/P2ry1/Adcy7/Ak1/Fitm1/Pank1/Dlat/Oas1a/Pdk4/Fabp5/Slc27a1/Pygl	43
GO:0006869	lipid transport	40/1057	350/15395	0.00103872	0.0332456	0.0294395	Runx1/Apod/Hbp1/Slc10a6/Sigmar1/Ptpn11/Cry2/Osbpl11/Abcd2/Lpcat3/Lbp/Ppard/Crot/Pla2g12a/Furin/Abca8a/Osbpl10/Rab3gap1/Abca9/Sirt1/Anxa2/Gramd1b/Dpysl2/Pitpna/Ces1d/Map2k6/Agt/Npc1/Nmb/Vldlr/Nfkbia/Prkcd/Pak1/Irs2/Fabp5/Slc27a1/Rbp4/Fzd4/Adipoq/Retn	40
GO:0042304	regulation of fatty acid biosynthetic process	9/1057	39/15395	0.00106316	0.0338164	0.029945	Abcd2/Trib3/Sirt1/Acadl/Agt/Acadvl/Pdk4/Fabp5/Cd74	9
GO:0001659	temperature homeostasis	23/1057	167/15395	0.001071	0.0338553	0.0299795	Vegfa/Kdm3a/Lcn2/Stat3/Atf4/Igf1r/Jak2/Ip6k1/Lama4/Map2k6/Acadl/Adrb2/Arntl/Cidea/Acadvl/Adrb3/Fabp5/Sln/Slc27a1/Ffar4/Arrdc3/G0s2/Adipoq	23
GO:0036293	response to decreased oxygen levels	26/1057	198/15395	0.00107773	0.0338593	0.029983	Tigar/Vegfa/Bnip3l/Acot2/Usp19/Bnip3/Fundc1/Eif4ebp1/Ppard/Cd34/Ubqln1/Pgk1/Rtn4/Nol3/Sirt1/Itpr1/Fndc1/Tacc3/Sod3/Egln3/Adrb2/Vldlr/Atp1b1/Cd24a/Pak1/Ucp3	26
GO:0061448	connective tissue development	29/1057	230/15395	0.00110231	0.0344203	0.0304798	Runx1/Slc39a14/Il6ra/Maf/Ptpn11/Pkdcc/Arid5b/Sik3/Arid5a/Mkks/Lox/Por/Ppard/Spg20/Sirt1/Chrdl2/Bmp4/Rela/Cfh/Prrx2/Mustn1/Fgf6/Col5a1/Igf1/Col1a1/Rorc/Serpinh1/Sfrp2/Arrdc3	29
GO:0010565	regulation of cellular ketone metabolic process	18/1057	118/15395	0.00111991	0.0347493	0.0307711	Abcd2/Ppard/Trib3/Sirt1/Acacb/Irs1/Mlycd/Plin5/Ces1d/Acadl/Agt/Acadvl/Pdk4/Irs2/Fabp5/Adipoq/Cd74/Dkk3	18
GO:0014823	response to activity	7/1057	25/15395	0.00113164	0.0347493	0.0307711	Tns2/Cry2/Prkaa2/Prkag3/Agt/Perm1/Smtnl1	7
GO:0030510	regulation of BMP signaling pathway	14/1057	81/15395	0.0011392	0.0347493	0.0307711	Acvrl1/Lemd2/Spg20/Chrdl2/Bmp4/Tob1/Fstl1/Bmper/Grem2/Sfrp2/Fbn1/Kcp/Ube2o/Sfrp4	14
GO:0006953	acute-phase response	8/1057	32/15395	0.00114677	0.0347493	0.0307711	Serpina3n/Stat3/Lbp/Saa3/Saa1/Fn1/Saa2/Orm2	8
GO:0071634	regulation of transforming growth factor beta production	8/1057	32/15395	0.00114677	0.0347493	0.0307711	Laptm4b/Cd34/Furin/Wnt11/Itgb6/Lum/Fn1/Cd24a	8
GO:0030879	mammary gland development	19/1057	128/15395	0.00115604	0.034824	0.0308372	Igfbp5/Vegfa/Orai1/Foxf1/Igf1r/Neurl1a/Rtn4/Ccnd1/Jak2/Cav3/Bmp4/Irs1/Ar/Nme1/Arhgap35/Prl2c1/Igf1/Irs2/Socs2	19
GO:0014850	response to muscle activity	5/1057	13/15395	0.00122098	0.0365652	0.0323791	Tns2/Prkaa2/Prkag3/Agt/Perm1	5
GO:0010657	muscle cell apoptotic process	15/1057	91/15395	0.00127402	0.0367541	0.0325465	Tigar/Acot1/Camk2a/Arrb1/Bnip3/Atf4/Igf1r/Nol3/Sirt1/Jak2/Fndc1/Agt/Igf1/Sfrp2/Nupr1	15
GO:0106106	cold-induced thermogenesis	20/1057	139/15395	0.00128729	0.0367541	0.0325465	Vegfa/Kdm3a/Lcn2/Atf4/Igf1r/Jak2/Ip6k1/Lama4/Map2k6/Acadl/Adrb2/Arntl/Cidea/Adrb3/Fabp5/Sln/Ffar4/Arrdc3/G0s2/Adipoq	20
GO:0120161	regulation of cold-induced thermogenesis	20/1057	139/15395	0.00128729	0.0367541	0.0325465	Vegfa/Kdm3a/Lcn2/Atf4/Igf1r/Jak2/Ip6k1/Lama4/Map2k6/Acadl/Adrb2/Arntl/Cidea/Adrb3/Fabp5/Sln/Ffar4/Arrdc3/G0s2/Adipoq	20
GO:0046716	muscle cell cellular homeostasis	6/1057	19/15395	0.00128843	0.0367541	0.0325465	Trim32/Lox/Cav3/Pfkm/Mstn/Chrna1	6
GO:0043271	negative regulation of ion transport	36/1057	309/15395	0.00128936	0.0367541	0.0325465	Apod/Hbp1/Inhbb/Ptpn11/Pkdcc/Cry2/Slc43a1/Sestd1/Pim3/Atf4/Cdk5/Ubqln1/Gpm6b/Nol3/Sirt1/Cav3/Irs1/Rhbdf2/P2ry1/Pea15a/Wwp2/Anxa5/Sh2b2/Gbp4/Usp2/Gck/Crhr2/Ostn/Irs2/Kcnab1/Fabp5/Sln/Ffar4/Sfrp4/Adipoq/Cd74	36
GO:0010828	positive regulation of glucose transmembrane transport	9/1057	40/15395	0.00128951	0.0367541	0.0325465	Ptpn11/Irs1/Ak1/Igf1/Aoc3/Prkcd/Irs2/C3/Adipoq	9
GO:0045923	positive regulation of fatty acid metabolic process	9/1057	40/15395	0.00128951	0.0367541	0.0325465	Abcd2/Ppard/Irs1/Mlycd/Plin5/Agt/Irs2/Adipoq/Cd74	9
GO:0010659	cardiac muscle cell apoptotic process	11/1057	56/15395	0.00129189	0.0367541	0.0325465	Tigar/Acot1/Camk2a/Bnip3/Nol3/Sirt1/Jak2/Fndc1/Agt/Sfrp2/Nupr1	11
GO:0010662	regulation of striated muscle cell apoptotic process	11/1057	56/15395	0.00129189	0.0367541	0.0325465	Tigar/Acot1/Camk2a/Bnip3/Nol3/Sirt1/Jak2/Fndc1/Agt/Sfrp2/Nupr1	11
GO:0009066	aspartate family amino acid metabolic process	8/1057	33/15395	0.00142389	0.0401722	0.0355732	Aspg/Atf4/Gnmt/Mri1/Adssl1/Adi1/Got1/Phgdh	8
GO:0055013	cardiac muscle cell development	15/1057	92/15395	0.00142772	0.0401722	0.0355732	Ctdp1/Vegfa/Speg/Maml1/Bves/Sirt1/Cav3/Bmp4/Pi16/Agt/Popdc2/Igf1/Nrap/Col14a1/Pak1	15
GO:0050996	positive regulation of lipid catabolic process	7/1057	26/15395	0.00145785	0.0407959	0.0361255	Abcd2/Irs1/Plin5/Pnpla2/Prkcd/Sctr/Irs2	7
GO:0010817	regulation of hormone levels	46/1057	426/15395	0.00150412	0.0418618	0.0370694	Ctsl/Runx1/Sidt2/Slc39a14/Doc2b/Inhbb/Ptpn11/Cry2/Arrb1/Pim3/Rab11b/Safb/Igf1r/Por/Ppard/Sin3a/Schip1/Furin/Stxbp4/Sirt1/Jak2/Irs1/Pfkm/Aldh1a2/Agt/Pcsk4/P2ry1/Igf1/Arntl/Anxa5/Nmb/Crym/Pcsk6/Slc7a8/Gck/Pcsk1n/Crhr2/Irs2/Ffar4/Mcpt4/Rbp4/Fzd4/Adipoq/Oxct1/Dkk3/Retn	46
GO:0030282	bone mineralization	16/1057	102/15395	0.00153239	0.0423116	0.0374676	Clec3b/Pkdcc/Sbds/Atf4/Lox/Nbr1/Gpm6b/Wnt11/Bmp4/Igf1/Adrb2/Tmem119/Fzd9/Col1a2/Ostn/Klf10	16
GO:0046390	ribose phosphate biosynthetic process	20/1057	141/15395	0.0015368	0.0423116	0.0374676	Ampd3/Stat3/Coasy/Dguok/Ak3/Adssl1/Nme3/Ampd1/Acacb/Mlycd/Nme1/Acss1/Dhodh/Adcy9/Adcy7/Ak1/Pank1/Dlat/Pdk4/Pygl	20
GO:0050819	negative regulation of coagulation	9/1057	41/15395	0.00155313	0.0425324	0.0376632	Cd34/Hs3st5/Pdgfa/Anxa2/Adrb2/Anxa5/Thbd/Tspan8/Prkcd	9
GO:1901861	regulation of muscle tissue development	10/1057	49/15395	0.00156548	0.0426427	0.0377609	Igfbp5/Usp19/Lox/Myod1/Lmod3/Bmp4/Jph2/Myf6/Adrb2/Usp2	10
GO:0000422	autophagy of mitochondrion	12/1057	66/15395	0.00160445	0.0432441	0.0382934	Tigar/Bnip3l/Gabarapl1/Atg2a/Usp30/Bnip3/Fundc1/Map1lc3b/Atg13/Ulk1/Sqstm1/Hk2	12
GO:0061726	mitochondrion disassembly	12/1057	66/15395	0.00160445	0.0432441	0.0382934	Tigar/Bnip3l/Gabarapl1/Atg2a/Usp30/Bnip3/Fundc1/Map1lc3b/Atg13/Ulk1/Sqstm1/Hk2	12
GO:0030335	positive regulation of cell migration	52/1057	498/15395	0.00161556	0.0433156	0.0383568	Igfbp5/Vegfa/Cbll1/Trim32/Stat3/Mapre2/Dab2ip/Sema6c/Gab1/Foxf1/Gpnmb/Fbxo31/Pdcd6/Dapk2/Thy1/Lbp/Igf1r/Rtn4/Il1r1/Sphk1/Furin/Pdgfa/Flna/Sirt1/Jak2/Aif1/Wnt11/Bmp4/Acvr1b/Irs1/Rin2/Ccl24/Sema4a/Myoc/Enpp2/Agt/Mstn/Lamb1/Pla2g7/Igf1/Col1a1/Aoc3/Sema3b/Fn1/Fgfbp1/Pak1/Ctsh/Pfn1/Irs2/Lgals3/Cd74/Retn	52
GO:0006096	glycolytic process	14/1057	84/15395	0.0016374	0.0434462	0.0384724	Tigar/Stat3/Prkaa2/Bpgm/Tpi1/Pgk1/Gpd1/Prkag3/Pgam2/Pfkm/Igf1/Hk2/Nupr1/Gck	14
GO:0006757	ATP generation from ADP	14/1057	84/15395	0.0016374	0.0434462	0.0384724	Tigar/Stat3/Prkaa2/Bpgm/Tpi1/Pgk1/Gpd1/Prkag3/Pgam2/Pfkm/Igf1/Hk2/Nupr1/Gck	14
GO:0006109	regulation of carbohydrate metabolic process	23/1057	173/15395	0.00172639	0.0455219	0.0403104	Tigar/Stat3/Prkaa2/Gnmt/Wdr5/Gpd1/Sirt1/Acacb/Ppp1r3c/Irs1/Mlycd/Ppp1r3a/P2ry1/Igf1/Rorc/Pfkfb1/Sik1/Nupr1/Gck/Pdk4/Irs2/Foxo1/Adipoq	23
GO:0016236	macroautophagy	25/1057	194/15395	0.00173598	0.0455219	0.0403104	Tigar/Bnip3l/Trp53inp1/Gabarapl1/Atg2a/Tbk1/Prkaa2/Usp30/Bnip3/Nbr1/Ubqln1/Map1lc3b/Atg13/Rab3gap1/Sirt1/Ulk1/Sesn1/Uvrag/Sqstm1/Pip4k2c/Stbd1/Atp13a2/Npc1/Adrb2/Nupr1	25
GO:1903961	positive regulation of anion transmembrane transport	11/1057	58/15395	0.00174229	0.0455219	0.0403104	Ptpn11/Slc26a6/Irs1/Agt/Ak1/Igf1/Aoc3/Prkcd/Irs2/C3/Adipoq	11
GO:0071604	transforming growth factor beta production	8/1057	34/15395	0.0017516	0.0455326	0.0403199	Laptm4b/Cd34/Furin/Wnt11/Itgb6/Lum/Fn1/Cd24a	8
GO:0010889	regulation of sequestering of triglyceride	5/1057	14/15395	0.00179262	0.0463638	0.041056	Osbpl11/Plin5/Pnpla2/Fitm1/Cidea	5
GO:0019915	lipid storage	13/1057	76/15395	0.00186154	0.0479042	0.0424201	Cry2/Osbpl11/Ppard/Sirt1/Acacb/Plin5/Ces1d/Pnpla2/Fitm1/Cidea/Alkbh7/Nfkbia/C3	13
GO:0001818	negative regulation of cytokine production	27/1057	217/15395	0.0019517	0.0499732	0.0442521	Apod/Inhbb/Otud5/Abcd2/Laptm4b/Arrb1/Gpnmb/Nfkbil1/Bcl6/Lbp/Cd34/Nploc4/Furin/Sirt1/Wnt11/Adcy7/Igf1/Cidea/Gbp4/Fn1/Cd24a/Aqp4/Ffar4/Errfi1/Rnf128/Acp5/Adipoq	27

## Sheet: GO BP UP-DOWN
Cluster	ID	Description	GeneRatio	BgRatio	pvalue	p.adjust	qvalue	geneID	Count
up	GO:0072329	monocarboxylic acid catabolic process	17/491	105/15395	3.40923e-08	6.55848e-05	5.91101e-05	Acot2/Hoga1/Lpin3/Ppard/Eci2/Ivd/Acacb/Mlycd/Echs1/Acox1/Plin5/Acadl/Fah/Etfdh/Ehhadh/Acadvl/Irs2	17
up	GO:0071375	cellular response to peptide hormone stimulus	25/491	228/15395	7.66856e-08	6.55848e-05	5.91101e-05	Slc39a14/Inhbb/Mbd5/Tns2/Stat3/Ptpn11/Shc1/Slc25a33/Lpin3/Eif4ebp1/Igf1r/Kank1/Trib3/Sirt1/Rela/Pip4k2c/Agt/Sh2b2/Prkcd/Pak1/Pdk4/Irs2/Socs2/Slc27a1/Foxo1	25
up	GO:0032868	response to insulin	24/491	213/15395	8.34071e-08	6.55848e-05	5.91101e-05	Slc39a14/Inhbb/Tns2/Ptpn11/Shc1/Cry2/Slc25a33/Lpin3/Eif4ebp1/Igf1r/Kank1/Srsf5/Trib3/Sirt1/Rela/Pip4k2c/Agt/Sh2b2/Prkcd/Pak1/Pdk4/Irs2/Slc27a1/Foxo1	24
up	GO:0032869	cellular response to insulin stimulus	22/491	184/15395	1.01152e-07	6.55848e-05	5.91101e-05	Slc39a14/Inhbb/Tns2/Ptpn11/Shc1/Slc25a33/Lpin3/Eif4ebp1/Igf1r/Kank1/Trib3/Sirt1/Rela/Pip4k2c/Agt/Sh2b2/Prkcd/Pak1/Pdk4/Irs2/Slc27a1/Foxo1	22
up	GO:0008286	insulin receptor signaling pathway	17/491	113/15395	1.03977e-07	6.55848e-05	5.91101e-05	Slc39a14/Tns2/Ptpn11/Shc1/Eif4ebp1/Igf1r/Kank1/Sirt1/Rela/Pip4k2c/Agt/Sh2b2/Prkcd/Pak1/Pdk4/Irs2/Foxo1	17
up	GO:0043434	response to peptide hormone	29/491	299/15395	1.05181e-07	6.55848e-05	5.91101e-05	Slc39a14/Inhbb/Mbd5/Serpina3n/Tns2/Stat3/Ptpn11/Shc1/Cry2/Slc25a33/Serpina3m/Lpin3/Eif4ebp1/Igf1r/Kank1/Srsf5/Trib3/Sirt1/Rela/Pip4k2c/Agt/Sh2b2/Prkcd/Pak1/Pdk4/Irs2/Socs2/Slc27a1/Foxo1	29
up	GO:0032870	cellular response to hormone stimulus	36/491	427/15395	1.10572e-07	6.55848e-05	5.91101e-05	Slc39a14/Inhbb/Mbd5/Kdm3a/Tns2/Stat3/Ptpn11/Safb2/Shc1/Cry2/Trim63/Arid5a/Slc25a33/Daxx/Lpin3/Safb/Eif4ebp1/Igf1r/Ppard/Kank1/Trib3/Sirt1/Bmp4/Rela/Pip4k2c/Agt/Npc1/Arntl/Sh2b2/Prkcd/Pak1/Pdk4/Irs2/Socs2/Slc27a1/Foxo1	36
up	GO:0034440	lipid oxidation	16/491	102/15395	1.36158e-07	6.80558e-05	6.13372e-05	Apod/Por/Ppard/Eci2/Ivd/Acacb/Mlycd/Echs1/Acox1/Plin5/Acadl/Etfdh/Ehhadh/Acadvl/Pdk4/Irs2	16
up	GO:0009062	fatty acid catabolic process	15/491	90/15395	1.4752e-07	6.80558e-05	6.13372e-05	Acot2/Lpin3/Ppard/Eci2/Ivd/Acacb/Mlycd/Echs1/Acox1/Plin5/Acadl/Etfdh/Ehhadh/Acadvl/Irs2	15
up	GO:0006635	fatty acid beta-oxidation	13/491	69/15395	2.27945e-07	9.4643e-05	8.52996e-05	Ppard/Eci2/Ivd/Acacb/Mlycd/Echs1/Acox1/Plin5/Acadl/Etfdh/Ehhadh/Acadvl/Irs2	13
up	GO:0030258	lipid modification	23/491	213/15395	3.36281e-07	0.000126931	0.0001144	Pi4k2a/Apod/Lpcat3/Mtmr4/Itpkc/Por/Ppard/Eci2/Ivd/Acacb/Ip6k1/Mlycd/Echs1/Acox1/Plin5/Acadl/Agt/Etfdh/Ehhadh/Acadvl/Pdk4/Irs2/Socs2	23
up	GO:0019395	fatty acid oxidation	15/491	97/15395	4.06114e-07	0.000134815	0.000121506	Por/Ppard/Eci2/Ivd/Acacb/Mlycd/Echs1/Acox1/Plin5/Acadl/Etfdh/Ehhadh/Acadvl/Pdk4/Irs2	15
up	GO:2001233	regulation of apoptotic signaling pathway	31/491	356/15395	4.27595e-07	0.000134815	0.000121506	Inhbb/Siah1a/Trp53inp1/Dedd2/Pttg1ip/Dab2ip/Hmgb2/Daxx/Bclaf1/Mnt/Ubqln1/Ing5/Nol3/Sirt1/Cth/Bmp4/Pias4/Plaur/Rela/Dapk1/Fas/Slc25a5/Herpud1/Agt/Tmbim1/Bbc3/Ankrd2/Prkcd/Lgals3/S100a8/Atf3	31
up	GO:1901652	response to peptide	31/491	357/15395	4.54578e-07	0.000134815	0.000121506	Slc39a14/Inhbb/Mbd5/Serpina3n/Tns2/Stat3/Ptpn11/Shc1/Cry2/Slc25a33/Serpina3m/Lpin3/Eif4ebp1/Igf1r/Kank1/Srsf5/Trib3/Sirt1/Rela/Pip4k2c/Agt/Adrb2/Sh2b2/Nfkbia/Prkcd/Pak1/Pdk4/Irs2/Socs2/Slc27a1/Foxo1	31
up	GO:1901653	cellular response to peptide	26/491	271/15395	5.96315e-07	0.00016506	0.000148765	Slc39a14/Inhbb/Mbd5/Tns2/Stat3/Ptpn11/Shc1/Slc25a33/Lpin3/Eif4ebp1/Igf1r/Kank1/Trib3/Sirt1/Rela/Pip4k2c/Agt/Adrb2/Sh2b2/Prkcd/Pak1/Pdk4/Irs2/Socs2/Slc27a1/Foxo1	26
up	GO:0045926	negative regulation of growth	24/491	240/15395	7.69407e-07	0.000185119	0.000166844	Ctdp1/Ifrd1/Cdkn1a/Sertad2/Dab2ip/Tspyl2/Cda/Cirbp/Ppard/Ing5/Spg20/Sirt1/Cth/Ulk1/Sesn1/Wnt11/Bmp4/Acvr1b/Agt/Bbc3/Adrb2/Sertad1/Pak1/Socs2	24
up	GO:0045833	negative regulation of lipid metabolic process	14/491	89/15395	7.98297e-07	0.000185119	0.000166844	Apod/Dab2ip/Sphk1/Trib3/Sirt1/Acacb/Pip4k2c/Plin5/Acadl/Cidea/Sik1/Acadvl/Pik3ip1/Slc27a1	14
up	GO:0019216	regulation of lipid metabolic process	28/491	311/15395	8.02539e-07	0.000185119	0.000166844	Apod/Dab2ip/Lpcat3/Mtmr4/Igf1r/Por/Ppard/Sphk1/Trib3/Sirt1/Acacb/Mlycd/Pip4k2c/Adgrf5/Plin5/Acadl/Agt/Pnpla2/Rorc/Cidea/Sik1/Acadvl/Prkcd/Pik3ip1/Sctr/Pdk4/Irs2/Slc27a1	28
up	GO:0030308	negative regulation of cell growth	20/491	182/15395	1.49187e-06	0.000326012	0.000293828	Ctdp1/Ifrd1/Cdkn1a/Sertad2/Dab2ip/Tspyl2/Cda/Cirbp/Ppard/Spg20/Sirt1/Cth/Ulk1/Sesn1/Wnt11/Acvr1b/Agt/Bbc3/Sertad1/Pak1	20
up	GO:0016236	macroautophagy	20/491	194/15395	4.02578e-06	0.000835753	0.000753245	Bnip3l/Trp53inp1/Gabarapl1/Atg2a/Tbk1/Usp30/Bnip3/Nbr1/Ubqln1/Map1lc3b/Atg13/Rab3gap1/Sirt1/Ulk1/Sesn1/Uvrag/Sqstm1/Pip4k2c/Npc1/Adrb2	20
up	GO:0016054	organic acid catabolic process	19/491	182/15395	5.82312e-06	0.00115131	0.00103765	Acot2/Hoga1/Lpin3/Ppard/Eci2/Bckdha/Ivd/Acacb/Mlycd/Echs1/Got1/Acox1/Plin5/Acadl/Fah/Etfdh/Ehhadh/Acadvl/Irs2	19
up	GO:0046320	regulation of fatty acid oxidation	8/491	33/15395	6.94949e-06	0.00128073	0.00115429	Ppard/Acacb/Mlycd/Plin5/Acadl/Acadvl/Pdk4/Irs2	8
up	GO:1905952	regulation of lipid localization	18/491	168/15395	7.10937e-06	0.00128073	0.00115429	Runx1/Hbp1/Ptpn11/Cry2/Osbpl11/Lpcat3/Ppard/Furin/Rab3gap1/Sirt1/Acacb/Plin5/Agt/Pnpla2/Cidea/Nfkbia/Prkcd/Irs2	18
up	GO:0016042	lipid catabolic process	24/491	273/15395	7.40307e-06	0.00128073	0.00115429	Aspg/Acot2/Neu1/Lpin3/Ppard/Abhd4/Eci2/Pla2g12a/Ivd/Acacb/Mlycd/Echs1/Acox1/Plin5/Pnpla7/Acadl/Pnpla2/Etfdh/Ehhadh/Cidea/Acadvl/Prkcd/Sctr/Irs2	24
up	GO:0044242	cellular lipid catabolic process	19/491	190/15395	1.08723e-05	0.00177857	0.00160299	Acot2/Neu1/Lpin3/Ppard/Eci2/Ivd/Acacb/Mlycd/Echs1/Acox1/Plin5/Pnpla7/Acadl/Pnpla2/Etfdh/Ehhadh/Acadvl/Prkcd/Irs2	19
up	GO:0009409	response to cold	8/491	35/15395	1.11375e-05	0.00177857	0.00160299	Cirbp/Acadl/Agt/Adrb2/Cidea/Acadvl/Slc27a1/Ucp3	8
up	GO:0046395	carboxylic acid catabolic process	18/491	174/15395	1.15949e-05	0.00178304	0.00160702	Acot2/Hoga1/Lpin3/Ppard/Eci2/Ivd/Acacb/Mlycd/Echs1/Got1/Acox1/Plin5/Acadl/Fah/Etfdh/Ehhadh/Acadvl/Irs2	18
up	GO:2001235	positive regulation of apoptotic signaling pathway	16/491	145/15395	1.57493e-05	0.00233539	0.00210484	Inhbb/Siah1a/Trp53inp1/Dedd2/Dab2ip/Daxx/Bclaf1/Ing5/Sirt1/Pias4/Fas/Agt/Bbc3/Prkcd/S100a8/Atf3	16
up	GO:0006606	protein import into nucleus	16/491	148/15395	2.03853e-05	0.00291862	0.00263048	Apod/Cdkn1a/Pttg1ip/Ing1/Stat3/Cry2/Ipo13/Nup50/Pom121/Bmp4/Agt/Nup93/Arntl/Txnip/Nfkbia/Prkcd	16
up	GO:0009266	response to temperature stimulus	15/491	133/15395	2.22629e-05	0.00308119	0.00277701	Trp53inp1/Cirbp/Pdcd6/Daxx/Dhx36/Il1r1/Acadl/Agt/Hspb7/Adrb2/Cidea/Acadvl/Hsbp1l1/Slc27a1/Ucp3	15
up	GO:0016241	regulation of macroautophagy	12/491	90/15395	2.76892e-05	0.00368919	0.00332498	Bnip3l/Tbk1/Usp30/Bnip3/Ubqln1/Rab3gap1/Sirt1/Ulk1/Sesn1/Pip4k2c/Npc1/Adrb2	12
up	GO:0051170	import into nucleus	16/491	152/15395	2.8433e-05	0.00368919	0.00332498	Apod/Cdkn1a/Pttg1ip/Ing1/Stat3/Cry2/Ipo13/Nup50/Pom121/Bmp4/Agt/Nup93/Arntl/Txnip/Nfkbia/Prkcd	16
up	GO:0006631	fatty acid metabolic process	26/491	347/15395	5.13769e-05	0.00646415	0.005826	Acot2/Acot1/Lpin3/Por/Ppard/Eci2/Sphk1/Trib3/Sirt1/Ivd/Acacb/Gstm2/Mlycd/Echs1/Acss1/Acox1/Plin5/Acadl/Agt/Etfdh/Ehhadh/Acadvl/Pdk4/Irs2/Slc27a1/Ucp3	26
up	GO:0006953	acute-phase response	7/491	32/15395	5.41322e-05	0.00661049	0.00595789	Serpina3n/Stat3/Lbp/Saa3/Saa1/Saa2/Orm2	7
up	GO:0019217	regulation of fatty acid metabolic process	11/491	83/15395	6.29986e-05	0.00731456	0.00659245	Ppard/Trib3/Sirt1/Acacb/Mlycd/Plin5/Acadl/Agt/Acadvl/Pdk4/Irs2	11
up	GO:0045922	negative regulation of fatty acid metabolic process	6/491	23/15395	6.48792e-05	0.00731456	0.00659245	Trib3/Sirt1/Acacb/Plin5/Acadl/Acadvl	6
up	GO:0010883	regulation of lipid storage	8/491	44/15395	6.51827e-05	0.00731456	0.00659245	Osbpl11/Ppard/Sirt1/Acacb/Plin5/Pnpla2/Cidea/Nfkbia	8
up	GO:0010876	lipid localization	28/491	396/15395	7.39408e-05	0.008079	0.00728143	Runx1/Apod/Hbp1/Slc10a6/Ptpn11/Cry2/Osbpl11/Lpcat3/Lbp/Ppard/Pla2g12a/Furin/Osbpl10/Rab3gap1/Sirt1/Acacb/Gramd1b/Plin5/Agt/Pnpla2/Npc1/Cidea/Nfkbia/Prkcd/Pak1/Irs2/Slc27a1/Fzd4	28
up	GO:0006914	autophagy	28/491	398/15395	8.06533e-05	0.00831392	0.00749315	Bnip3l/Trp53inp1/Gabarapl1/Atg2a/Stat3/Tbk1/Tbc1d17/Xpa/Usp30/Bnip3/Mtmr4/Nbr1/Ubqln1/Map1lc3b/Atg13/Rab3gap1/Trib3/Sirt1/Ulk1/Sesn1/Uvrag/Dapk1/Sqstm1/Pip4k2c/Npc1/Adrb2/Foxo1/S100a8	28
up	GO:0061919	process utilizing autophagic mechanism	28/491	398/15395	8.06533e-05	0.00831392	0.00749315	Bnip3l/Trp53inp1/Gabarapl1/Atg2a/Stat3/Tbk1/Tbc1d17/Xpa/Usp30/Bnip3/Mtmr4/Nbr1/Ubqln1/Map1lc3b/Atg13/Rab3gap1/Trib3/Sirt1/Ulk1/Sesn1/Uvrag/Dapk1/Sqstm1/Pip4k2c/Npc1/Adrb2/Foxo1/S100a8	28
up	GO:0001558	regulation of cell growth	27/491	378/15395	8.36556e-05	0.00831392	0.00749315	Ctdp1/Ifrd1/Cdkn1a/Sertad2/Dab2ip/Tspyl2/Cda/Cirbp/Slc25a33/Zfyve27/Ppard/Spg20/Sin3a/Ist1/Sphk1/Sirt1/Cth/Ulk1/Sesn1/Wnt11/Acvr1b/Twf2/Agt/Bbc3/Sertad1/Pak1/Socs2	27
up	GO:0016239	positive regulation of macroautophagy	9/491	58/15395	8.41004e-05	0.00831392	0.00749315	Bnip3l/Tbk1/Bnip3/Rab3gap1/Sirt1/Ulk1/Sesn1/Pip4k2c/Adrb2	9
up	GO:0061912	selective autophagy	9/491	59/15395	9.64774e-05	0.00931567	0.00839601	Atg2a/Tbk1/Usp30/Ubqln1/Map1lc3b/Atg13/Ulk1/Sqstm1/Adrb2	9
up	GO:0006979	response to oxidative stress	26/491	366/15395	0.000123297	0.0116347	0.0104861	Apod/Rnf146/Trp53inp1/Lcn2/Oser1/Gab1/Xpa/Bnip3/Atf4/Ankzf1/Ubqln1/Sin3a/Sphk1/Nol3/Sirt1/Sesn1/Bmp4/Rela/Dapk1/Etfdh/Arntl/Txnip/Ankrd2/Prkcd/Foxo1/Ucp3	26
up	GO:0035929	steroid hormone secretion	5/491	17/15395	0.000145564	0.0134307	0.0121048	Runx1/Ptpn11/Cry2/Agt/Fzd4	5
up	GO:0061448	connective tissue development	19/491	230/15395	0.00014961	0.013504	0.0121708	Runx1/Slc39a14/Il6ra/Ptpn11/Arid5b/Sik3/Arid5a/Lox/Por/Ppard/Spg20/Sirt1/Chrdl2/Bmp4/Rela/Cfh/Mustn1/Rorc/Arrdc3	19
up	GO:0034504	protein localization to nucleus	21/491	271/15395	0.000168069	0.0148473	0.0133816	Apod/Cdkn1a/Pttg1ip/Ing1/Stat3/Cry2/Ipo13/Xpa/Nup50/Pom121/Taf8/Fbxo4/Sin3a/Sirt1/Bmp4/Agt/Nup93/Arntl/Txnip/Nfkbia/Prkcd	21
up	GO:0033539	fatty acid beta-oxidation using acyl-CoA dehydrogenase	4/491	10/15395	0.000184179	0.0156064	0.0140657	Ivd/Acadl/Etfdh/Acadvl	4
up	GO:0045717	negative regulation of fatty acid biosynthetic process	4/491	10/15395	0.000184179	0.0156064	0.0140657	Trib3/Sirt1/Acadl/Acadvl	4
up	GO:0017038	protein import	17/491	197/15395	0.000196266	0.0160073	0.014427	Apod/Cdkn1a/Pttg1ip/Ing1/Pex16/Stat3/Cry2/Ipo13/Nup50/Pom121/Bmp4/Agt/Nup93/Arntl/Txnip/Nfkbia/Prkcd	17
up	GO:0071453	cellular response to oxygen levels	12/491	110/15395	0.000199986	0.0160073	0.014427	Bnip3l/Usp19/Bnip3/Eif4ebp1/Ppard/Ubqln1/Nol3/Sirt1/Fas/Egln3/Adrb2/Foxo1	12
up	GO:0044282	small molecule catabolic process	21/491	275/15395	0.000205686	0.0160073	0.014427	Acot2/Hoga1/Cda/Dpyd/Lpin3/Ppard/Eci2/Bckdha/Ivd/Acacb/Mlycd/Echs1/Got1/Acox1/Plin5/Acadl/Fah/Etfdh/Ehhadh/Acadvl/Irs2	21
up	GO:0009896	positive regulation of catabolic process	28/491	421/15395	0.000207901	0.0160073	0.014427	Zfand2a/Bnip3l/Trp53inp1/Pttg1ip/Stx5a/Tbk1/Dab2ip/Bnip3/Dhx36/Ubqln1/Rab3gap1/Trib3/Sirt1/Arih2/Ulk1/Sesn1/Dapk1/Herpud1/Pip4k2c/Plin5/Pnpla2/Wwp2/Adrb2/Btg2/Prkcd/Sctr/Irs2/Foxo1	28
up	GO:0009267	cellular response to starvation	14/491	144/15395	0.000208187	0.0160073	0.014427	Inhbb/Cdkn1a/Gabarapl1/Atf4/Map1lc3b/Sirt1/Ulk1/Sesn1/Fas/Sik1/Pdk4/Foxo1/Klf10/Atf3	14
up	GO:0031331	positive regulation of cellular catabolic process	25/491	358/15395	0.000215802	0.0162911	0.0146828	Zfand2a/Bnip3l/Trp53inp1/Pttg1ip/Tbk1/Dab2ip/Bnip3/Dhx36/Ubqln1/Rab3gap1/Trib3/Sirt1/Arih2/Ulk1/Sesn1/Dapk1/Herpud1/Pip4k2c/Plin5/Pnpla2/Adrb2/Btg2/Prkcd/Irs2/Foxo1	25
up	GO:0070301	cellular response to hydrogen peroxide	10/491	80/15395	0.000221147	0.0163965	0.0147778	Rnf146/Lcn2/Oser1/Bnip3/Ankzf1/Sphk1/Nol3/Sirt1/Rela/Prkcd	10
up	GO:0042594	response to starvation	15/491	163/15395	0.000229693	0.0164188	0.0147979	Inhbb/Cdkn1a/Gabarapl1/Atf4/Eif4ebp1/Map1lc3b/Sirt1/Ulk1/Sesn1/Fas/Sik1/Pdk4/Foxo1/Klf10/Atf3	15
up	GO:0000422	autophagy of mitochondrion	9/491	66/15395	0.000233312	0.0164188	0.0147979	Bnip3l/Gabarapl1/Atg2a/Usp30/Bnip3/Map1lc3b/Atg13/Ulk1/Sqstm1	9
up	GO:0061726	mitochondrion disassembly	9/491	66/15395	0.000233312	0.0164188	0.0147979	Bnip3l/Gabarapl1/Atg2a/Usp30/Bnip3/Map1lc3b/Atg13/Ulk1/Sqstm1	9
up	GO:0006913	nucleocytoplasmic transport	21/491	279/15395	0.000250526	0.0170522	0.0153687	Apod/Cdkn1a/Xpo4/Pttg1ip/Ing1/Stat3/Ptpn11/Cry2/Ipo13/Ythdc1/Poldip3/Nup50/Setd2/Pom121/Bmp4/Agt/Nup93/Arntl/Txnip/Nfkbia/Prkcd	21
up	GO:0051169	nuclear transport	21/491	279/15395	0.000250526	0.0170522	0.0153687	Apod/Cdkn1a/Xpo4/Pttg1ip/Ing1/Stat3/Ptpn11/Cry2/Ipo13/Ythdc1/Poldip3/Nup50/Setd2/Pom121/Bmp4/Agt/Nup93/Arntl/Txnip/Nfkbia/Prkcd	21
up	GO:0043433	negative regulation of DNA-binding transcription factor activity	14/491	147/15395	0.000258277	0.0172962	0.0155887	Tax1bp1/Nfkbib/Dab2ip/Tbx6/Nfkbil1/Brms1/Igf1r/Sirt1/Pias4/Tacc3/Otulin/Wwp2/Sik1/Nfkbia	14
up	GO:0010506	regulation of autophagy	19/491	241/15395	0.000272902	0.0179856	0.01621	Bnip3l/Trp53inp1/Stat3/Tbk1/Xpa/Usp30/Bnip3/Mtmr4/Ubqln1/Rab3gap1/Trib3/Sirt1/Ulk1/Sesn1/Dapk1/Pip4k2c/Npc1/Adrb2/Foxo1	19
up	GO:0046890	regulation of lipid biosynthetic process	15/491	166/15395	0.000280224	0.0181795	0.0163848	Lpcat3/Igf1r/Por/Sphk1/Trib3/Sirt1/Adgrf5/Plin5/Acadl/Agt/Sik1/Acadvl/Prkcd/Pdk4/Slc27a1	15
up	GO:0016049	cell growth	29/491	452/15395	0.000294373	0.0188036	0.0169473	Ctdp1/Ifrd1/Cdkn1a/Sertad2/Dab2ip/Tspyl2/Cda/Cirbp/Slc25a33/Zfyve27/Ppard/Spg20/Sin3a/Ist1/Sphk1/Sirt1/Arih2/Cth/Ulk1/Sesn1/Wnt11/Usp9x/Acvr1b/Twf2/Agt/Bbc3/Sertad1/Pak1/Socs2	29
up	GO:0001659	temperature homeostasis	15/491	167/15395	0.000299071	0.0188143	0.0169569	Kdm3a/Lcn2/Stat3/Atf4/Igf1r/Ip6k1/Acadl/Adrb2/Arntl/Cidea/Acadvl/Sln/Slc27a1/Ffar4/Arrdc3	15
up	GO:0071396	cellular response to lipid	27/491	413/15395	0.000352604	0.0210247	0.0189491	Inhbb/Kdm3a/Safb2/Nfkbib/Cry2/Dab2ip/Trim63/Arid5a/Daxx/Nfkbil1/Safb/Eif4ebp1/Lbp/Ppard/Sirt1/Gramd1b/Bmp4/Rela/Cfh/Cd14/Twf2/Npc1/Rorc/Arntl/Nfkbia/Pak1/Pdk4	27
up	GO:1990845	adaptive thermogenesis	14/491	152/15395	0.000364804	0.0210247	0.0189491	Kdm3a/Lcn2/Atf4/Igf1r/Ip6k1/Acadl/Adrb2/Arntl/Cidea/Sctr/Sln/Ffar4/Arrdc3/Ucp3	14
up	GO:0008625	extrinsic apoptotic signaling pathway via death domain receptors	9/491	70/15395	0.000366302	0.0210247	0.0189491	Dedd2/Dab2ip/Hmgb2/Nol3/Dapk1/Fas/Tmbim1/Lgals3/Atf3	9
up	GO:0032088	negative regulation of NF-kappaB transcription factor activity	9/491	70/15395	0.000366302	0.0210247	0.0189491	Tax1bp1/Nfkbib/Dab2ip/Nfkbil1/Brms1/Sirt1/Pias4/Otulin/Nfkbia	9
up	GO:0046626	regulation of insulin receptor signaling pathway	9/491	70/15395	0.000366302	0.0210247	0.0189491	Tns2/Ptpn11/Kank1/Sirt1/Rela/Pip4k2c/Agt/Prkcd/Pak1	9
up	GO:1900076	regulation of cellular response to insulin stimulus	9/491	70/15395	0.000366302	0.0210247	0.0189491	Tns2/Ptpn11/Kank1/Sirt1/Rela/Pip4k2c/Agt/Prkcd/Pak1	9
up	GO:0030522	intracellular receptor signaling pathway	16/491	189/15395	0.000372212	0.0210247	0.0189491	Kdm3a/Stat3/Safb2/Cry2/Daxx/Safb/Tgif1/Nploc4/Sirt1/Rela/Plin5/Otulin/Arntl/Nfkbia/Pak1/Slc15a2	16
up	GO:0006869	lipid transport	24/491	350/15395	0.000374718	0.0210247	0.0189491	Runx1/Apod/Hbp1/Slc10a6/Ptpn11/Cry2/Osbpl11/Lpcat3/Lbp/Ppard/Pla2g12a/Furin/Osbpl10/Rab3gap1/Sirt1/Gramd1b/Agt/Npc1/Nfkbia/Prkcd/Pak1/Irs2/Slc27a1/Fzd4	24
up	GO:0034599	cellular response to oxidative stress	19/491	249/15395	0.000411305	0.02254	0.0203148	Rnf146/Trp53inp1/Lcn2/Oser1/Bnip3/Atf4/Ankzf1/Ubqln1/Sin3a/Sphk1/Nol3/Sirt1/Bmp4/Rela/Dapk1/Arntl/Ankrd2/Prkcd/Foxo1	19
up	GO:0046322	negative regulation of fatty acid oxidation	4/491	12/15395	0.000412582	0.02254	0.0203148	Acacb/Plin5/Acadl/Acadvl	4
up	GO:0050994	regulation of lipid catabolic process	8/491	57/15395	0.000422906	0.022804	0.0205527	Acacb/Mlycd/Plin5/Pnpla2/Cidea/Prkcd/Sctr/Irs2	8
up	GO:0010508	positive regulation of autophagy	12/491	120/15395	0.000449944	0.0239509	0.0215864	Bnip3l/Trp53inp1/Tbk1/Bnip3/Rab3gap1/Sirt1/Ulk1/Sesn1/Dapk1/Pip4k2c/Adrb2/Foxo1	12
up	GO:0071496	cellular response to external stimulus	18/491	232/15395	0.000475193	0.0249747	0.0225091	Inhbb/Cdkn1a/Gabarapl1/Ptpn11/Atf4/Map1lc3b/Sirt1/Ulk1/Sesn1/Wnt11/Fas/Got1/Arhgap35/Sik1/Pdk4/Foxo1/Klf10/Atf3	18
up	GO:0033500	carbohydrate homeostasis	17/491	214/15395	0.000517355	0.0265192	0.0239012	Sidt2/Slc39a14/Mbd5/Stat3/Ptpn11/Cry2/Pim3/Rab11b/Igf1r/Ppard/Sin3a/Sirt1/Adgrf5/Aspscr1/Sh2b2/Pdk4/Foxo1	17
up	GO:0042593	glucose homeostasis	17/491	214/15395	0.000517355	0.0265192	0.0239012	Sidt2/Slc39a14/Mbd5/Stat3/Ptpn11/Cry2/Pim3/Rab11b/Igf1r/Ppard/Sin3a/Sirt1/Adgrf5/Aspscr1/Sh2b2/Pdk4/Foxo1	17
up	GO:0045444	fat cell differentiation	18/491	235/15395	0.000553491	0.0280255	0.0252588	Inhbb/Arid5b/Osbpl11/Bnip3/Taf8/Ppard/Lrg1/Trib3/Sirt1/Adgrf5/Adrb2/Rorc/Arntl/Sh2b2/Atf5/Cebpd/Ffar4/Foxo1	18
up	GO:0051055	negative regulation of lipid biosynthetic process	7/491	46/15395	0.000585546	0.0289427	0.0260854	Sphk1/Trib3/Sirt1/Acadl/Sik1/Acadvl/Slc27a1	7
up	GO:1990928	response to amino acid starvation	7/491	46/15395	0.000585546	0.0289427	0.0260854	Cdkn1a/Atf4/Eif4ebp1/Ulk1/Sesn1/Fas/Atf3	7
up	GO:0048008	platelet-derived growth factor receptor signaling pathway	8/491	61/15395	0.000674373	0.0325268	0.0293157	Apod/Ptpn11/Arid5b/Gab1/Lox/Hgs/Csrnp1/Txnip	8
up	GO:0019915	lipid storage	9/491	76/15395	0.000678017	0.0325268	0.0293157	Cry2/Osbpl11/Ppard/Sirt1/Acacb/Plin5/Pnpla2/Cidea/Nfkbia	9
up	GO:0071456	cellular response to hypoxia	10/491	92/15395	0.000689393	0.0325268	0.0293157	Bnip3l/Usp19/Bnip3/Eif4ebp1/Ppard/Ubqln1/Nol3/Sirt1/Egln3/Adrb2	10
up	GO:1903008	organelle disassembly	10/491	92/15395	0.000689393	0.0325268	0.0293157	Bnip3l/Gabarapl1/Atg2a/Stx5a/Usp30/Bnip3/Map1lc3b/Atg13/Ulk1/Sqstm1	10
up	GO:0071417	cellular response to organonitrogen compound	28/491	455/15395	0.000718146	0.0335027	0.0301953	Slc39a14/Inhbb/Mbd5/Tns2/Stat3/Ptpn11/Shc1/Slc25a33/Atf4/Lpin3/Eif4ebp1/Igf1r/Kank1/Trib3/Sirt1/Sesn1/Rela/Pip4k2c/Agt/Adrb2/Sh2b2/Prkcd/Pak1/Pdk4/Irs2/Socs2/Slc27a1/Foxo1	28
up	GO:0033866	nucleoside bisphosphate biosynthetic process	6/491	35/15395	0.00075417	0.034036	0.0306759	Coasy/Acacb/Mlycd/Acss1/Pank1/Pdk4	6
up	GO:0034030	ribonucleoside bisphosphate biosynthetic process	6/491	35/15395	0.00075417	0.034036	0.0306759	Coasy/Acacb/Mlycd/Acss1/Pank1/Pdk4	6
up	GO:0034033	purine nucleoside bisphosphate biosynthetic process	6/491	35/15395	0.00075417	0.034036	0.0306759	Coasy/Acacb/Mlycd/Acss1/Pank1/Pdk4	6
up	GO:0010889	regulation of sequestering of triglyceride	4/491	14/15395	0.000792996	0.0350268	0.0315689	Osbpl11/Plin5/Pnpla2/Cidea	4
up	GO:0070423	nucleotide-binding oligomerization domain containing signaling pathway	4/491	14/15395	0.000792996	0.0350268	0.0315689	Rela/Otulin/Nfkbia/Slc15a2	4
up	GO:0034389	lipid droplet organization	5/491	24/15395	0.000831347	0.0363342	0.0327472	Tbc1d20/Spg20/Rab3gap1/Plin5/Pnpla2	5
up	GO:0048638	regulation of developmental growth	23/491	349/15395	0.00084993	0.0367595	0.0331305	Ctdp1/Ifrd1/Mbd5/Siah1a/Cdkn1a/Stat3/Zfyve27/Daxx/Igf1r/Ppard/Spg20/Sin3a/Ist1/Sirt1/Acacb/Ulk1/Bmp4/Twf2/Agt/Adrb2/Pak1/Socs2/Musk	23
up	GO:0043620	regulation of DNA-templated transcription in response to stress	7/491	49/15395	0.000865549	0.0370491	0.0333915	Ppp1r15a/Atf4/Bclaf1/Sin3a/Rela/Ankrd2/Atf3	7
up	GO:0097193	intrinsic apoptotic signaling pathway	19/491	266/15395	0.000918812	0.0387686	0.0349412	Siah1a/Cdkn1a/Pttg1ip/Dab2ip/Ppp1r13b/Xpa/Bnip3/Atf4/Bclaf1/Ubqln1/Nol3/Trib3/Sirt1/Pias4/Plaur/Herpud1/Bbc3/Ankrd2/S100a8	19
up	GO:0062197	cellular response to chemical stress	20/491	287/15395	0.000924395	0.0387686	0.0349412	Rnf146/Trp53inp1/Lcn2/Oser1/Bnip3/Atf4/Ankzf1/Ubqln1/Sin3a/Sphk1/Nol3/Sirt1/Bmp4/Rela/Dapk1/Fas/Arntl/Ankrd2/Prkcd/Foxo1	20
up	GO:0036294	cellular response to decreased oxygen levels	10/491	96/15395	0.000963173	0.039991	0.036043	Bnip3l/Usp19/Bnip3/Eif4ebp1/Ppard/Ubqln1/Nol3/Sirt1/Egln3/Adrb2	10
up	GO:1905953	negative regulation of lipid localization	7/491	50/15395	0.000979268	0.0401595	0.0361948	Hbp1/Ptpn11/Cry2/Ppard/Pnpla2/Nfkbia/Irs2	7
up	GO:0062014	negative regulation of small molecule metabolic process	9/491	80/15395	0.000986576	0.0401595	0.0361948	Stat3/Cda/Trib3/Sirt1/Acacb/Plin5/Acadl/Sik1/Acadvl	9
up	GO:0000423	mitophagy	5/491	25/15395	0.00101223	0.0408037	0.0367754	Usp30/Map1lc3b/Atg13/Ulk1/Sqstm1	5
up	GO:0006094	gluconeogenesis	8/491	65/15395	0.00103443	0.0412957	0.0372189	Slc39a14/Atf4/Gnmt/Wdr5/Sirt1/Sik1/Foxo1/Atf3	8
up	GO:0035872	nucleotide-binding domain, leucine rich repeat containing receptor signaling pathway	4/491	15/15395	0.00105427	0.0412957	0.0372189	Rela/Otulin/Nfkbia/Slc15a2	4
up	GO:2000831	regulation of steroid hormone secretion	4/491	15/15395	0.00105427	0.0412957	0.0372189	Runx1/Ptpn11/Cry2/Agt	4
up	GO:0048545	response to steroid hormone	15/491	189/15395	0.00109338	0.0424273	0.0382387	Kdm3a/Safb2/Cry2/Trim63/Hmgb2/Daxx/Safb/Eif4ebp1/Lox/Sirt1/Bmp4/Fas/Npc1/Arntl/Pak1	15
up	GO:0050996	positive regulation of lipid catabolic process	5/491	26/15395	0.00122076	0.0469314	0.0422982	Plin5/Pnpla2/Prkcd/Sctr/Irs2	5
up	GO:0031667	response to nutrient levels	20/491	294/15395	0.00123986	0.0472286	0.0425661	Inhbb/Cdkn1a/Gabarapl1/Dpyd/Atf4/Eif4ebp1/Map1lc3b/Sirt1/Acacb/Ulk1/Sesn1/Cfh/Fas/Adrb2/Sik1/Sctr/Pdk4/Foxo1/Klf10/Atf3	20
up	GO:0070482	response to oxygen levels	16/491	213/15395	0.00135383	0.0484492	0.0436662	Bnip3l/Acot2/Usp19/Bnip3/Eif4ebp1/Ppard/Ubqln1/Nol3/Sirt1/Fas/Tacc3/Egln3/Adrb2/Pak1/Foxo1/Ucp3	16
up	GO:0090287	regulation of cellular response to growth factor stimulus	18/491	254/15395	0.00135659	0.0484492	0.0436662	Dab2ip/Pdcd6/Mpp5/Lox/Lemd2/Lrg1/Hgs/Spg20/Furin/Sirt1/Chrdl2/Ulk1/Bmp4/Got1/Agt/Cidea/Ube2o/Fzd4	18
up	GO:0042304	regulation of fatty acid biosynthetic process	6/491	39/15395	0.00136126	0.0484492	0.0436662	Trib3/Sirt1/Acadl/Agt/Acadvl/Pdk4	6
up	GO:0010713	negative regulation of collagen metabolic process	4/491	16/15395	0.00137053	0.0484492	0.0436662	Il6ra/Ppard/Got1/Errfi1	4
up	GO:0030730	sequestering of triglyceride	4/491	16/15395	0.00137053	0.0484492	0.0436662	Osbpl11/Plin5/Pnpla2/Cidea	4
up	GO:0032966	negative regulation of collagen biosynthetic process	4/491	16/15395	0.00137053	0.0484492	0.0436662	Il6ra/Ppard/Got1/Errfi1	4
up	GO:0010565	regulation of cellular ketone metabolic process	11/491	118/15395	0.00137625	0.0484492	0.0436662	Ppard/Trib3/Sirt1/Acacb/Mlycd/Plin5/Acadl/Agt/Acadvl/Pdk4/Irs2	11
up	GO:0019319	hexose biosynthetic process	8/491	68/15395	0.00139411	0.0484492	0.0436662	Slc39a14/Atf4/Gnmt/Wdr5/Sirt1/Sik1/Foxo1/Atf3	8
up	GO:0033865	nucleoside bisphosphate metabolic process	9/491	84/15395	0.00140027	0.0484492	0.0436662	Acot2/Acot1/Coasy/Acacb/Mlycd/Acss1/Ehhadh/Pank1/Pdk4	9
up	GO:0033875	ribonucleoside bisphosphate metabolic process	9/491	84/15395	0.00140027	0.0484492	0.0436662	Acot2/Acot1/Coasy/Acacb/Mlycd/Acss1/Ehhadh/Pank1/Pdk4	9
up	GO:0034032	purine nucleoside bisphosphate metabolic process	9/491	84/15395	0.00140027	0.0484492	0.0436662	Acot2/Acot1/Coasy/Acacb/Mlycd/Acss1/Ehhadh/Pank1/Pdk4	9
up	GO:0030947	regulation of vascular endothelial growth factor receptor signaling pathway	5/491	27/15395	0.00145941	0.0499624	0.04503	Dab2ip/Pdcd6/Hgs/Bmp4/Fzd4	5
up	GO:0031669	cellular response to nutrient levels	14/491	175/15395	0.00146807	0.0499624	0.04503	Inhbb/Cdkn1a/Gabarapl1/Atf4/Map1lc3b/Sirt1/Ulk1/Sesn1/Fas/Sik1/Pdk4/Foxo1/Klf10/Atf3	14
down	GO:0006006	glucose metabolic process	23/566	178/15395	1.58813e-07	0.000369274	0.000335333	Tigar/Ldha/Pgm2/Cbr2/Tpi1/Pgk1/Gpd1/Pgam2/Ppp1r3c/Irs1/Ganc/Pfkm/Ppp1r3a/Fbp2/Igf1/Hk2/Pfkfb1/Fbn1/Dlat/Gck/Fabp5/Rbp4/Adipoq	23
down	GO:0005977	glycogen metabolic process	14/566	73/15395	3.51522e-07	0.000369274	0.000335333	Phkg1/Prkag3/Phka1/Agl/Ppp1r3c/Irs1/Stbd1/Pcdh12/Pfkm/Ppp1r3a/Ugp2/Igf1/Gck/Pygl	14
down	GO:0006073	cellular glucan metabolic process	14/566	73/15395	3.51522e-07	0.000369274	0.000335333	Phkg1/Prkag3/Phka1/Agl/Ppp1r3c/Irs1/Stbd1/Pcdh12/Pfkm/Ppp1r3a/Ugp2/Igf1/Gck/Pygl	14
down	GO:0044042	glucan metabolic process	14/566	73/15395	3.51522e-07	0.000369274	0.000335333	Phkg1/Prkag3/Phka1/Agl/Ppp1r3c/Irs1/Stbd1/Pcdh12/Pfkm/Ppp1r3a/Ugp2/Igf1/Gck/Pygl	14
down	GO:0005975	carbohydrate metabolic process	41/566	479/15395	4.50047e-07	0.00037822	0.000343457	Tigar/St8sia5/Pomk/Ldha/Prkaa2/Bpgm/Pgm2/Cbr2/Phkg1/Tpi1/Pgk1/Gpd1/Prkag3/Phka1/Agl/Pgam2/Ppp1r3c/Irs1/St3gal6/Ganc/Stbd1/Pcdh12/Pfkm/Ppp1r3a/Ugp2/Neu2/P2ry1/Fbp2/Igf1/Hk2/Pfkfb1/Fbn1/Nupr1/Inpp5j/Dlat/Gck/Fabp5/Chst1/Rbp4/Adipoq/Pygl	41
down	GO:0019318	hexose metabolic process	24/566	207/15395	6.54745e-07	0.00045854	0.000416395	Tigar/Ldha/Pgm2/Cbr2/Tpi1/Pgk1/Gpd1/Pgam2/Ppp1r3c/Irs1/Ganc/Pfkm/Ppp1r3a/Fbp2/Igf1/Hk2/Pfkfb1/Fbn1/Dlat/Gck/Fabp5/Chst1/Rbp4/Adipoq	24
down	GO:0046031	ADP metabolic process	15/566	92/15395	1.20535e-06	0.000647892	0.000588344	Tigar/Prkaa2/Bpgm/Ak3/Tpi1/Pgk1/Gpd1/Prkag3/Pgam2/Pfkm/Ak1/Igf1/Hk2/Nupr1/Gck	15
down	GO:0016052	carbohydrate catabolic process	18/566	130/15395	1.27794e-06	0.000647892	0.000588344	Tigar/Ldha/Prkaa2/Bpgm/Tpi1/Pgk1/Gpd1/Prkag3/Agl/Pgam2/Stbd1/Pfkm/Neu2/Igf1/Hk2/Nupr1/Gck/Pygl	18
down	GO:0009611	response to wounding	36/566	412/15395	1.42129e-06	0.000647892	0.000588344	Acvrl1/Vegfa/Vkorc1/Neat1/Wfdc1/Cdk5/Pf4/Enpp4/Aurka/Cd34/Col3a1/Rtn4/Rab3a/Pdgfa/Flna/Anxa2/Jak2/Cav3/Prr33/Nrep/C1galt1c1/Itgb6/Myoz1/P2ry1/Col5a1/Igf1/Col1a1/Vwf/2310040G24Rik/Anxa5/Dpysl3/Fn1/Thbd/Cd24a/Tspan8/C3	36
down	GO:0006112	energy reserve metabolic process	14/566	82/15395	1.54187e-06	0.000647892	0.000588344	Phkg1/Prkag3/Phka1/Agl/Ppp1r3c/Irs1/Stbd1/Pcdh12/Pfkm/Ppp1r3a/Ugp2/Igf1/Gck/Pygl	14
down	GO:0006165	nucleoside diphosphate phosphorylation	15/566	95/15395	1.8343e-06	0.000673205	0.00061133	Tigar/Prkaa2/Bpgm/Tpi1/Pgk1/Gpd1/Prkag3/Pgam2/Nme1/Pfkm/Ak1/Igf1/Hk2/Nupr1/Gck	15
down	GO:0009135	purine nucleoside diphosphate metabolic process	15/566	96/15395	2.10155e-06	0.000673205	0.00061133	Tigar/Prkaa2/Bpgm/Ak3/Tpi1/Pgk1/Gpd1/Prkag3/Pgam2/Pfkm/Ak1/Igf1/Hk2/Nupr1/Gck	15
down	GO:0009179	purine ribonucleoside diphosphate metabolic process	15/566	96/15395	2.10155e-06	0.000673205	0.00061133	Tigar/Prkaa2/Bpgm/Ak3/Tpi1/Pgk1/Gpd1/Prkag3/Pgam2/Pfkm/Ak1/Igf1/Hk2/Nupr1/Gck	15
down	GO:0005996	monosaccharide metabolic process	24/566	222/15395	2.31048e-06	0.000673205	0.00061133	Tigar/Ldha/Pgm2/Cbr2/Tpi1/Pgk1/Gpd1/Pgam2/Ppp1r3c/Irs1/Ganc/Pfkm/Ppp1r3a/Fbp2/Igf1/Hk2/Pfkfb1/Fbn1/Dlat/Gck/Fabp5/Chst1/Rbp4/Adipoq	24
down	GO:0046939	nucleotide phosphorylation	15/566	97/15395	2.40316e-06	0.000673205	0.00061133	Tigar/Prkaa2/Bpgm/Tpi1/Pgk1/Gpd1/Prkag3/Pgam2/Nme1/Pfkm/Ak1/Igf1/Hk2/Nupr1/Gck	15
down	GO:0009132	nucleoside diphosphate metabolic process	16/566	112/15395	3.26307e-06	0.000856964	0.0007782	Tigar/Prkaa2/Bpgm/Ak3/Tpi1/Pgk1/Gpd1/Prkag3/Pgam2/Nme1/Pfkm/Ak1/Igf1/Hk2/Nupr1/Gck	16
down	GO:0009185	ribonucleoside diphosphate metabolic process	15/566	100/15395	3.55413e-06	0.000865557	0.000786003	Tigar/Prkaa2/Bpgm/Ak3/Tpi1/Pgk1/Gpd1/Prkag3/Pgam2/Pfkm/Ak1/Igf1/Hk2/Nupr1/Gck	15
down	GO:0007519	skeletal muscle tissue development	20/566	168/15395	3.70776e-06	0.000865557	0.000786003	Homer1/Mettl21c/Rbfox1/Cdk5/Myod1/Bves/Gpc1/Lmod3/Asb2/Gpcpd1/Myoz1/Mstn/Myf6/Stac3/Popdc2/Srpk3/Nr4a1/Nupr1/Usp2/Crhr2	20
down	GO:0060537	muscle tissue development	35/566	413/15395	3.97119e-06	0.000869719	0.000789782	Igfbp5/Vegfa/Homer1/Efemp2/Speg/Mettl21c/Rbfox1/Cdk5/Myod1/Col3a1/Bves/Gpc1/Schip1/Lmod3/Ly6e/Cav3/Pi16/Jph2/Asb2/Gpcpd1/Xirp2/Myoz1/Aldh1a2/Mstn/Myf6/Stac3/Popdc2/Igf1/Srpk3/Nr4a1/Nupr1/Usp2/Col14a1/Crhr2/Rbp4	35
down	GO:0030199	collagen fibril organization	11/566	55/15395	4.13955e-06	0.000869719	0.000789782	Efemp2/Col3a1/Anxa2/Lum/Col5a1/Col1a1/Serpinh1/Sfrp2/Aebp1/Col14a1/Col1a2	11
down	GO:0072521	purine-containing compound metabolic process	30/566	329/15395	4.62719e-06	0.000925879	0.00084078	Tigar/Prkaa2/Bpgm/Dguok/Ak3/Gmpr/Nudt4/Enpp4/Crot/Tpi1/Pgk1/Gpd1/Adssl1/Nme3/Prkag3/Ampd1/Pgam2/Nme1/Pfkm/Adcy9/Ces1d/Adcy7/Ak1/Igf1/Hk2/Nupr1/Dlat/Oas1a/Gck/Gamt	30
down	GO:0055001	muscle cell development	21/566	187/15395	5.42231e-06	0.00103566	0.000940473	Vegfa/Homer1/Efemp2/Speg/Myod1/Sypl2/Tmod4/Bves/Casq1/Lmod3/Cav3/Pi16/Neurl2/Myoz1/Myf6/Stac3/Ldb3/Popdc2/Igf1/Ankrd23/Col14a1	21
down	GO:0060538	skeletal muscle organ development	20/566	174/15395	6.35575e-06	0.00112585	0.00102237	Homer1/Mettl21c/Rbfox1/Cdk5/Myod1/Bves/Gpc1/Lmod3/Asb2/Gpcpd1/Myoz1/Mstn/Myf6/Stac3/Popdc2/Srpk3/Nr4a1/Nupr1/Usp2/Crhr2	20
down	GO:0051146	striated muscle cell differentiation	27/566	284/15395	6.43036e-06	0.00112585	0.00102237	Igfbp5/Vegfa/Flt3l/Trim32/Homer1/Speg/Cd81/Myod1/Tmod4/Bves/Casq1/Lmod3/Cav3/Mamstr/Pi16/Neurl2/Hacd1/Myoz1/Neu2/Myf6/Stac3/Ldb3/Popdc2/Igf1/Tmem119/Ankrd23/Col14a1	27
down	GO:0044264	cellular polysaccharide metabolic process	14/566	93/15395	7.17425e-06	0.00120585	0.00109502	Phkg1/Prkag3/Phka1/Agl/Ppp1r3c/Irs1/Stbd1/Pcdh12/Pfkm/Ppp1r3a/Ugp2/Igf1/Gck/Pygl	14
down	GO:0006090	pyruvate metabolic process	15/566	108/15395	9.37083e-06	0.00148432	0.0013479	Tigar/Ldha/Prkaa2/Bpgm/Tpi1/Pgk1/Gpd1/Prkag3/Pgam2/Pfkm/Igf1/Hk2/Nupr1/Dlat/Gck	15
down	GO:0031589	cell-substrate adhesion	29/566	324/15395	9.53754e-06	0.00148432	0.0013479	Acvrl1/Vegfa/Efemp2/Ecm2/Thy1/Fbln2/Cdk5/Bcl6/Itga11/Bcam/Cd34/Col3a1/Gpm6b/Bves/Flna/Jak2/Hacd1/Myo1g/Col5a3/Itgb6/Myoc/Enpp2/Atp1b2/Lamb1/S100a10/Col1a1/Epdr1/Vwf/Fn1	29
down	GO:0055086	nucleobase-containing small molecule metabolic process	35/566	431/15395	1.01286e-05	0.0015109	0.00137203	Tigar/B3galnt2/Nmrk2/Prkaa2/Bpgm/Dguok/Ak3/Gmpr/Extl2/Nudt4/Enpp4/Crot/Tpi1/Pgk1/Gpd1/Adssl1/Nme3/Prkag3/Ampd1/Pgam2/Nme1/Dhodh/Pfkm/Adcy9/Ces1d/Ugp2/Adcy7/Ak1/Igf1/Hk2/Nupr1/Dlat/Oas1a/Gck/Gamt	35
down	GO:0044262	cellular carbohydrate metabolic process	25/566	259/15395	1.08401e-05	0.0015109	0.00137203	Tigar/Pomk/Phkg1/Tpi1/Prkag3/Phka1/Agl/Ppp1r3c/Irs1/Stbd1/Pcdh12/Pfkm/Ppp1r3a/Ugp2/Neu2/P2ry1/Fbp2/Igf1/Hk2/Pfkfb1/Nupr1/Inpp5j/Gck/Adipoq/Pygl	25
down	GO:0006096	glycolytic process	13/566	84/15395	1.11466e-05	0.0015109	0.00137203	Tigar/Prkaa2/Bpgm/Tpi1/Pgk1/Gpd1/Prkag3/Pgam2/Pfkm/Igf1/Hk2/Nupr1/Gck	13
down	GO:0006757	ATP generation from ADP	13/566	84/15395	1.11466e-05	0.0015109	0.00137203	Tigar/Prkaa2/Bpgm/Tpi1/Pgk1/Gpd1/Prkag3/Pgam2/Pfkm/Igf1/Hk2/Nupr1/Gck	13
down	GO:0042692	muscle cell differentiation	31/566	364/15395	1.28414e-05	0.00168623	0.00153125	Igfbp5/Vegfa/Flt3l/Trim32/Homer1/Efemp2/Speg/Cd81/Myod1/Sypl2/Tmod4/Bves/Casq1/Lmod3/Cav3/Mamstr/Pi16/Neurl2/Hacd1/Myoz1/Neu2/Myf6/Stac3/Ldb3/Popdc2/Dupd1/Igf1/Tmem119/Ankrd23/Col14a1/C3	31
down	GO:0007517	muscle organ development	27/566	299/15395	1.64609e-05	0.00209602	0.00190337	Homer1/Efemp2/Mettl21c/Rbfox1/Cdk5/Myod1/Col3a1/Bves/Gpc1/Lmod3/Ly6e/Jph2/Asb2/Gpcpd1/Unc45b/Xirp2/Myoz1/Mstn/Myf6/Ky/Stac3/Popdc2/Srpk3/Nr4a1/Nupr1/Usp2/Crhr2	27
down	GO:0019693	ribose phosphate metabolic process	28/566	317/15395	1.73183e-05	0.00214034	0.00194362	Tigar/Prkaa2/Bpgm/Dguok/Ak3/Nudt4/Crot/Tpi1/Pgk1/Gpd1/Adssl1/Nme3/Prkag3/Ampd1/Pgam2/Nme1/Dhodh/Pfkm/Adcy9/Ces1d/Adcy7/Ak1/Igf1/Hk2/Nupr1/Dlat/Gck/Pygl	28
down	GO:0009150	purine ribonucleotide metabolic process	26/566	288/15395	2.36456e-05	0.00282466	0.00256504	Tigar/Prkaa2/Bpgm/Dguok/Ak3/Nudt4/Crot/Tpi1/Pgk1/Gpd1/Adssl1/Nme3/Prkag3/Ampd1/Pgam2/Nme1/Pfkm/Adcy9/Ces1d/Adcy7/Ak1/Igf1/Hk2/Nupr1/Dlat/Gck	26
down	GO:0034765	regulation of ion transmembrane transport	37/566	487/15395	2.4854e-05	0.00282466	0.00256504	Homer1/Cacng6/Calm2/Mettl21c/Clcn1/Slc26a6/Tmem109/Thy1/Dhrs7c/Lrrc38/Cdk5/Casq1/Kcnj12/Flna/Stxbp4/Fxyd2/Scn4b/Cav3/Irs1/Jph2/Atp1b2/Kcng4/Stac3/Pea15a/Ak1/Kcnc1/Cacng1/Ifngr2/Igf1/Aoc3/Hk2/Atp1b1/Ostn/Kcnab1/Fabp5/C3/Adipoq	37
down	GO:0009259	ribonucleotide metabolic process	27/566	306/15395	2.4872e-05	0.00282466	0.00256504	Tigar/Prkaa2/Bpgm/Dguok/Ak3/Nudt4/Crot/Tpi1/Pgk1/Gpd1/Adssl1/Nme3/Prkag3/Ampd1/Pgam2/Nme1/Dhodh/Pfkm/Adcy9/Ces1d/Adcy7/Ak1/Igf1/Hk2/Nupr1/Dlat/Gck	27
down	GO:0005976	polysaccharide metabolic process	14/566	104/15395	2.65458e-05	0.0029354	0.00266561	Phkg1/Prkag3/Phka1/Agl/Ppp1r3c/Irs1/Stbd1/Pcdh12/Pfkm/Ppp1r3a/Ugp2/Igf1/Gck/Pygl	14
down	GO:0034762	regulation of transmembrane transport	37/566	491/15395	2.96512e-05	0.00319472	0.00290109	Homer1/Cacng6/Calm2/Mettl21c/Clcn1/Slc26a6/Tmem109/Thy1/Dhrs7c/Lrrc38/Cdk5/Casq1/Kcnj12/Flna/Stxbp4/Fxyd2/Scn4b/Cav3/Irs1/Jph2/Atp1b2/Kcng4/Stac3/Pea15a/Ak1/Kcnc1/Cacng1/Ifngr2/Igf1/Aoc3/Hk2/Atp1b1/Ostn/Kcnab1/Fabp5/C3/Adipoq	37
down	GO:0006163	purine nucleotide metabolic process	27/566	310/15395	3.12697e-05	0.00328488	0.00298296	Tigar/Prkaa2/Bpgm/Dguok/Ak3/Nudt4/Crot/Tpi1/Pgk1/Gpd1/Adssl1/Nme3/Prkag3/Ampd1/Pgam2/Nme1/Pfkm/Adcy9/Ces1d/Adcy7/Ak1/Igf1/Hk2/Nupr1/Dlat/Oas1a/Gck	27
down	GO:0006091	generation of precursor metabolites and energy	29/566	350/15395	4.03613e-05	0.00413654	0.00375635	Tigar/Ldha/Prkaa2/Bpgm/Dguok/Crot/Phkg1/Tpi1/Pgk1/Gpd1/Prkag3/Phka1/Agl/Pgam2/Ppp1r3c/Irs1/Stbd1/Pcdh12/Pfkm/Ppp1r3a/Ugp2/Sdhaf4/Igf1/Hk2/Nupr1/Dlat/Gck/Oxct1/Pygl	29
down	GO:0042060	wound healing	26/566	300/15395	4.74858e-05	0.00475084	0.00431419	Acvrl1/Vegfa/Vkorc1/Wfdc1/Pf4/Enpp4/Cd34/Col3a1/Rab3a/Pdgfa/Flna/Anxa2/Cav3/C1galt1c1/Itgb6/Myoz1/P2ry1/Col5a1/Igf1/Col1a1/Vwf/Anxa5/Fn1/Thbd/Tspan8/C3	26
down	GO:0014706	striated muscle tissue development	31/566	392/15395	5.36499e-05	0.00524271	0.00476085	Vegfa/Homer1/Speg/Mettl21c/Rbfox1/Cdk5/Myod1/Bves/Gpc1/Lmod3/Ly6e/Cav3/Pi16/Jph2/Asb2/Gpcpd1/Xirp2/Myoz1/Aldh1a2/Mstn/Myf6/Stac3/Popdc2/Igf1/Srpk3/Nr4a1/Nupr1/Usp2/Col14a1/Crhr2/Rbp4	31
down	GO:0010827	regulation of glucose transmembrane transport	11/566	72/15395	5.94093e-05	0.00567359	0.00515212	Stxbp4/Irs1/Pea15a/Ak1/Igf1/Aoc3/Hk2/Ostn/Fabp5/C3/Adipoq	11
down	GO:0009117	nucleotide metabolic process	30/566	377/15395	6.30389e-05	0.00588643	0.0053454	Tigar/Nmrk2/Prkaa2/Bpgm/Dguok/Ak3/Gmpr/Nudt4/Crot/Tpi1/Pgk1/Gpd1/Adssl1/Nme3/Prkag3/Ampd1/Pgam2/Nme1/Dhodh/Pfkm/Adcy9/Ces1d/Adcy7/Ak1/Igf1/Hk2/Nupr1/Dlat/Oas1a/Gck	30
down	GO:0003012	muscle system process	29/566	363/15395	7.76616e-05	0.00709422	0.00644218	Igfbp5/Smtn/Homer1/Clcn1/Mkks/Myod1/Synm/Tmod4/Casq1/Flna/Lmod3/Prkag3/Scn4b/Aif1/Cav3/Pi16/Pgam2/Ar/Myoc/Map2k6/Myoz1/Myl1/Mstn/P2ry1/Stac3/Igf1/Atp1b1/Tpm2/Col14a1	29
down	GO:0034341	response to interferon-gamma	14/566	115/15395	8.20767e-05	0.007338	0.00666356	Slc26a6/Cdc42ep2/Bst2/Stxbp4/Jak2/Ccl24/Gbp2/Gbp4/Vim/Aqp4/H2-Ab1/H2-Eb1/Cd74/H2-Aa	14
down	GO:0006753	nucleoside phosphate metabolic process	30/566	383/15395	8.3942e-05	0.00734842	0.00667302	Tigar/Nmrk2/Prkaa2/Bpgm/Dguok/Ak3/Gmpr/Nudt4/Crot/Tpi1/Pgk1/Gpd1/Adssl1/Nme3/Prkag3/Ampd1/Pgam2/Nme1/Dhodh/Pfkm/Adcy9/Ces1d/Adcy7/Ak1/Igf1/Hk2/Nupr1/Dlat/Oas1a/Gck	30
down	GO:0031099	regeneration	15/566	130/15395	8.60542e-05	0.00737959	0.00670132	Cd81/Thy1/Myod1/Aurka/Rtn4/Ccnd1/Flna/Itpr1/Jak2/Nrep/Myoz1/Mstn/Myf6/Igf1/Fzd9	15
down	GO:0019886	antigen processing and presentation of exogenous peptide antigen via MHC class II	5/566	14/15395	0.000100249	0.00842495	0.0076506	H2-DMb1/H2-Ab1/H2-Eb1/Cd74/H2-Aa	5
down	GO:0005978	glycogen biosynthetic process	8/566	42/15395	0.000124163	0.00984398	0.00893921	Phkg1/Prkag3/Ppp1r3c/Irs1/Ppp1r3a/Ugp2/Igf1/Gck	8
down	GO:0009250	glucan biosynthetic process	8/566	42/15395	0.000124163	0.00984398	0.00893921	Phkg1/Prkag3/Ppp1r3c/Irs1/Ppp1r3a/Ugp2/Igf1/Gck	8
down	GO:0035456	response to interferon-beta	8/566	42/15395	0.000124163	0.00984398	0.00893921	Bst2/Tgtp2/Cdc34/F830016B08Rik/Gbp2/Ifit3/Igtp/Gm4841	8
down	GO:0035458	cellular response to interferon-beta	7/566	32/15395	0.000132111	0.0102802	0.00933533	Tgtp2/Cdc34/F830016B08Rik/Gbp2/Ifit3/Igtp/Gm4841	7
down	GO:0014902	myotube differentiation	13/566	109/15395	0.000180175	0.0137654	0.0125002	Flt3l/Homer1/Cd81/Myod1/Lmod3/Cav3/Mamstr/Hacd1/Neu2/Myf6/Stac3/Igf1/Tmem119	13
down	GO:0015980	energy derivation by oxidation of organic compounds	20/566	221/15395	0.000195791	0.0146044	0.0132621	Tigar/Ldha/Dguok/Phkg1/Gpd1/Prkag3/Phka1/Agl/Ppp1r3c/Irs1/Stbd1/Pcdh12/Pfkm/Ppp1r3a/Ugp2/Sdhaf4/Igf1/Dlat/Gck/Pygl	20
down	GO:0044275	cellular carbohydrate catabolic process	7/566	34/15395	0.000198109	0.0146044	0.0132621	Tigar/Tpi1/Agl/Stbd1/Pfkm/Neu2/Pygl	7
down	GO:0050817	coagulation	15/566	142/15395	0.000232454	0.0168409	0.015293	Vkorc1/Pf4/Enpp4/Cd34/Hs3st5/Pdgfa/Anxa2/C1galt1c1/P2ry1/Vwf/Anxa5/Fn1/Thbd/Tspan8/C3	15
down	GO:0050818	regulation of coagulation	9/566	59/15395	0.000280337	0.019474	0.0176842	Vkorc1/Enpp4/Cd34/Hs3st5/Pdgfa/Anxa2/Anxa5/Thbd/Tspan8	9
down	GO:0002495	antigen processing and presentation of peptide antigen via MHC class II	5/566	17/15395	0.000282703	0.019474	0.0176842	H2-DMb1/H2-Ab1/H2-Eb1/Cd74/H2-Aa	5
down	GO:0048875	chemical homeostasis within a tissue	5/566	17/15395	0.000282703	0.019474	0.0176842	Vegfa/Homer1/Rcn3/Itgb6/Ctsh	5
down	GO:0051155	positive regulation of striated muscle cell differentiation	8/566	48/15395	0.000327066	0.0221666	0.0201292	Trim32/Myod1/Lmod3/Cav3/Mamstr/Neu2/Myf6/Igf1	8
down	GO:0033500	carbohydrate homeostasis	19/566	214/15395	0.000357486	0.0234712	0.0213139	Igfbp5/Arrb1/Prkaa2/Stxbp4/Cav3/Pfkm/Dupd1/Igf1/Nmb/Hk2/Fbn1/Aqp4/Gck/Crhr2/Fabp5/Rbp4/Adipoq/Oxct1/Pygl	19
down	GO:0042593	glucose homeostasis	19/566	214/15395	0.000357486	0.0234712	0.0213139	Igfbp5/Arrb1/Prkaa2/Stxbp4/Cav3/Pfkm/Dupd1/Igf1/Nmb/Hk2/Fbn1/Aqp4/Gck/Crhr2/Fabp5/Rbp4/Adipoq/Oxct1/Pygl	19
down	GO:0055002	striated muscle cell development	13/566	117/15395	0.000365165	0.0236065	0.0214368	Vegfa/Homer1/Myod1/Tmod4/Casq1/Lmod3/Cav3/Neurl2/Myoz1/Myf6/Stac3/Ldb3/Ankrd23	13
down	GO:0002504	antigen processing and presentation of peptide or polysaccharide antigen via MHC class II	5/566	18/15395	0.000379668	0.0241722	0.0219505	H2-DMb1/H2-Ab1/H2-Eb1/Cd74/H2-Aa	5
down	GO:0007160	cell-matrix adhesion	18/566	199/15395	0.000405022	0.0254016	0.0230669	Acvrl1/Vegfa/Efemp2/Thy1/Cdk5/Bcl6/Itga11/Bcam/Cd34/Col3a1/Gpm6b/Col5a3/Itgb6/Myoc/Enpp2/S100a10/Epdr1/Fn1	18
down	GO:0034764	positive regulation of transmembrane transport	18/566	200/15395	0.000430258	0.0262021	0.0237938	Slc26a6/Thy1/Lrrc38/Cdk5/Casq1/Flna/Irs1/Jph2/Atp1b2/Stac3/Ak1/Kcnc1/Ifngr2/Igf1/Aoc3/Atp1b1/C3/Adipoq	18
down	GO:0034767	positive regulation of ion transmembrane transport	18/566	200/15395	0.000430258	0.0262021	0.0237938	Slc26a6/Thy1/Lrrc38/Cdk5/Casq1/Flna/Irs1/Jph2/Atp1b2/Stac3/Ak1/Kcnc1/Ifngr2/Igf1/Aoc3/Atp1b1/C3/Adipoq	18
down	GO:1904659	glucose transmembrane transport	11/566	90/15395	0.000450745	0.0270576	0.0245707	Stxbp4/Irs1/Pea15a/Ak1/Igf1/Aoc3/Hk2/Ostn/Fabp5/C3/Adipoq	11
down	GO:0010830	regulation of myotube differentiation	7/566	39/15395	0.000483108	0.0285918	0.0259639	Myod1/Lmod3/Cav3/Mamstr/Neu2/Myf6/Tmem119	7
down	GO:0008645	hexose transmembrane transport	11/566	91/15395	0.000496076	0.0289516	0.0262906	Stxbp4/Irs1/Pea15a/Ak1/Igf1/Aoc3/Hk2/Ostn/Fabp5/C3/Adipoq	11
down	GO:0015749	monosaccharide transmembrane transport	11/566	92/15395	0.000545156	0.0313095	0.0284318	Stxbp4/Irs1/Pea15a/Ak1/Igf1/Aoc3/Hk2/Ostn/Fabp5/C3/Adipoq	11
down	GO:1903035	negative regulation of response to wounding	10/566	78/15395	0.000553145	0.0313095	0.0284318	Wfdc1/Cd34/Rtn4/Pdgfa/Anxa2/Myoz1/Anxa5/Thbd/Cd24a/Tspan8	10
down	GO:1903959	regulation of anion transmembrane transport	12/566	107/15395	0.000558831	0.0313095	0.0284318	Slc26a6/Stxbp4/Irs1/Pea15a/Ak1/Igf1/Aoc3/Hk2/Ostn/Fabp5/C3/Adipoq	12
down	GO:0051149	positive regulation of muscle cell differentiation	9/566	65/15395	0.000586693	0.032438	0.0294566	Trim32/Efemp2/Myod1/Lmod3/Cav3/Mamstr/Neu2/Myf6/Igf1	9
down	GO:0034219	carbohydrate transmembrane transport	11/566	93/15395	0.000598225	0.0325412	0.0295503	Stxbp4/Irs1/Pea15a/Ak1/Igf1/Aoc3/Hk2/Ostn/Fabp5/C3/Adipoq	11
down	GO:0007596	blood coagulation	14/566	139/15395	0.000604048	0.0325412	0.0295503	Vkorc1/Pf4/Enpp4/Cd34/Pdgfa/Anxa2/C1galt1c1/P2ry1/Vwf/Anxa5/Fn1/Thbd/Tspan8/C3	14
down	GO:0010959	regulation of metal ion transport	20/566	242/15395	0.000637475	0.0339072	0.0307908	Orai1/Homer1/Camk2a/Cacng6/Calm2/Mettl21c/Thy1/Dhrs7c/Cdk5/Casq1/Itpr1/Cav3/Jph2/Atp1b2/Stac3/Cacng1/Igf1/Atp1b1/Usp2/Crhr2	20
down	GO:0016051	carbohydrate biosynthetic process	16/566	173/15395	0.000655621	0.0343784	0.0312186	Phkg1/Tpi1/Pgk1/Gpd1/Prkag3/Pgam2/Ppp1r3c/Irs1/Ppp1r3a/Ugp2/P2ry1/Fbp2/Igf1/Gck/Rbp4/Adipoq	16
down	GO:0050819	negative regulation of coagulation	7/566	41/15395	0.000662696	0.0343784	0.0312186	Cd34/Hs3st5/Pdgfa/Anxa2/Anxa5/Thbd/Tspan8	7
down	GO:0007599	hemostasis	14/566	141/15395	0.000696935	0.0353367	0.0320889	Vkorc1/Pf4/Enpp4/Cd34/Pdgfa/Anxa2/C1galt1c1/P2ry1/Vwf/Anxa5/Fn1/Thbd/Tspan8/C3	14
down	GO:0031032	actomyosin structure organization	17/566	191/15395	0.000697989	0.0353367	0.0320889	Rtkn/Fhod1/Arhgef10l/Arrb1/Mkks/Pfn2/Tmod4/Casq1/Lmod3/Cav3/Neurl2/Myoc/Myoz1/Ldb3/S100a10/Ankrd23/Pfn1	17
down	GO:0150117	positive regulation of cell-substrate junction organization	6/566	31/15395	0.000807621	0.0404003	0.036687	Vegfa/Mapre2/Thy1/Myoc/Enpp2/S100a10	6
down	GO:0030193	regulation of blood coagulation	8/566	55/15395	0.000842489	0.0416487	0.0378207	Vkorc1/Enpp4/Cd34/Pdgfa/Anxa2/Anxa5/Thbd/Tspan8	8
down	GO:0030879	mammary gland development	13/566	128/15395	0.000865597	0.0422935	0.0384062	Igfbp5/Vegfa/Orai1/Neurl1a/Rtn4/Ccnd1/Jak2/Cav3/Irs1/Ar/Nme1/Prl2c1/Igf1	13
down	GO:1900046	regulation of hemostasis	8/566	56/15395	0.00095184	0.0454905	0.0413095	Vkorc1/Enpp4/Cd34/Pdgfa/Anxa2/Anxa5/Thbd/Tspan8	8
down	GO:0051924	regulation of calcium ion transport	19/566	232/15395	0.00096185	0.0454905	0.0413095	Orai1/Homer1/Camk2a/Cacng6/Calm2/Mettl21c/Thy1/Dhrs7c/Cdk5/Casq1/Itpr1/Cav3/Jph2/Stac3/Cacng1/Igf1/Atp1b1/Usp2/Crhr2	19
down	GO:0071634	regulation of transforming growth factor beta production	6/566	32/15395	0.000963508	0.0454905	0.0413095	Laptm4b/Cd34/Itgb6/Lum/Fn1/Cd24a	6
down	GO:0043501	skeletal muscle adaptation	5/566	22/15395	0.00103311	0.0482349	0.0438016	Igfbp5/Myod1/Ar/Myoc/Myoz1	5

## Sheet: GO MF
ID	Description	GeneRatio	BgRatio	pvalue	p.adjust	qvalue	geneID	Count
GO:0005201	extracellular matrix structural constituent	25/1054	127/15273	1.58381e-06	0.00140325	0.00129539	Ogn/Efemp2/Col6a3/Fbln2/Col6a2/Col6a1/Col3a1/Vwa1/Tinag/Lama4/Col5a3/Emid1/Lum/Emilin2/Mfap5/Bmper/Col5a1/Lamb1/Col1a1/Vwf/Fbn1/Fn1/Col14a1/Col1a2/Adipoq	25
GO:0005518	collagen binding	16/1054	64/15273	4.9277e-06	0.00218297	0.00201517	Ecm2/Pcolce/Lox/Itga11/Col6a2/Col6a1/Gpc1/Pdgfa/Lum/Sparcl1/Podn/Vwf/Serpinh1/Aebp1/Pak1/Musk	16
GO:1901681	sulfur compound binding	32/1054	216/15273	3.34272e-05	0.00987216	0.0091133	Vegfa/Clec3b/Efemp2/Ecm2/Pcolce/Gpnmb/Eva1c/Gnmt/Pf4/Cd34/Eci2/Acacb/Bmp4/Gstm2/Cfh/Pitpna/Col5a3/Acbd3/Fbln7/Fstl1/Acadl/Mstn/Col5a1/Grem2/Pank1/Dpysl3/Pcsk6/Saa1/Fbn1/Fn1/Acadvl/Adamts15	32
GO:0048407	platelet-derived growth factor binding	6/1054	12/15273	6.85339e-05	0.0151803	0.0140134	Col6a1/Col3a1/Pdgfa/Col5a1/Col1a1/Col1a2	6

## Sheet: GO MF UP-DOWN
Cluster	ID	Description	GeneRatio	BgRatio	pvalue	p.adjust	qvalue	geneID	Count
up	GO:0061629	RNA polymerase II-specific DNA-binding transcription factor binding	22/486	269/15273	5.15935e-05	0.0155973	0.0146187	Ctdp1/Ifrd1/Kdm3a/Gabarapl1/Stat3/Cry2/Ipo13/Tbx6/Arid5a/Daxx/Brms1/Rbl2/Ppard/Fus/Tacc2/Sin3a/Sirt1/Rela/Arntl/Ankrd2/Nfkbia/Dusp26	22
up	GO:0051721	protein phosphatase 2A binding	7/486	32/15273	5.33424e-05	0.0155973	0.0146187	Strn4/Shc1/Dab2ip/Eif4ebp1/Sphk1/Adrb2/Foxo1	7
up	GO:0140297	DNA-binding transcription factor binding	27/486	375/15273	7.02583e-05	0.0155973	0.0146187	Ctdp1/Runx1/Ifrd1/Kdm3a/Gabarapl1/Stat3/Cry2/Ipo13/Tbx6/Arid5a/Daxx/Atf4/Brms1/Rbl2/Ppard/Fus/Tacc2/Sin3a/Sirt1/Pias4/Rela/Wwp2/Arntl/Sik1/Ankrd2/Nfkbia/Dusp26	27
up	GO:0019902	phosphatase binding	17/486	199/15273	0.000215392	0.0358627	0.0336124	Ell/Strn4/Ppp1r15a/Stat3/Tbk1/Shc1/Cry2/Dab2ip/Mtmr4/Eif4ebp1/Sphk1/Nol3/Adrb2/Irs2/Foxo1/Lgals3/Smtnl1	17
down	GO:0005201	extracellular matrix structural constituent	25/568	127/15273	6.27942e-12	4.3014e-09	3.9329e-09	Ogn/Efemp2/Col6a3/Fbln2/Col6a2/Col6a1/Col3a1/Vwa1/Tinag/Lama4/Col5a3/Emid1/Lum/Emilin2/Mfap5/Bmper/Col5a1/Lamb1/Col1a1/Vwf/Fbn1/Fn1/Col14a1/Col1a2/Adipoq	25
down	GO:0005518	collagen binding	13/568	64/15273	5.22104e-07	0.00017882	0.000163501	Ecm2/Pcolce/Itga11/Col6a2/Col6a1/Gpc1/Pdgfa/Lum/Sparcl1/Podn/Vwf/Serpinh1/Aebp1	13
down	GO:0048407	platelet-derived growth factor binding	6/568	12/15273	1.96664e-06	0.000414536	0.000379022	Col6a1/Col3a1/Pdgfa/Col5a1/Col1a1/Col1a2	6
down	GO:0030020	extracellular matrix structural constituent conferring tensile strength	9/568	34/15273	2.91322e-06	0.000414536	0.000379022	Col6a3/Col6a2/Col6a1/Col3a1/Col5a3/Col5a1/Col1a1/Col14a1/Col1a2	9
down	GO:0030545	receptor regulator activity	33/568	369/15273	3.02581e-06	0.000414536	0.000379022	Gdf1/Vegfa/Flt3l/Crlf1/Ogn/Sema6c/Cdc42ep2/Cdk5/Pf4/Ntf5/Pdgfa/Ly6e/Ccl24/Sema4a/Metrn/Fgf6/Mstn/Prl2c1/Ly6g6e/Igf1/Grem2/Retnla/Nmb/Sfrp2/Sema3b/Fbn1/Crhr2/Ostn/Gdf10/Penk/Adipoq/Dkk3/Retn	33
down	GO:0030546	signaling receptor activator activity	31/568	344/15273	5.16213e-06	0.000589343	0.000538854	Gdf1/Vegfa/Flt3l/Crlf1/Ogn/Sema6c/Cdc42ep2/Cdk5/Pf4/Ntf5/Pdgfa/Ccl24/Sema4a/Metrn/Fgf6/Mstn/Prl2c1/Ly6g6e/Igf1/Grem2/Retnla/Nmb/Sfrp2/Sema3b/Fbn1/Crhr2/Ostn/Gdf10/Penk/Adipoq/Retn	31
down	GO:0030246	carbohydrate binding	22/568	221/15273	2.68088e-05	0.00236615	0.00216344	Clec3b/Cd248/Cd34/Ogfod3/Cd209f/Agl/P4ha2/Ppp1r3c/Ganc/Gpcpd1/Stbd1/Enpp2/Pfkm/Ppp1r3a/Ugp2/Galnt16/Hk2/Cd24a/Cd209g/Gck/Cd209d/Pygl	22
down	GO:0048018	receptor ligand activity	29/568	339/15273	2.76339e-05	0.00236615	0.00216344	Gdf1/Vegfa/Flt3l/Crlf1/Ogn/Sema6c/Cdc42ep2/Pf4/Ntf5/Pdgfa/Ccl24/Sema4a/Metrn/Fgf6/Mstn/Prl2c1/Igf1/Grem2/Retnla/Nmb/Sfrp2/Sema3b/Fbn1/Crhr2/Ostn/Gdf10/Penk/Adipoq/Retn	29
down	GO:0005178	integrin binding	15/568	122/15273	4.67573e-05	0.00355875	0.00325387	Cd81/Thy1/Col3a1/Fap/Itgb6/Cib2/S1pr3/Lamb1/Igf1/Vwf/Icam2/Fbn1/Fn1/Tspan8/Itgb1bp2	15
down	GO:0005198	structural molecule activity	36/568	491/15273	8.42289e-05	0.00576968	0.00527539	Tubd1/Ogn/Homer1/Efemp2/Col6a3/Nexn/Fbln2/Synm/Col6a2/Col6a1/Col3a1/Vwa1/Bves/Tinag/Tuba1a/Lama4/Col5a3/Emid1/Hspb2/Lum/Myl1/Emilin2/Pdlim3/Mfap5/Bmper/Col5a1/Lamb1/Col1a1/Vwf/Fbn1/Fn1/Vim/Tpm2/Col14a1/Col1a2/Adipoq	36
down	GO:0005539	glycosaminoglycan binding	18/568	179/15273	0.000124832	0.00723109	0.0066116	Vegfa/Clec3b/Efemp2/Ecm2/Pcolce/Pf4/Extl2/Stab1/Col5a3/Fbln7/Fstl1/Mstn/Col5a1/Grem2/Dpysl3/Pcsk6/Fbn1/Fn1	18
down	GO:0008201	heparin binding	15/568	133/15273	0.000126676	0.00723109	0.0066116	Vegfa/Clec3b/Efemp2/Ecm2/Pcolce/Pf4/Col5a3/Fbln7/Fstl1/Mstn/Col5a1/Grem2/Pcsk6/Fbn1/Fn1	15
down	GO:0030247	polysaccharide binding	6/568	23/15273	0.000151387	0.00797692	0.00729354	Agl/Ppp1r3c/Gpcpd1/Stbd1/Enpp2/Ppp1r3a	6
down	GO:0044325	ion channel binding	14/568	123/15273	0.000191391	0.00936448	0.00856222	Calm1/Homer1/Calm2/Arrb1/Lrrc38/Flna/Itpr1/Scn4b/Cav3/Kcng4/Ank1/Kcnc1/S100a10/Kcnab1	14
down	GO:0019838	growth factor binding	14/568	128/15273	0.000291095	0.013095	0.0119732	Igfbp5/Acvrl1/Vegfa/Col6a1/Col3a1/Sec61b/Gpc1/Pdgfa/Col5a1/Col1a1/Pcsk6/Fgfbp1/Col1a2/Htra4	14
down	GO:0005509	calcium ion binding	34/568	485/15273	0.00030587	0.013095	0.0119732	Plcd4/Calm1/Clec3b/Efemp2/Cd248/Rcn3/Calm2/Fbln2/Pdp1/Rcn1/Casq1/Itpr1/Anxa2/S100a11/Aif1/Adgre5/Stab1/Pcdh12/Enpp2/S100a4/Fbln7/Fstl1/Myl1/Sparcl1/Myl9/Cib2/S100a10/Epdr1/Aoc3/Anxa5/Vldlr/Fbn1/Thbd/Itgb1bp2	34
down	GO:0019200	carbohydrate kinase activity	5/568	20/15273	0.00068097	0.0266105	0.0243308	Pomk/Pfkm/Hk2/Pfkfb1/Gck	5
down	GO:0004724	magnesium-dependent protein serine/threonine phosphatase activity	4/568	12/15273	0.000738101	0.0266105	0.0243308	Ppm1j/Pdp1/Ppm1m/Ppm1l	4
down	GO:0005536	glucose binding	4/568	12/15273	0.000738101	0.0266105	0.0243308	Ugp2/Hk2/Gck/Pygl	4
down	GO:0005179	hormone activity	10/568	81/15273	0.000817057	0.0279842	0.0255868	Metrn/Prl2c1/Igf1/Retnla/Nmb/Fbn1/Crhr2/Ostn/Adipoq/Retn	10
down	GO:0019205	nucleobase-containing compound kinase activity	6/568	32/15273	0.00102254	0.0322247	0.029464	Dguok/Ak3/Nme3/Ak6/Nme1/Ak1	6
down	GO:0051371	muscle alpha-actinin binding	4/568	13/15273	0.00103495	0.0322247	0.029464	Pdlim2/Pdlim7/Pdlim3/Ldb3	4
down	GO:1901681	sulfur compound binding	18/568	216/15273	0.00120829	0.0359861	0.0329032	Vegfa/Clec3b/Efemp2/Ecm2/Pcolce/Pf4/Cd34/Pitpna/Col5a3/Fbln7/Fstl1/Mstn/Col5a1/Grem2/Dpysl3/Pcsk6/Fbn1/Fn1	18
down	GO:0003779	actin binding	27/568	391/15273	0.00154669	0.0441451	0.0403631	Klhl17/Smtn/Pdlim2/Fhod1/Nexn/Pfn2/Myoz3/Abra/Tmod4/Tmsb10/Pdlim7/Flna/Lmod3/Adssl1/Aif1/Myo1g/S100a4/Marcks/Xirp2/Myoz1/Pdlim3/Ldb3/Palld/Lsp1/Tpm2/Pfn1/Actr3b	27

## Sheet: GO CC
ID	Description	GeneRatio	BgRatio	pvalue	p.adjust	qvalue	geneID	Count
GO:0030016	myofibril	37/1063	209/15508	8.34566e-08	2.55645e-05	2.43215e-05	Smtnl2/Trim32/Homer1/Pdlim2/Nexn/Myoz3/Myod1/Abra/Synm/Tmod4/Pdlim7/Casq1/Flna/Lmod3/Cav3/Jph2/Timp4/Xirp2/Twf2/Ank1/Myoz1/Myl1/Pdlim3/Ky/Myl9/Ldb3/Ak1/Palld/Anxa5/Myl12a/Nrap/Ankrd2/Tpm2/Ankrd23/Pak1/Itgb1bp2/Smtnl1	37
GO:0030017	sarcomere	34/1063	185/15508	1.09547e-07	2.55645e-05	2.43215e-05	Smtnl2/Trim32/Homer1/Pdlim2/Nexn/Myoz3/Abra/Synm/Tmod4/Pdlim7/Casq1/Flna/Lmod3/Cav3/Jph2/Timp4/Xirp2/Ank1/Myoz1/Pdlim3/Ky/Myl9/Ldb3/Ak1/Palld/Anxa5/Myl12a/Nrap/Ankrd2/Tpm2/Ankrd23/Pak1/Itgb1bp2/Smtnl1	34
GO:0043292	contractile fiber	38/1063	222/15508	1.39189e-07	2.55645e-05	2.43215e-05	Smtnl2/Trim32/Homer1/Pdlim2/Trim63/Nexn/Myoz3/Myod1/Abra/Synm/Tmod4/Pdlim7/Casq1/Flna/Lmod3/Cav3/Jph2/Timp4/Xirp2/Twf2/Ank1/Myoz1/Myl1/Pdlim3/Ky/Myl9/Ldb3/Ak1/Palld/Anxa5/Myl12a/Nrap/Ankrd2/Tpm2/Ankrd23/Pak1/Itgb1bp2/Smtnl1	38
GO:0031674	I band	27/1063	137/15508	5.2473e-07	7.22816e-05	6.87673e-05	Smtnl2/Homer1/Pdlim2/Nexn/Myoz3/Synm/Pdlim7/Casq1/Flna/Cav3/Jph2/Xirp2/Ank1/Myoz1/Pdlim3/Ky/Myl9/Ldb3/Palld/Anxa5/Myl12a/Nrap/Ankrd2/Ankrd23/Pak1/Itgb1bp2/Smtnl1	27
GO:0062023	collagen-containing extracellular matrix	48/1063	333/15508	7.42487e-07	8.18221e-05	7.78439e-05	Ctsl/Runx1/Vegfa/Lgals4/Ogn/Efemp2/Ecm2/Col6a3/Fbln2/Lox/Pf4/Col6a2/Col6a1/Col3a1/Vwa1/Gpc1/Tinag/Anxa2/S100a11/Angptl6/Lama4/Col5a3/Myoc/Emid1/Lum/Sod3/Emilin2/Sparcl1/Mfap5/Bmper/Col5a1/Lamb1/S100a10/Igf1/Col1a1/Vwf/Serpinh1/Anxa5/Pcsk6/Fbn1/Fn1/Col14a1/Col1a2/Cilp/Adamtsl4/Serpinf1/Adamts15/Lgals3	48
GO:0031012	extracellular matrix	55/1063	424/15508	3.45887e-06	0.000292519	0.000278297	Ctsl/Runx1/Vegfa/Lgals4/Clec3b/Ogn/Efemp2/Ecm2/Col6a3/Fbln2/Lox/Pf4/Col6a2/Col6a1/Col3a1/Vwa1/Gpc1/Tinag/Lingo3/Anxa2/S100a11/Wnt11/Angptl6/Lama4/Col5a3/Myoc/Emid1/Lum/Timp4/Fbln7/Sod3/Emilin2/Sparcl1/Lrrc17/Mfap5/Lingo4/Bmper/Col5a1/Lamb1/S100a10/Igf1/Col1a1/Vwf/Serpinh1/Anxa5/Pcsk6/Fbn1/Fn1/Col14a1/Col1a2/Cilp/Adamtsl4/Serpinf1/Adamts15/Lgals3	55
GO:0030312	external encapsulating structure	55/1063	425/15508	3.71622e-06	0.000292519	0.000278297	Ctsl/Runx1/Vegfa/Lgals4/Clec3b/Ogn/Efemp2/Ecm2/Col6a3/Fbln2/Lox/Pf4/Col6a2/Col6a1/Col3a1/Vwa1/Gpc1/Tinag/Lingo3/Anxa2/S100a11/Wnt11/Angptl6/Lama4/Col5a3/Myoc/Emid1/Lum/Timp4/Fbln7/Sod3/Emilin2/Sparcl1/Lrrc17/Mfap5/Lingo4/Bmper/Col5a1/Lamb1/S100a10/Igf1/Col1a1/Vwf/Serpinh1/Anxa5/Pcsk6/Fbn1/Fn1/Col14a1/Col1a2/Cilp/Adamtsl4/Serpinf1/Adamts15/Lgals3	55
GO:0030018	Z disc	23/1063	124/15508	1.03735e-05	0.000714478	0.00067974	Homer1/Pdlim2/Nexn/Myoz3/Synm/Pdlim7/Casq1/Flna/Cav3/Jph2/Xirp2/Ank1/Myoz1/Pdlim3/Ky/Myl9/Ldb3/Palld/Anxa5/Myl12a/Nrap/Pak1/Itgb1bp2	23
GO:1902911	protein kinase complex	19/1063	92/15508	1.23129e-05	0.000753824	0.000717173	Ccno/Cdkn1a/Prkaa2/Cdk5/Igf1r/Phkg2/Phkg1/Ccnd1/Atg13/Prkag3/Ulk1/Phka1/Acvr1b/Uvrag/Irs1/Ccnd2/Ccng1/Cnppd1/Amhr2	19
GO:0005583	fibrillar collagen trimer	6/1063	11/15508	3.50232e-05	0.00175435	0.00166905	Col3a1/Col5a3/Lum/Col5a1/Col1a1/Col1a2	6
GO:0098643	banded collagen fibril	6/1063	11/15508	3.50232e-05	0.00175435	0.00166905	Col3a1/Col5a3/Lum/Col5a1/Col1a1/Col1a2	6
GO:1902554	serine/threonine protein kinase complex	15/1063	76/15508	0.000170093	0.00781011	0.00743039	Ccno/Cdkn1a/Cdk5/Phkg2/Phkg1/Ccnd1/Atg13/Ulk1/Phka1/Acvr1b/Uvrag/Ccnd2/Ccng1/Cnppd1/Amhr2	15
GO:0005581	collagen trimer	14/1063	70/15508	0.000240166	0.0101794	0.00968444	Col6a3/Lox/Col6a2/Col6a1/Col3a1/Col5a3/Emid1/Lum/Emilin2/Col5a1/Col1a1/Col14a1/Col1a2/Adipoq	14
GO:0005811	lipid droplet	15/1063	80/15508	0.00030718	0.0120897	0.0115019	Sigmar1/Atg2a/Abhd4/Ctdnep1/Spg20/Rab3gap1/Anxa2/Plin4/Plin5/Ces1d/Pnpla7/Pnpla2/Hsd3b7/Cidea/Ces1f	15
GO:0000502	proteasome complex	12/1063	58/15508	0.000475317	0.01746	0.0166111	Zfand2a/Psmb8/Psmc1/Psmb9/Ubqln1/Psmd11/Psmc4/Psmb3/Psma5/Psmd3/Psmd4/Psmd1	12
GO:0042383	sarcolemma	23/1063	160/15508	0.000574942	0.0197996	0.0188369	Cacng6/Col6a3/Clcn1/Igf1r/Synm/Col6a2/Col6a1/Bves/Casq1/Kcnj12/Anxa2/Cav3/Fas/Stbd1/Ank1/Fgf6/Popdc2/Cacng1/Cib2/Adrb2/Anxa5/Atp1b1/Aqp4	23
GO:0098644	complex of collagen trimers	6/1063	17/15508	0.000656049	0.0212637	0.0202299	Col3a1/Col5a3/Lum/Col5a1/Col1a1/Col1a2	6
GO:0005773	vacuole	51/1063	477/15508	0.00103141	0.0315726	0.0300375	Ctsl/Rab9/Sidt2/Slc39a14/Trp53inp1/Gabarapl1/Naaa/Atp6v1h/Neu1/Laptm4b/Bri3/Nbr1/Tmem25/Cd34/Hgs/Arl8a/Ubqln1/Map1lc3b/Rab3a/Tinag/Sppl2b/Anxa2/Ulk1/Bace1/Uvrag/Sqstm1/Slc46a3/Pip4k2c/Got1/Atp13a2/Napb/Tmbim1/H2-DMb1/Npc1/Srpx/Mt1/Bbc3/Il4i1/Epdr1/Thbd/Prkcd/Ctsh/Ifi30/Ffar4/H2-Eb1/Ctla2a/Arrdc3/Acp5/Cd74/H2-Aa/Ctla2b	51
GO:1905369	endopeptidase complex	12/1063	64/15508	0.00119764	0.0347316	0.0330429	Zfand2a/Psmb8/Psmc1/Psmb9/Ubqln1/Psmd11/Psmc4/Psmb3/Psma5/Psmd3/Psmd4/Psmd1	12

## Sheet: GO CC UP-DOWN
Cluster	ID	Description	GeneRatio	BgRatio	pvalue	p.adjust	qvalue	geneID	Count
up	GO:0000502	proteasome complex	10/486	58/15508	1.12596e-05	0.00486118	0.00469549	Zfand2a/Psmc1/Ubqln1/Psmd11/Psmc4/Psmb3/Psma5/Psmd3/Psmd4/Psmd1	10
up	GO:1905369	endopeptidase complex	10/486	64/15508	2.76282e-05	0.00486118	0.00469549	Zfand2a/Psmc1/Ubqln1/Psmd11/Psmc4/Psmb3/Psma5/Psmd3/Psmd4/Psmd1	10
up	GO:0005838	proteasome regulatory particle	6/486	21/15508	3.3372e-05	0.00486118	0.00469549	Psmc1/Psmd11/Psmc4/Psmd3/Psmd4/Psmd1	6
up	GO:0022624	proteasome accessory complex	6/486	23/15508	5.88566e-05	0.00643009	0.00621092	Psmc1/Psmd11/Psmc4/Psmd3/Psmd4/Psmd1	6
up	GO:0005776	autophagosome	9/486	67/15508	0.000230177	0.017665	0.0170629	Trp53inp1/Gabarapl1/Nbr1/Ubqln1/Map1lc3b/Ulk1/Uvrag/Sqstm1/Pip4k2c	9
up	GO:0005773	vacuole	30/486	477/15508	0.00024254	0.017665	0.0170629	Ctsl/Rab9/Sidt2/Slc39a14/Trp53inp1/Gabarapl1/Atp6v1h/Neu1/Bri3/Nbr1/Hgs/Arl8a/Ubqln1/Map1lc3b/Ulk1/Uvrag/Sqstm1/Pip4k2c/Got1/Napb/Tmbim1/Npc1/Mt1/Bbc3/Prkcd/Ifi30/Ffar4/Ctla2a/Arrdc3/Ctla2b	30
up	GO:0016607	nuclear speck	21/486	291/15508	0.000349958	0.020459	0.0197617	Ell/Hbp1/Bnip3l/Cbll1/Syf2/Cwc22/Rbm8a/Dhx15/Cry2/Taf5l/Ythdc1/Poldip3/Gadd45a/Maml1/Bclaf1/Dazap2/Itpkc/Setd1a/Dhx36/Sap130/Srsf5	21
up	GO:0008540	proteasome regulatory particle, base subcomplex	4/486	12/15508	0.000385953	0.020459	0.0197617	Psmc1/Psmc4/Psmd4/Psmd1	4
up	GO:1905368	peptidase complex	10/486	88/15508	0.000421352	0.020459	0.0197617	Zfand2a/Psmc1/Ubqln1/Psmd11/Psmc4/Psmb3/Psma5/Psmd3/Psmd4/Psmd1	10
up	GO:0000974	Prp19 complex	4/486	13/15508	0.000543736	0.0237613	0.0229514	Syf2/Ctnnbl1/Xab2/Polr2a	4
up	GO:0005811	lipid droplet	9/486	80/15508	0.000872149	0.0346481	0.0334672	Atg2a/Abhd4/Spg20/Rab3gap1/Plin4/Plin5/Pnpla7/Pnpla2/Cidea	9
up	GO:0000407	phagophore assembly site	5/486	27/15508	0.00135027	0.0491722	0.0474962	Atg2a/Nbr1/Atg13/Ulk1/Sqstm1	5
down	GO:0062023	collagen-containing extracellular matrix	42/577	333/15508	3.78667e-12	1.68128e-09	1.57047e-09	Vegfa/Ogn/Efemp2/Ecm2/Col6a3/Fbln2/Pf4/Col6a2/Col6a1/Col3a1/Vwa1/Gpc1/Tinag/Anxa2/S100a11/Angptl6/Lama4/Col5a3/Myoc/Emid1/Lum/Sod3/Emilin2/Sparcl1/Mfap5/Bmper/Col5a1/Lamb1/S100a10/Igf1/Col1a1/Vwf/Serpinh1/Anxa5/Pcsk6/Fbn1/Fn1/Col14a1/Col1a2/Cilp/Adamtsl4/Serpinf1	42
down	GO:0031012	extracellular matrix	47/577	424/15508	1.98687e-11	3.19342e-09	2.98295e-09	Vegfa/Clec3b/Ogn/Efemp2/Ecm2/Col6a3/Fbln2/Pf4/Col6a2/Col6a1/Col3a1/Vwa1/Gpc1/Tinag/Lingo3/Anxa2/S100a11/Angptl6/Lama4/Col5a3/Myoc/Emid1/Lum/Timp4/Fbln7/Sod3/Emilin2/Sparcl1/Lrrc17/Mfap5/Bmper/Col5a1/Lamb1/S100a10/Igf1/Col1a1/Vwf/Serpinh1/Anxa5/Pcsk6/Fbn1/Fn1/Col14a1/Col1a2/Cilp/Adamtsl4/Serpinf1	47
down	GO:0030312	external encapsulating structure	47/577	425/15508	2.15772e-11	3.19342e-09	2.98295e-09	Vegfa/Clec3b/Ogn/Efemp2/Ecm2/Col6a3/Fbln2/Pf4/Col6a2/Col6a1/Col3a1/Vwa1/Gpc1/Tinag/Lingo3/Anxa2/S100a11/Angptl6/Lama4/Col5a3/Myoc/Emid1/Lum/Timp4/Fbln7/Sod3/Emilin2/Sparcl1/Lrrc17/Mfap5/Bmper/Col5a1/Lamb1/S100a10/Igf1/Col1a1/Vwf/Serpinh1/Anxa5/Pcsk6/Fbn1/Fn1/Col14a1/Col1a2/Cilp/Adamtsl4/Serpinf1	47
down	GO:0030016	myofibril	31/577	209/15508	4.41311e-11	4.26374e-09	3.98273e-09	Smtnl2/Trim32/Homer1/Pdlim2/Nexn/Myoz3/Myod1/Abra/Synm/Tmod4/Pdlim7/Casq1/Flna/Lmod3/Cav3/Jph2/Timp4/Xirp2/Ank1/Myoz1/Myl1/Pdlim3/Ky/Myl9/Ldb3/Ak1/Palld/Anxa5/Tpm2/Ankrd23/Itgb1bp2	31
down	GO:0030017	sarcomere	29/577	185/15508	4.80151e-11	4.26374e-09	3.98273e-09	Smtnl2/Trim32/Homer1/Pdlim2/Nexn/Myoz3/Abra/Synm/Tmod4/Pdlim7/Casq1/Flna/Lmod3/Cav3/Jph2/Timp4/Xirp2/Ank1/Myoz1/Pdlim3/Ky/Myl9/Ldb3/Ak1/Palld/Anxa5/Tpm2/Ankrd23/Itgb1bp2	29
down	GO:0043292	contractile fiber	31/577	222/15508	2.10222e-10	1.55564e-08	1.45311e-08	Smtnl2/Trim32/Homer1/Pdlim2/Nexn/Myoz3/Myod1/Abra/Synm/Tmod4/Pdlim7/Casq1/Flna/Lmod3/Cav3/Jph2/Timp4/Xirp2/Ank1/Myoz1/Myl1/Pdlim3/Ky/Myl9/Ldb3/Ak1/Palld/Anxa5/Tpm2/Ankrd23/Itgb1bp2	31
down	GO:0031674	I band	22/577	137/15508	6.70636e-09	4.25375e-07	3.97339e-07	Smtnl2/Homer1/Pdlim2/Nexn/Myoz3/Synm/Pdlim7/Casq1/Flna/Cav3/Jph2/Xirp2/Ank1/Myoz1/Pdlim3/Ky/Myl9/Ldb3/Palld/Anxa5/Ankrd23/Itgb1bp2	22
down	GO:0030018	Z disc	20/577	124/15508	3.02202e-08	1.67722e-06	1.56668e-06	Homer1/Pdlim2/Nexn/Myoz3/Synm/Pdlim7/Casq1/Flna/Cav3/Jph2/Xirp2/Ank1/Myoz1/Pdlim3/Ky/Myl9/Ldb3/Palld/Anxa5/Itgb1bp2	20
down	GO:0005583	fibrillar collagen trimer	6/577	11/15508	1.01831e-06	4.52131e-05	4.22332e-05	Col3a1/Col5a3/Lum/Col5a1/Col1a1/Col1a2	6
down	GO:0098643	banded collagen fibril	6/577	11/15508	1.01831e-06	4.52131e-05	4.22332e-05	Col3a1/Col5a3/Lum/Col5a1/Col1a1/Col1a2	6
down	GO:0005581	collagen trimer	13/577	70/15508	1.5474e-06	6.24586e-05	5.83421e-05	Col6a3/Col6a2/Col6a1/Col3a1/Col5a3/Emid1/Lum/Emilin2/Col5a1/Col1a1/Col14a1/Col1a2/Adipoq	13
down	GO:0042383	sarcolemma	20/577	160/15508	2.07607e-06	7.68144e-05	7.17518e-05	Cacng6/Col6a3/Clcn1/Synm/Col6a2/Col6a1/Bves/Casq1/Kcnj12/Anxa2/Cav3/Stbd1/Ank1/Fgf6/Popdc2/Cacng1/Cib2/Anxa5/Atp1b1/Aqp4	20
down	GO:0098644	complex of collagen trimers	6/577	17/15508	2.25232e-05	0.000769255	0.000718555	Col3a1/Col5a3/Lum/Col5a1/Col1a1/Col1a2	6
down	GO:0015629	actin cytoskeleton	33/577	448/15508	0.00015358	0.00456658	0.00426561	Rtkn/Smtnl2/Alg2/Klhl17/Smtn/Pdlim2/Nexn/Myoz3/Abra/Apbb3/Tmod4/Pdlim7/Sppl2b/Flna/Lmod3/Anxa2/Aif1/Myo1g/Ccdc102a/Marcks/Xirp2/Myoz1/Myl1/Pdlim3/Myl9/Ldb3/Cib2/Palld/Dpysl3/Tpm2/Ankrd23/Gck/Actr3b	33
down	GO:0005614	interstitial matrix	5/577	15/15508	0.000154276	0.00456658	0.00426561	Ecm2/Vwa1/Igf1/Col14a1/Adamtsl4	5
down	GO:0031941	filamentous actin	7/577	37/15508	0.000370473	0.0102806	0.00960306	Smtnl2/Smtn/Pdlim2/Pdlim7/Pdlim3/Ldb3/Dpysl3	7
down	GO:0042611	MHC protein complex	5/577	18/15508	0.000401177	0.0104778	0.00978724	H2-DMb1/H2-Ab1/H2-Eb1/Cd74/H2-Aa	5
down	GO:0032432	actin filament bundle	10/577	84/15508	0.00109185	0.0269322	0.0251571	Pdlim2/Pdlim7/Flna/Anxa2/Marcks/Xirp2/Pdlim3/Myl9/Ldb3/Palld	10
down	GO:0016529	sarcoplasmic reticulum	9/577	73/15508	0.00149305	0.0348903	0.0325907	Tmem109/Dhrs7c/Casq1/Fsd2/Itpr1/Agl/Jph2/Ank1/Hk2	9
down	GO:0005604	basement membrane	11/577	104/15508	0.00167526	0.0371908	0.0347396	Vegfa/Efemp2/Vwa1/Tinag/Anxa2/Lama4/Col5a1/Lamb1/Fbn1/Fn1/Serpinf1	11
down	GO:1902911	protein kinase complex	10/577	92/15508	0.00218904	0.0455754	0.0425716	Prkaa2/Cdk5/Phkg1/Ccnd1/Prkag3/Phka1/Irs1/Ccnd2/Ccng1/Amhr2	10
down	GO:0005884	actin filament	12/577	124/15508	0.00225824	0.0455754	0.0425716	Smtnl2/Smtn/Pdlim2/Pdlim7/Flna/Aif1/Pdlim3/Ldb3/Palld/Dpysl3/Tpm2/Gck	12
down	GO:0030315	T-tubule	8/577	64/15508	0.00247187	0.0477179	0.0445729	Cacng6/Casq1/Kcnj12/Cav3/Stbd1/Cacng1/Atp1b1/Aqp4	8
down	GO:0009897	external side of plasma membrane	24/577	346/15508	0.00262231	0.0485128	0.0453154	Flt3l/Crlf1/Cd55/Cd248/Thy1/Cd34/Rnpep/Antxr2/Adgre5/Gfra2/Itgb6/Atp1b2/Tfrc/Folr2/Vwf/Anxa5/Thbd/Csf2ra/Cd24a/Aqp4/H2-Ab1/Cd28/Cd74/H2-Aa	24
