# Supplementary material for: Defective excitation-contraction coupling and mitochondrial respiration precede mitochondrial Ca2+ accumulation in spinobulbar muscular atrophy skeletal muscle
Source: Nat Commun. 2023 Feb 6;14:602. doi: 10.1038/s41467-023-36185-w (PMC9902403; doi:10.1038/s41467-023-36185-w)
Supplement: Supplementary file 7 — Source Data [file 41467_2023_36185_MOESM7_ESM.zip]

Archive with 3 entries (3 files):
- Raw data - Marchioretti et al.xlsx
- statistica summary.xlsx
- uncropped file.pdf
