# Supplementary material for: Defective excitation-contraction coupling and mitochondrial respiration precede mitochondrial Ca2+ accumulation in spinobulbar muscular atrophy skeletal muscle
Source: Nat Commun. 2023 Feb 6;14:602. doi: 10.1038/s41467-023-36185-w (PMC9902403; doi:10.1038/s41467-023-36185-w)
Supplement: Supplementary file 7 — Source Data [file 41467_2023_36185_MOESM7_ESM.zip › Raw data - Marchioretti et al.xlsx]

## Sheet: Figure 1b
	1M		2M		3M
	WT	AR100Q	WT	AR100Q	WT	AR100Q
Amplitude (mV)	48.9437	73.661	51.7424	32.6713	72.299	18.5224
	65.9942	55.8589	70.3121	31.7168	72.7449	27.3975
	57.7101	28.3822	64.7987	19.9676	55.4573	21.8826
	47.8606	39.5883		40.0233		22.3921
						18.926
						26.7923

## Sheet: Figure 1c
	TWITCH 1M				TETANIC 1M
	WT	AR100Q			WT	AR100Q
Force (N/g)	4.67	3.8024		Force (N/g)	25.95	16.5321
	3.67	4.6466			18.35	23.2328
	3.44	3.4371			16.4	16.3672
		6.4924				21.2655
	TWITCH 2M				TETANIC 2M
	WT	AR100Q			WT	AR100Q
Force (N/g)	6.2904	1.0184		Force (N/g)	24.0629	8.3008
	5.9921	0.6508			16.1407	2.9715
	3.601	2.3312			18.3873	2.9715
	3.056	0.9355			19.7754
	2.3216	0.2651

## Sheet: Figure 1d
	TWITCH 2M				TETANIC 2M
	WT	AR100Q			WT	AR100Q
Force (N/g)	1.592	1.0679		Force (N/g)	24.0629	8.3008
	0.9114	1.5746			16.1407	2.9715
	2.3663	1.6442			18.3873	2.9715
	1.7944	0.6356			19.7754
	0.9442	0.6937
	1.737

## Sheet: Figure 1e
	CONTRACTION TIME 1M		CONTRACTION TIME 2M
	WT	AR100Q	WT	AR100Q
TIME (ms)	23.55	25.65	17.22	24.87
	21.46	29.76	16.34	21.62
	17.44	27.71	16.67	25.39
	16	26	15.84	25.83
			17.72	27.71
				19

## Sheet: Figure 1f
EDL 4 WEEKS
TIME (sec)	WT_1	WT_2	WT_3	AR100Q_1	AR100Q_2	AR100Q_3	AR100Q_4
1	0.18	0.2	0.21	0.23	0.2	0.21	0.31
15	0.3	0.38	0.32	0.46	0.59	0.63	0.93
40	0.54	0.62	0.48	0.62	0.75	0.82	1.03
60	0.69	0.69	0.74	0.75	0.86	0.91	1.07
90	0.86	0.86	0.81	0.92	0.94	0.99	1.07
120	0.98	0.99	0.93	1	1	1	1
150	1	1	1
EDL 8 WEEKS
TIME (sec)	WT_1	WT_2	WT_3	WT_4	WT_5	AR100Q_1	AR100Q_2	AR100Q_3	AR100Q_4	AR100Q_5	AR100Q_6
1	0.262101	0.249018	0.223101	0.166202	0.117398	0.155107	0.103993	0.1485	0.1127	0.089214	0.230792
30	0.323701	0.283885	0.285	0.221501	0.274599	0.6345	0.425209	0.706096	0.639697	0.525795	0.630823
60	0.813099	0.676294	0.684499	0.559201	0.6981	1	1	1	0.947294	0.910819	0.984574
90	1	0.912625	0.9474	0.884698	0.962297				1	1	1
120		1	1	1	1
EDL 4 WEEKS
TIME (sec)	WT_1	WT_2	WT_3	WT_4	WT_5	WT_6	AR100Q_1	AR100Q_2	AR100Q_3	AR100Q_4	AR100Q_5	AR100Q_6
1	0.1194	0.087397	0.121997	0.107469	0.109999	0.113099	0.079997	0.091357	0.078698	0.074596	0.096095	0.068603
10	0.231698	0.099901	0.242113	0.193407	0.188206	0.292	0.189802	0.176866	0.193601	0.201206	0.291	0.132609
20	0.488004	0.2671	0.445688	0.373315	0.464101	0.548697	0.414197	0.387918	0.382501	0.441307	0.525191	0.390507
30	0.678302	0.538899	0.610194	0.5899	0.644303	0.720703	0.607999	0.606535	0.6102	0.674401	0.722894	0.699003
40	0.783399	0.724097	0.747127	0.760021	0.786304	0.834798	0.768001	0.769692	0.778097	0.818205	0.863802	0.903092
60	0.860305	0.849496	0.837474	0.860279	0.881997	0.9115	0.871902	0.866898	0.891396	0.90131	0.939395	0.97018
80	1	1	1	1	1	1	1	1	1	1	1	1

## Sheet: Figure 3a
		WT	AR100Q
P20	CACNA1S	0.969097	0.488393
		0.49	0.692912
		1.543	0.701525
			0.735822
	RYR1	1.12062	0.752256
		1.0787	0.760118
		0.800679	0.60261
	ATP2A1	0.998481	0.763914
		0.864961	0.755704
		1.13656	1.30605
	ATP2A2	1.27902	1.3303
		1.17746	0.447295
		0.543518	0.646521
	CASQ1	0.971949	0.859147
		0.77531	1.05097
		1.25274	1.10757
	CASQ2	1.50274	1.51357
		0.79704	1.1011
		0.700224	0.776322
	PV	2.0287	2.80675
		0.536466	0.548704
		0.434838	0.729822
	SLN	0.838509	0.798131
		0.924559	1.91542
		1.23693	1.79215

## Sheet: Figure 3b
		WT	AR100Q
1M	CACNA1S	0.646076	1.76894
		1.64693	1.26829
		0.706997	1.26829
	RYR1	1.12062	0.760118
		0.800679	0.60261
		1.0787	0.752256
	ATP2A1	1.12671	0.565312
		0.902575	0.49043
		0.970714	0.462369
	ATP2A2	1.77072	0.776109
		0.828936	0.520992
		0.40035	0.447306
	CASQ1	1.19227	0.433383
		0.845991	0.361913
		0.961737	0.567902
	CASQ2	1.35471	1.44692
		0.951306	1.39279
		0.693987	1.54005
	PV	1.25798	0.322218
		0.758442	0.254566
		0.983577	0.500385
	SLN	1.44451	0.603148
		0.85298	1.95963
		0.702507	1.64785

## Sheet: Figure 3c
		WT	AR100Q
2M	CACNA1S	1.56042	0.200768
		0.812404	0.25266
		0.627173	0.0456029
			0.131543
			0.0456029
			0.089639
	RYR1	1.09924	0.110964
		0.960263	0.525405
		0.940501	0.107681
			0.27929
	ATP2A1	1.72261	0.113539
		0.481162	0.136118
		0.796232	0.106919
			0.052846
			0.006894
			0.003865
	ATP2A2	1.1527	1.94534
		0.594613	1.0461
		1.25268	1.20165
			2.1735
	CASQ1	0.431629	0.095913
		1.20402	0.090739
		1.0739	0.050515
		1.29044	0.135172
	CASQ2	0.398441	14.6108
		2.14927	4.64403
		0.452288	12.8881
	PV	1.09395	0.038729
		0.989342	0.017482
		0.916712	0.020971
	SLN	1.00582	138.145
		1.47772	159.607
		0.516453	44.8399
			38.587
			53.3855

## Sheet: Figure 3d
		WT	AR100Q
2M	RYR1	0.58861	0.481246
		1.49385	0.087141
		0.917535	0.309583
			0.452561
	SERCA1	1.92783	0.823436
		1.45065	0.622859
		1.13805	1.17295
			0.819565
	CASQ1	1.17671	0.588468
		1.026	0.409588
		0.797294	0.816044
			0.658777
	PV	0.61413	0.091929
		1.4105	0.104123
		0.975372	0.096695
			0.10985
	SLN	0	2.30059
		0	0.367661
		0	0.776593
		0	1.3977
		0.2

## Sheet: Figure 4b
1M	WT	WT	WT	WT	WT	WT	WT	WT	WT	AR100Q	AR100Q	AR100Q	AR100Q	AR100Q	AR100Q	AR100Q	AR100Q	AR100Q
1	676.432	518.843	538.096	360.423	521.917	663.995	427.876	534.825	555.953	303.769	302.092	288.607	348.406	345.845	511.693	363.432	492.523	371.498
8	596.477	513.193	550.568	348.814	501.327	623.862	392.546	510.64	501.464	315.511	328.707	253.116	316.083	367.663	430.81	316.93	445.248	323.772
15	619.202	469.118	526.509	371.938	479.561	662.065	416.232	483.606	533.112	295.338	324.689	238.366	300.861	350.92	318.774	307.014	447.461	291.583
21	214.214	156.196	206.698	177.73	217.616	212.47	251.212	147.977	232.149	114.802	154.875	189.122	156.591	147.315	134.536	166.438	244.663	119.277
28	208.448	175.094	174.646	256.743	277.405	165.569	181.643	144.03	197.804	133.329	163.413	218.432	197.029	167.024	159.127	190.131	252.928	175.121
35	244.391	212.556	161.638	253.285	219.869	224.151	251.181	184.336	199.267	178.869	141.957	216.047	203.169	163.198	183.505	214.199	304.3	223.984
41	649.589	508.663	541.317	460.44	565.218	638.98	418.881	527.501	462.487	292.193	287.974	387.563	344.388	377.279	413.566	519.849	501.812	407.796
48	634.232	490.048	559.266	343.767	575.657	638.027	360.824	479.201	519.961	316.109	321.231	319.321	341.133	378.275	329.703	519.543	430.649	474.322
54	632.05	511.333	578.532	367.059	559.393	668.709	396.562	546.39	508.194	295.66	327.772	262.006	344.026	363.969	251.222	390.389	400.872	388.625
61	97.3771	95.4487	80.3247	111.68	97.3752	152.499	120.313	59.1283	126.621	79.114	117.536	112.467	104.303	164.612	79.8357	102.455	144.009	48.0702
68	116.089	93.5266	83.2024	128.065	137.645	209.306	125.233	74.6096	118.623	83.3963	110.695	109.954	137.791	165.84	101.921	122.153	158.589	76.3315
74	103.34	89.1364	83.1121	105.511	157.132	141.255	119.872	68.2788	111.63	79.7037	113.324	100.931	126.402	158.778	97.0647	120.24	154.047	66.362
81	82.2724	77.2993	73.402	92.791	137.688	104.01	105.013	62.3791	83.3438	93.8667	90.0843	66.718	86.569	118.648	69.2367	95.6928	99.4567	60.5782
88	83.9275	78.0293	75.1673	91.8519	114.741	93.9958	100.76	56.3636	69.514	102.32	92.7075	68.3017	91.7266	118.795	74.8719	77.9099	82.2039	53.6452
94	75.1337	70.3436	63.3067	78.4487	107.566	86.4724	97.3954	54.4208	74.4973	88.0751	94.5104	68.8589	88.7145	123.685	62.5706	65.0221	87.924	54.4807
2M	WT	WT	WT	WT	WT	WT	WT	WT	WT	WT	AR100Q	AR100Q	AR100Q	AR100Q	AR100Q	AR100Q	AR100Q	AR100Q	AR100Q
1	553.813	768.501	694.828	564.699	562.156	732.119	866.903	863.61	824.994	691.343	509.437	379.617	545.125	321.504	462.116	417.094	327.557	355.755	654.221
8	538.39	740.14	560.382	497.029	564.357	649.661	684.301	769.647	866.398	590.982	611.898	354.865	500.677	412.526	451.813	440.065	326.61	363.404	615.157
15	509.092	558.897	502.783	494.059	535.963	583.903	618.814	637.918	846.623	674.728	539.759	374.71	504.222	396.055	371.414	461.339	324.237	397.733	549.436
21	197.677	222.634	253.282	294.991	190.941	278.954	359.68	303.344	310.525	277.822	181.079	239.018	213.279	219.421	193.674	344.547	207.814	263.739	279.015
28	211.145	185.815	254.964	307.858	262.83	361.794	338.527	294.825	269.111	242.061	168.282	248.988	221.726	223.796	227.78	280.575	160.876	245.636	277.052
35	232.527	213.4	284.388	295.61	311.559	415.046	307.767	305.826	271.952	256.737	169.92	269.075	256.566	276.895	221.302	304.318	180.119	329.022	296.296
41	750.941	716.266	512.386	669.076	616.075	1132.7	696.141	1193.64	1030.22	554.904	335.807	490.052	544.164	506.547	487.042	393.139	326.437	365.557	583.51
48	740.426	602.436	616.979	642.719	669.92	860.277	742.204	1014.82	1002.5	480.395	383.968	454.621	558.202	505.991	431.543	428.44	289.577	401.929	617.461
54	691.356	563.647	695.576	654.267	562.648	840.751	765.106	973.89	912.451	493.607	352.8	443.22	618.69	510.608	470.387	393.512	342.751	400.133	613.619
61	97.9467	236.581	111.004	79.3113	152.46	249.122	272.247	228.198	322.76	119.925	115.095	215.504	184.928	144.205	194.655	124.081	164.053	174.157	140.242
68	134.758	237.74	119.228	142.357	146.377	259.966	255.336	293.351	279.219	127.341	121.109	200.743	157.411	169.728	183.03	146.307	90.6214	171.024	153.995
74	157.491	204.377	113.991	129.298	146.663	202.55	412.707	264.524	257.51	150.648	105.163	195.188	175.644	174.225	175.912	134.758	106.434	157.925	152.191
81	308.848	201.714	149.026	163.116	151.188	189.451	267.644	167.572	163.265	115.65	89.9112	209.643	185.089	144.895	188.625	158.179	108.085	171.386	143.007
88	129.803	186.876	133.86	137.246	144.85	213.433	178.333	189.032	154.918	111.764	85.4287	201.723	190.526	146.02	185.037	160.413	103.085	172.152	144.148
94	132.108	169.666	116.039	126.804	244.315	233.994	207.661	178.922	155.188	100.592	91.856	197.518	186.437	148.526	179.463	156.348	108.868	170.966	140.803

[truncated: 16 more sheets: Figure 4c, Figure 5a, Figure 5b, Figure 5c, Figure 5d, Figure 5e, Figure 5g, Figure 5h, Figure 5i, Figure 7b, Figure 7c, Figure 7e, Figure 8a, Sup Figure 1, Sup Figure 5, Sup Figure 6]
