# Supplementary material for: Defective excitation-contraction coupling and mitochondrial respiration precede mitochondrial Ca2+ accumulation in spinobulbar muscular atrophy skeletal muscle
Source: Nat Commun. 2023 Feb 6;14:602. doi: 10.1038/s41467-023-36185-w (PMC9902403; doi:10.1038/s41467-023-36185-w)
Supplement: Supplementary file 7 — Source Data [file 41467_2023_36185_MOESM7_ESM.zip › statistica summary.xlsx]

## Sheet: FIG 1
PANEL, test*	Dependent variable	Statistics	Effect
PANEL B, two-way ANOVA	CMAP, Amplitude	F(2, 18)=6.726, P=0.0066	time*genotype
		F(2, 18)=1.065, P=0.3656	time
		F(1, 18)=36.71, P<0.0001	genotype
PANEL C, t-test	peak twitch 2m	T(6)=4.62,P=0.0018
	tetanus 2m	T(8)=3.21,P=0.0063
PANEL E, t-test	contraction time 1m	T(6)=3.29,P=0.0083
	contraction time 2m	T(9)=4.54,P=0,0007
	half relaxation time 1m	T(6)=2.91,P=0.0134
	half relaxation time 2m	T(9)=3.69,P=0.0025
PANEL F, two-way ANOVA	force 1m	F(6, 35)=2.986, P=0.0184	time*genotype
		F(6, 35)=66.38, P<0.0001	time
		F(1, 35)=27.42, P<0.0001	genotype
	force 2m	F(4, 45)=27.65, P<0.0001	time*genotype
		F(4, 45)=492.9, P<0.0001	time
		F(1, 45)=66.98, P<0.0001	genotype

## Sheet: FIG 3
PANEL, test*	Dependent variable	Statistics
PANEL A, T-Test	RT-PCR: 1M ATP2A1	T(6)=4.31, P=0.0025
	RT-PCR: 1M CASQ1	T(5)=3.36, P=0.01
	RT-PCR: 1M PV	T(5)=2.91, P=0.0167
	RT-PCR: 2M CACNA1S	T(5)=4.64, P=0.0028
	RT-PCR: 2M RYR1	T(6)=4.62, P=0.018
	RT-PCR: 2M ATP2A1	T(7)=3.26, P=0.0035
	RT-PCR: 2M CASQ1	T(5)=4.40, P=0.0035
	RT-PCR: 2M CASQ2	T(5)=2.27, P=0.0361
	RT-PCR: 2M PV	T(5)=9.67, P=0.0001
	RT-PCR: 2M SLN	T(6)=2.01, P=0.0457
PANEL B, T-Test	RT-PCR: DOX CASQ1	T(5)=1.95, P=0.0498
	RT-PCR: DOX PV	T(5)=2.22, P=0.0387
	RT-PCR: DOX SLN	T(5)=8.36, P=0.0002
PANEL C, T-Test	RT-PCR: KI113Q RYR1	T(5)=3.16, P=0.0125
	RT-PCR: KI113Q ATP2A1	T(5)=2.25, P=0.0373
	RT-PCR: KI113Q CASQ2	T(5)=7.67, P=0.0003
	RT-PCR: KI113Q PV	T(5)=2.24, P=0.0377
	RT-PCR: KI113Q SLN	T(5)=2.05, P=0.048
PANEL D, T-Test	BLOT AR100Q 2M: RYR1	T(5)=2.15, P=0.0419
	BLOT AR100Q 2M: SERCA1	T(5)=2.18, P=0.0404
	BLOT AR100Q 2M: CASQ1	T(5)=2.24, P=0.0375
	BLOT AR100Q 2M: SLN	T(7)=2.66, P=0.0162
	BLOT AR100Q 2M: PV	T(5)=3.94, P=0.0055

## Sheet: FIG 4
PANEL, test*	Dependent variable	Statistics	Effect
PANEL B, two-way ANOVA	SEAHORSE: 4 WEEK	F(14, 240) = 8.798, P<0.0001	time*genotype
		F (14, 240) = 140.7, P<0.0001	time
		F (1, 240) = 97.93, P<0.0001	genotype
	SEAHORSE: 8 WEEK	F (14, 255) = 7.335, P<0.001	time*genotype
		F (14, 255) = 78.88, P<0.001	time
		F (1, 255) = 110.8, P<0.001	genotype

## Sheet: FIG 5
PANEL, test*	Dependent variable	Statistics
PANEL A, t-test	time to peak	T(129)=3.120, P=0.0022
PANEL B, t-test	time to basal	T(103)=5.191, P<0.0001
PANEL C, t-test	increment	T(109)=4.025, P<0.0001
PANEL D, t-test	decay	T(109)=3.080, P=0.0026
PANEL H, t-test	max calcium 2m	T(84)=3.713, P=0.0004
PANEL H, t-test	max calcium 16m	T(61)=2.124, P=0.0377
	max calcium 24m	T(106)=3.616, P=0.0005

## Sheet: FIG 7
PANEL, test*	Dependent variable	Statistics	Effect
PANEL B, two-way ANOVA	force 1m	F (22, 180) = 1.247, P=0.2142	time*genotype
		F (11, 180) = 68.59, P<0.0001	time
		F (2, 180) = 33.73, P<0.0001	genotype
PANEL C, one-way ANOVA	RT-PCR CASQ1	F (2, 6) = 4.820, P=0.0565	genotype
	RT-PCR CASQ2	F (2, 7) = 17.39, P=0.0019	genotype
	RT-PCR PV	F (2, 7) = 8.484, P=0.0135	genotype
	RT-PCR SLN	F (2, 7) = 53.23, P<0.0001	genotype
PANEL E, one-way ANOVA	RT-PCR ATP2A1	F (2, 6) = 25.02, P=0.0012	genotype
	RT-PCR CASQ1	F (2, 6) = 19.96, P=0.0022	genotype
	RT-PCR CASQ2	F (2, 6) = 8.910, P=0.0160	genotype
	RT-PCR PV	F (2, 6) = 9.729, P=0.0131	genotype
	RT-PCR SLN	F (2, 6) = 10.37, P=0.0113	genotype

## Sheet: FIG 8
PANEL A, T-Test	BLOT AR100Q 2M: RYR1	T(9)=2.391, P=0.0405
	BLOT AR100Q 2M: SERCA1	T(7)=3.253, P=0.014
	BLOT AR100Q 2M: CASQ1	T(7)=2.392, P=0.0481
	BLOT AR100Q 2M: SLN	T(6)=4.087, P=0.006
	BLOT AR100Q 2M: PV	T(6)=2.343, P=0.05

## Sheet: SUP FIG 1 
PANEL, test*	Dependent variable	Statistics	Effect
PANEL A, two-way ANOVA	CMAP, Amplitude	F (2, 18) = 2.238, P=0.1355	time*genotype
		F (2, 18) = 3.786, P=0.0424	time
		F (1, 18) = 20.89, P=0.0002	genotype

## Sheet: SUP FIG 5
PANEL, test*	Dependent variable	Statistics
PANEL A, T-Test	EDL RT-PCR: 2M ATP2A1	T(6)=4.565, P=0.0038
	EDL RT-PCR: 2M ATP2A2	T(5)=5.113, P=0.0037
	EDL RT-PCR: 2M CASQ1	T(5)=17.61, P<0.0001
	EDL RT-PCR: 2M CASQ2	T(5)=3.754, P=0.0199
	EDL RT-PCR: 2M PV	T(5)=13.04, P=0.0002
	EDL RT-PCR: 2M SLN	T(5)=4.547, P=0.0104
PANEL B, T-Test	FDB RT-PCR: 2M RYR	T(6)=3.099, P=0.0211
	FDB RT-PCR: 2M ATP2A1	T(6)=5.626, P=0.0013
	FDB RT-PCR: 2M CASQ2	T(6)=4.329, P=0.0049
	FDB RT-PCR: 2M PV	T(6)=3.790, P=0.0091
PANEL C, T-Test	SOLEUS RT-PCR: 2M CASQ2	T(5)=3.686, P=0.0211
	SOLEUS RT-PCR: 2M PV	T(5)=3.742, P=0.0201
	SOLEUS RT-PCR: 2M SLN	T(5)=12.72, P=0.0002

## Sheet: SUP FIG 6
PANEL, test*	Dependent variable	Statistics
PANEL C, T-Test	RT-PCR: 2M MPC2	T(5)=3.121, P=0.0355
	RT-PCR: 2M CPT1	T(5)=3.173, P=0.0247
